# Supplementary material for: Small RNA expression and strain specificity in the rat
Source: BMC Genomics. 2010 Apr 19;11:249. doi: 10.1186/1471-2164-11-249 (PMC2864251; doi:10.1186/1471-2164-11-249)
Supplement: Additional file 1 — Table S1. Read statistics. [file 1471-2164-11-249-S1.XLS]

## Sheet: Sheet1
Table S1 read statistics.
	Six tissues analysis
Tissue	Brain		Liver		Spleen		Heart		Testis		Kidney			Liver replicates
	BN-Lx	SHR	BN-Lx	SHR	BN-Lx	SHR	BN-Lx	SHR	BN-Lx	SHR	BN-Lx	SHR		BN-Lx	BN-Lx	SHR	SHR	BN_Lx ori***	SHR ori***
raw reads	15588083	10684831	11723756	8546567	8743128	8320183	7036569	10840283	7766336	8600483	7702303	9428413		9982036	11028294	1658176	1839651	11723756	8546567
mapped to genome	4942359	3798353	3182369	2817510	3294793	2562411	2398337	3776492	4082722	4639455	3180035	3272051		na **	na **	na **	na **	3182369	2817510
included perfect-matching miRNAs reads *	1064893	860468	468079	501207	737943	496986	403448	630463	26879	29129	544128	597974		1369483	1167440	3067963	322935	468079	501207
outlier-corrected mean (see methods)	1314.25	1043.63	363.495	390.671	787.602	507.005	423.031	670.705	28.9809	32.3488	639.75	762.33		1207.72	1060.67	2839.44	2898.61	506.381	544.239
* reads have been mapped to the full hairpin, but only thos that do not overlap with the loop have been included. If mapped to multiple loci, the read number has been evenly distributed to these loci
** not applicable (na). These reads have only been mapped to the identified pre-miRNAs from the six-tissue comparison
*** original liver data sets (identical to column D,E). Their outlier-corrected mean is different, because it is dependend on how many miRNAs are present in the complete dataset. This set is smaller for liver only compared to all six tissues
