# Supplementary material for: Small RNA expression and strain specificity in the rat
Source: BMC Genomics. 2010 Apr 19;11:249. doi: 10.1186/1471-2164-11-249 (PMC2864251; doi:10.1186/1471-2164-11-249)
Supplement: Additional file 3 — File S1. fastafile of all identified miRNAs in 6 tissues from the SHR and BN-Lx rat. [file 1471-2164-11-249-S3.TXT]

#file S1
#fastafile of all identified miRNAs in 6 tissues from the SHR and BN-Lx rat
#the read count is given after the tissue
#reads have been evenly distributed over matching precursor miRNAs
#if mature and star have identical number of reads, then they are both assigned "MATURE"
>rno-mir-129-1_3P SHRKidney 1 MATURE
AAGCCCTTACCCCAAAAAG
>rno-mir-129-1_3P BNLxSpleen 1 MATURE
AAGCCCTTACCCCAAAAA
>rno-mir-129-1_3P SHRTestes 1.5 MATURE
AAGCCCTTACCCCAAAAAG
>rno-mir-129-1_3P BNLxBrain 159 STAR
AAGCCCTTACCCCAAAAA
>rno-mir-129-1_3P SHRSpleen 0.5 MATURE
AAGCCCTTACCCCAAAAA
>rno-mir-129-1_3P SHRBrain 149 MATURE
AAGCCCTTACCCCAAAAAG
>rno-mir-129-1_5P BNLxBrain 328.5 MATURE
CTTTTTGCGGTCTGGGCTTGC
>rno-mir-129-1_5P SHRBrain 148 STAR
CTTTTTGCGGTCTGGGCTTGC
>rno-mir-129-1_5P BNLxHeart 0.5 MATURE
CTTTTTGCGGTCTGGGCTTGC
>rno-mir-129-1_5P SHRHeart 0.5 MATURE
CTTTTTGCGGTCTGGGCTTGC
>rno-mir-148b_3P SHRLiver 77 MATURE
TCAGTGCATCACAGAACTTTGT
>rno-mir-148b_3P SHRBrain 153 MATURE
TCAGTGCATCACAGAACTTTGT
>rno-mir-148b_3P BNLxHeart 51 MATURE
TCAGTGCATCACAGAACTTTGT
>rno-mir-148b_3P SHRHeart 81 MATURE
TCAGTGCATCACAGAACTTTGT
>rno-mir-148b_3P BNLxKidney 96 MATURE
TCAGTGCATCACAGAACTTTGT
>rno-mir-148b_3P SHRKidney 303 MATURE
TCAGTGCATCACAGAACTTTGT
>rno-mir-148b_3P BNLxSpleen 108 MATURE
TCAGTGCATCACAGAACTTTGT
>rno-mir-148b_3P BNLxLiver 52 MATURE
TCAGTGCATCACAGAACTTTGT
>rno-mir-148b_3P SHRTestes 5 MATURE
TCAGTGCATCACAGAACTTTGT
>rno-mir-148b_3P BNLxBrain 244 MATURE
TCAGTGCATCACAGAACTTTGT
>rno-mir-148b_3P SHRSpleen 150 MATURE
TCAGTGCATCACAGAACTTTGT
>rno-mir-148b_3P BNLxTestes 7 MATURE
TCAGTGCATCACAGAACTTTGT
>rno-mir-148b_5P SHRLiver 4 STAR
GAAGTTCTGTTATACACTCAGGCT
>rno-mir-148b_5P SHRBrain 6 STAR
GAAGTTCTGTTATACACTCAGGC
>rno-mir-148b_5P BNLxHeart 3 STAR
GAAGTTCTGTTATACACTCAGGC
>rno-mir-148b_5P SHRHeart 1 STAR
GAAGTTCTGTTATACACTCAGG
>rno-mir-148b_5P BNLxKidney 17 STAR
GAAGTTCTGTTATACACTCAGGC
>rno-mir-148b_5P BNLxSpleen 5 STAR
GAAGTTCTGTTATACACTCAGGCT
>rno-mir-148b_5P SHRKidney 3 STAR
GAAGTTCTGTTATACACTCAGG
>rno-mir-148b_5P BNLxLiver 2 STAR
GAAGTTCTGTTATACACTCAGGCT
>rno-mir-148b_5P BNLxBrain 11 STAR
GAAGTTCTGTTATACACTCAGGC
>rno-mir-148b_5P SHRSpleen 5 STAR
GAAGTTCTGTTATACACTCAGGC
>rno-mir-22_3P SHRLiver 447 STAR
AAGCTGCCAGTTGAAGAACTGT
>rno-mir-22_3P SHRBrain 263 STAR
AAGCTGCCAGTTGAAGAACTGT
>rno-mir-22_3P BNLxHeart 329 MATURE
AAGCTGCCAGTTGAAGAACTGT
>rno-mir-22_3P SHRHeart 747 STAR
AAGCTGCCAGTTGAAGAACTGT
>rno-mir-22_3P BNLxKidney 460 MATURE
AAGCTGCCAGTTGAAGAACTGT
>rno-mir-22_3P BNLxSpleen 201 MATURE
AAGCTGCCAGTTGAAGAACTGT
>rno-mir-22_3P SHRKidney 1735 MATURE
AAGCTGCCAGTTGAAGAACTGT
>rno-mir-22_3P BNLxLiver 369 STAR
AAGCTGCCAGTTGAAGAACTGT
>rno-mir-22_3P SHRTestes 8 STAR
AAGCTGCCAGTTGAAGAA
>rno-mir-22_3P BNLxBrain 425 STAR
AAGCTGCCAGTTGAAGAACTGT
>rno-mir-22_3P BNLxTestes 14 MATURE
AAGCTGCCAGTTGAAGAAC
>rno-mir-22_3P SHRSpleen 149 MATURE
AAGCTGCCAGTTGAAGAACTGT
>rno-mir-22_5P SHRLiver 876 MATURE
AGTTCTTCAGTGGCAAGCTTTA
>rno-mir-22_5P SHRBrain 368 MATURE
AGTTCTTCAGTGGCAAGCTTTA
>rno-mir-22_5P BNLxHeart 167 STAR
AGTTCTTCAGTGGCAAGCTTTA
>rno-mir-22_5P SHRHeart 774 MATURE
AGTTCTTCAGTGGCAAGCTTTA
>rno-mir-22_5P BNLxKidney 173 STAR
AGTTCTTCAGTGGCAAGCTTTA
>rno-mir-22_5P BNLxSpleen 181 STAR
AGTTCTTCAGTGGCAAGCTTTA
>rno-mir-22_5P SHRKidney 350 STAR
AGTTCTTCAGTGGCAAGCTTTA
>rno-mir-22_5P BNLxLiver 747 MATURE
AGTTCTTCAGTGGCAAGCTTTA
>rno-mir-22_5P SHRTestes 16 MATURE
AGTTCTTCAGTGGCAAGCTTTA
>rno-mir-22_5P BNLxBrain 664 MATURE
AGTTCTTCAGTGGCAAGCTTTA
>rno-mir-22_5P BNLxTestes 7 STAR
AGTTCTTCAGTGGCAAGCTTT
>rno-mir-22_5P SHRSpleen 102 STAR
AGTTCTTCAGTGGCAAGCTTTA
>rno-mir-19b-2_3P SHRLiver 3075 MATURE
TGTGCAAATCCATGCAAAACTG
>rno-mir-19b-2_3P SHRBrain 909.5 MATURE
TGTGCAAATCCATGCAAAACTG
>rno-mir-19b-2_3P BNLxHeart 1241.5 MATURE
TGTGCAAATCCATGCAAAACTG
>rno-mir-19b-2_3P SHRHeart 1435.5 MATURE
TGTGCAAATCCATGCAAAACTG
>rno-mir-19b-2_3P BNLxKidney 3277.5 MATURE
TGTGCAAATCCATGCAAAACTG
>rno-mir-19b-2_3P BNLxSpleen 8982.5 MATURE
TGTGCAAATCCATGCAAAACTG
>rno-mir-19b-2_3P SHRKidney 4791.5 MATURE
TGTGCAAATCCATGCAAAACTG
>rno-mir-19b-2_3P BNLxLiver 2830.5 MATURE
TGTGCAAATCCATGCAAAACTGA
>rno-mir-19b-2_3P SHRTestes 261 MATURE
TGTGCAAATCCATGCAAAACTG
>rno-mir-19b-2_3P BNLxBrain 1433 MATURE
TGTGCAAATCCATGCAAAACTG
>rno-mir-19b-2_3P BNLxTestes 428 MATURE
TGTGCAAATCCATGCAAAACTGA
>rno-mir-19b-2_3P SHRSpleen 8190 MATURE
TGTGCAAATCCATGCAAAACTG
>rno-mir-19b-2_5P SHRSpleen 1 STAR
AGTTTTGCAGATTTGCAGTTCAG
>rno-mir-3565_3P SHRKidney 1 MATURE
ATGGTTAGATCAAGCACAA
>rno-mir-3565_3P BNLxLiver 1 MATURE
CATGGTTAGATCAAGCACAA
>rno-mir-3590_3P SHRHeart 1 MATURE
TAGCACAATGTGAAAAGAGCTC
>rno-mir-3590_3P BNLxSpleen 5 MATURE
TAGCACAATGTGAAAAGAGCTC
>rno-mir-3590_3P BNLxBrain 2 MATURE
TAGCACAATGTGAAAAGAGCTC
>rno-mir-3590_3P SHRSpleen 3 MATURE
TAGCACAATGTGAAAAGAGCTC
>rno-mir-3590_5P BNLxLiver 1 MATURE
TGCCCTTTTAACATTGCACTG
>rno-mir-3590_5P SHRSpleen 1 STAR
TGCCCTTTTAACATTGCACTG
>rno-mir-126_3P SHRLiver 4010 MATURE
CGTACCGTGAGTAATAATGC
>rno-mir-126_3P SHRBrain 3552 MATURE
CGTACCGTGAGTAATAATGC
>rno-mir-126_3P BNLxHeart 8311 MATURE
CGTACCGTGAGTAATAATGC
>rno-mir-126_3P SHRHeart 10211 MATURE
CGTACCGTGAGTAATAATGC
>rno-mir-126_3P BNLxKidney 9364 MATURE
TCGTACCGTGAGTAATAATGCG
>rno-mir-126_3P BNLxSpleen 6074 MATURE
CGTACCGTGAGTAATAATGC
>rno-mir-126_3P SHRKidney 10760 MATURE
TCGTACCGTGAGTAATAATGC
>rno-mir-126_3P BNLxLiver 4439 MATURE
CGTACCGTGAGTAATAATGC
>rno-mir-126_3P SHRTestes 59 MATURE
CGTACCGTGAGTAATAATGC
>rno-mir-126_3P BNLxBrain 3626 MATURE
CGTACCGTGAGTAATAATGCG
>rno-mir-126_3P BNLxTestes 38 MATURE
CGTACCGTGAGTAATAATGC
>rno-mir-126_3P SHRSpleen 3905 MATURE
CGTACCGTGAGTAATAATGC
>rno-mir-126_5P SHRLiver 833 STAR
CATTATTACTTTTGGTACGCG
>rno-mir-126_5P SHRBrain 595 STAR
CATTATTACTTTTGGTACGCG
>rno-mir-126_5P BNLxHeart 1106 STAR
CATTATTACTTTTGGTACGCG
>rno-mir-126_5P SHRHeart 1498 STAR
CATTATTACTTTTGGTACGCG
>rno-mir-126_5P BNLxKidney 960 STAR
CATTATTACTTTTGGTACGCG
>rno-mir-126_5P BNLxSpleen 608 STAR
CATTATTACTTTTGGTACGCG
>rno-mir-126_5P SHRKidney 1321 STAR
CATTATTACTTTTGGTACGCG
>rno-mir-126_5P BNLxLiver 668 STAR
CATTATTACTTTTGGTACGCG
>rno-mir-126_5P SHRTestes 13 STAR
CATTATTACTTTTGGTACGCG
>rno-mir-126_5P BNLxBrain 493 STAR
CATTATTACTTTTGGTACGCG
>rno-mir-126_5P BNLxTestes 12 STAR
CATTATTACTTTTGGTACGCG
>rno-mir-126_5P SHRSpleen 597 STAR
CATTATTACTTTTGGTACGCG
>rno-mir-221_3P SHRLiver 1 MATURE
AGCTACATTGTCTGCTGGGTTT
>rno-mir-221_3P SHRBrain 373 MATURE
AGCTACATTGTCTGCTGGGTTT
>rno-mir-221_3P BNLxHeart 3 MATURE
AGCTACATTGTCTGCTGGGT
>rno-mir-221_3P SHRHeart 10 MATURE
AGCTACATTGTCTGCTGGGTTTC
>rno-mir-221_3P BNLxKidney 141 MATURE
AGCTACATTGTCTGCTGGGTTT
>rno-mir-221_3P BNLxSpleen 47 MATURE
AGCTACATTGTCTGCTGGGTTTC
>rno-mir-221_3P SHRKidney 69 MATURE
AGCTACATTGTCTGCTGGGTTT
>rno-mir-221_3P BNLxLiver 13 MATURE
AGCTACATTGTCTGCTGGGTTTC
>rno-mir-221_3P SHRTestes 2 MATURE
AGCTACATTGTCTGCTGGG
>rno-mir-221_3P BNLxBrain 704 MATURE
AGCTACATTGTCTGCTGGGTTT
>rno-mir-221_3P SHRSpleen 113 MATURE
AGCTACATTGTCTGCTGGGTTTC
>rno-mir-221_5P SHRLiver 1 MATURE
ACCTGGCATACAATGTAGATTTC
>rno-mir-221_5P SHRBrain 46 STAR
ACCTGGCATACAATGTAGATTT
>rno-mir-221_5P SHRHeart 4 STAR
ACCTGGCATACAATGTAGAT
>rno-mir-221_5P BNLxKidney 3 STAR
ACCTGGCATACAATGTAGATT
>rno-mir-221_5P BNLxSpleen 7 STAR
ACCTGGCATACAATGTAGATTTC
>rno-mir-221_5P SHRKidney 12 STAR
ACCTGGCATACAATGTAGATTT
>rno-mir-221_5P BNLxLiver 1 STAR
ACCTGGCATACAATGTAGATTTC
>rno-mir-221_5P SHRTestes 1 STAR
ACCTGGCATACAATGTAGA
>rno-mir-221_5P BNLxBrain 53 STAR
ACCTGGCATACAATGTAGATTT
>rno-mir-221_5P BNLxTestes 3 MATURE
ACCTGGCATACAATGTAGATTTC
>rno-mir-221_5P SHRSpleen 8 STAR
ACCTGGCATACAATGTAGATTT
>rno-mir-3572_3P SHRBrain 2 MATURE
TTACACTTGCCCTTTTTTCCCC
>rno-mir-3572_3P BNLxKidney 2 MATURE
TTACACTTGCCCTTTTTTCCCCAG
>rno-mir-3572_3P BNLxSpleen 2 MATURE
TTACACTTGCCCTTTTTTCCCCA
>rno-mir-3572_3P BNLxBrain 1 MATURE
TTACACTTGCCCTTTTTTCCCCAG
>rno-mir-3572_3P SHRSpleen 1 MATURE
TTACACTTGCCCTTTTTTCCCCA
>rno-mir-24-2_3P SHRLiver 7292 MATURE
TGGCTCAGTTCAGCAGGAACAG
>rno-mir-24-2_3P SHRBrain 27689 MATURE
TGGCTCAGTTCAGCAGGAACAG
>rno-mir-24-2_3P BNLxHeart 27514 MATURE
TGGCTCAGTTCAGCAGGAACAG
>rno-mir-24-2_3P SHRHeart 44382 MATURE
TGGCTCAGTTCAGCAGGAACAG
>rno-mir-24-2_3P BNLxKidney 25918 MATURE
TGGCTCAGTTCAGCAGGAACAG
>rno-mir-24-2_3P BNLxSpleen 20245 MATURE
TGGCTCAGTTCAGCAGGAACAG
>rno-mir-24-2_3P SHRKidney 28492.5 MATURE
TGGCTCAGTTCAGCAGGAACAG
>rno-mir-24-2_3P BNLxLiver 9448 MATURE
TGGCTCAGTTCAGCAGGAACAG
>rno-mir-24-2_3P SHRTestes 517.5 MATURE
TGGCTCAGTTCAGCAGGAACAG
>rno-mir-24-2_3P BNLxBrain 34948 MATURE
TGGCTCAGTTCAGCAGGAACAG
>rno-mir-24-2_3P BNLxTestes 451 MATURE
TGGCTCAGTTCAGCAGGAACAG
>rno-mir-24-2_3P SHRSpleen 13852 MATURE
TGGCTCAGTTCAGCAGGAACAG
>rno-mir-24-2_5P SHRLiver 381 STAR
GTGCCTACTGAGCTGAAACAG
>rno-mir-24-2_5P SHRBrain 585 STAR
GTGCCTACTGAGCTGAAACAG
>rno-mir-24-2_5P BNLxHeart 1424 STAR
GTGCCTACTGAGCTGAAACAG
>rno-mir-24-2_5P SHRHeart 2443 STAR
GTGCCTACTGAGCTGAAACAG
>rno-mir-24-2_5P BNLxKidney 1101 STAR
GTGCCTACTGAGCTGAAACAG
>rno-mir-24-2_5P BNLxSpleen 1152 STAR
GTGCCTACTGAGCTGAAACAG
>rno-mir-24-2_5P SHRKidney 1144 STAR
GTGCCTACTGAGCTGAAACAG
>rno-mir-24-2_5P BNLxLiver 344 STAR
GTGCCTACTGAGCTGAAACAG
>rno-mir-24-2_5P SHRTestes 4 STAR
GTGCCTACTGAGCTGAAACAG
>rno-mir-24-2_5P BNLxBrain 692 STAR
GTGCCTACTGAGCTGAAACAG
>rno-mir-24-2_5P BNLxTestes 21 STAR
GTGCCTACTGAGCTGAAACAG
>rno-mir-24-2_5P SHRSpleen 927 STAR
GTGCCTACTGAGCTGAAACAG
>rno-mir-200c_3P SHRLiver 4 MATURE
TAATACTGCCGGGTAATGATG
>rno-mir-200c_3P SHRBrain 2 MATURE
TAATACTGCCGGGTAATGAT
>rno-mir-200c_3P BNLxHeart 2 MATURE
ATACTGCCGGGTAATGATG
>rno-mir-200c_3P BNLxKidney 108 MATURE
TAATACTGCCGGGTAATGATG
>rno-mir-200c_3P SHRKidney 179 MATURE
TAATACTGCCGGGTAATGATG
>rno-mir-200c_3P BNLxSpleen 33 MATURE
TAATACTGCCGGGTAATGATG
>rno-mir-200c_3P BNLxLiver 3 MATURE
TAATACTGCCGGGTAATGATG
>rno-mir-200c_3P BNLxBrain 44 MATURE
TAATACTGCCGGGTAATGATG
>rno-mir-200c_3P SHRSpleen 19 MATURE
TAATACTGCCGGGTAATGATG
>rno-mir-200c_5P BNLxKidney 7 STAR
CGTCTTACCCAGCAGTGTTTG
>rno-mir-200c_5P SHRKidney 1 STAR
CGTCTTACCCAGCAGTGTTTGG
>rno-mir-139_3P SHRLiver 1 STAR
CGCGGCCCTGTTGGAGT
>rno-mir-139_3P SHRBrain 13 STAR
TGGAGACGCGGCCCTGTTG
>rno-mir-139_3P BNLxHeart 2 STAR
TGGAGACGCGGCCCTGTTGGAGT
>rno-mir-139_3P BNLxSpleen 1 STAR
TGGAGACGCGGCCCTGTTGGAG
>rno-mir-139_3P SHRKidney 5 STAR
TGGAGACGCGGCCCTGTTGGAGT
>rno-mir-139_3P BNLxLiver 1 STAR
AGACGCGGCCCTGTTGGAGTAA
>rno-mir-139_3P BNLxBrain 4 STAR
TGGAGACGCGGCCCTGTTG
>rno-mir-139_3P SHRSpleen 1 STAR
TGGAGACGCGGCCCTGT
>rno-mir-139_5P SHRLiver 402 MATURE
TCTACAGTGCACGTGTCTCCAG
>rno-mir-139_5P SHRBrain 2554 MATURE
TCTACAGTGCACGTGTCTCCA
>rno-mir-139_5P BNLxHeart 610 MATURE
TCTACAGTGCACGTGTCTCCAGT
>rno-mir-139_5P SHRHeart 756 MATURE
TCTACAGTGCACGTGTCTCCAGT
>rno-mir-139_5P BNLxKidney 556 MATURE
TCTACAGTGCACGTGTCTCCAGT
>rno-mir-139_5P BNLxSpleen 261 MATURE
TCTACAGTGCACGTGTCTCCAGT
>rno-mir-139_5P SHRKidney 384 MATURE
TCTACAGTGCACGTGTCTCCAG
>rno-mir-139_5P BNLxLiver 554 MATURE
TCTACAGTGCACGTGTCTCCAGT
>rno-mir-139_5P SHRTestes 6 MATURE
TCTACAGTGCACGTGTCTCCA
>rno-mir-139_5P BNLxBrain 5925 MATURE
TCTACAGTGCACGTGTCTCCAGT
>rno-mir-139_5P BNLxTestes 4 MATURE
TCTACAGTGCACGTGTCTCCAG
>rno-mir-139_5P SHRSpleen 156 MATURE
TCTACAGTGCACGTGTCTCCAG
>rno-mir-343_3P BNLxBrain 1 MATURE
TCTCCCTCCGTGTGCCCAGA
>rno-mir-125b-1_3P SHRLiver 1 STAR
ACGGGTTAGGCTCTTGGGAG
>rno-mir-125b-1_3P SHRBrain 2 STAR
TGTTTACCGTTTAAATCC
>rno-mir-125b-1_3P SHRHeart 2 STAR
ACGGGTTAGGCTCTTGGGAG
>rno-mir-125b-1_3P BNLxBrain 5 STAR
ACGGGTTAGGCTCTTGGGAG
>rno-mir-125b-1_5P SHRLiver 2685 MATURE
TCCCTGAGACCCTAACTTGTGA
>rno-mir-125b-1_5P SHRBrain 27222.5 MATURE
TCCCTGAGACCCTAACTTGTGA
>rno-mir-125b-1_5P BNLxHeart 9107 MATURE
TCCCTGAGACCCTAACTTGTGA
>rno-mir-125b-1_5P SHRHeart 12296.5 MATURE
TCCCTGAGACCCTAACTTGTGA
>rno-mir-125b-1_5P BNLxKidney 4619.5 MATURE
TCCCTGAGACCCTAACTTGTGA
>rno-mir-125b-1_5P BNLxSpleen 3812.5 MATURE
TCCCTGAGACCCTAACTTGTGA
>rno-mir-125b-1_5P SHRKidney 6657 MATURE
TCCCTGAGACCCTAACTTGTGA
>rno-mir-125b-1_5P BNLxLiver 1874 MATURE
TCCCTGAGACCCTAACTTGTGA
>rno-mir-125b-1_5P SHRTestes 534 MATURE
TCCCTGAGACCCTAACTTGTGA
>rno-mir-125b-1_5P BNLxBrain 24979.5 MATURE
TCCCTGAGACCCTAACTTGTGA
>rno-mir-125b-1_5P BNLxTestes 468.5 MATURE
TCCCTGAGACCCTAACTTGTGA
>rno-mir-125b-1_5P SHRSpleen 2480 MATURE
TCCCTGAGACCCTAACTTGTGA
>rno-mir-370_3P SHRBrain 36 MATURE
GCCTGCTGGGGTGGAACCTGGT
>rno-mir-370_3P SHRHeart 1 MATURE
GCCTGCTGGGGTGGAAC
>rno-mir-370_3P BNLxBrain 62 MATURE
GCCTGCTGGGGTGGAACCTGGT
>rno-mir-370_5P SHRBrain 21 STAR
CAGGTCACGTCTCTGCAGTTACAC
>rno-mir-370_5P BNLxHeart 2 MATURE
CAGGTCACGTCTCTGCAGTTA
>rno-mir-370_5P BNLxBrain 24 STAR
CAGGTCACGTCTCTGCAGTTACAC
>rno-mir-370_5P SHRSpleen 3 MATURE
AGACCAGGTCACGTCTCTGCAG
>rno-mir-133b_3P SHRLiver 21.5 MATURE
TTTGGTCCCCTTCAACCAGCT
>rno-mir-133b_3P SHRBrain 26 MATURE
TTTGGTCCCCTTCAACCAGCT
>rno-mir-133b_3P BNLxHeart 1933 MATURE
TTTGGTCCCCTTCAACCAGCT
>rno-mir-133b_3P SHRHeart 2374 MATURE
TTTGGTCCCCTTCAACCAGCT
>rno-mir-133b_3P BNLxKidney 5.5 MATURE
TTGGTCCCCTTCAACCAGCT
>rno-mir-133b_3P BNLxSpleen 4.5 MATURE
TTTGGTCCCCTTCAACCAGCT
>rno-mir-133b_3P SHRKidney 9 MATURE
TTTGGTCCCCTTCAACCAGCT
>rno-mir-133b_3P BNLxLiver 16.5 MATURE
TTTGGTCCCCTTCAACCAGCT
>rno-mir-133b_3P SHRTestes 3.5 MATURE
TTGGTCCCCTTCAACCAGCTA
>rno-mir-133b_3P BNLxBrain 50 MATURE
TTTGGTCCCCTTCAACCAGCT
>rno-mir-133b_3P BNLxTestes 4 MATURE
TTGGTCCCCTTCAACCAG
>rno-mir-133b_3P SHRSpleen 10 MATURE
TTGGTCCCCTTCAACCAGCT
>rno-mir-133b_5P BNLxBrain 1 STAR
GCTGGTCAAACGGAACCAAGT
>rno-mir-29b-2_3P SHRLiver 523.666666666667 MATURE
TAGCACCATTTGAAATCAGTGT
>rno-mir-29b-2_3P SHRBrain 13230.1666666667 MATURE
TAGCACCATTTGAAATCAGTGT
>rno-mir-29b-2_3P BNLxHeart 1645.5 MATURE
TAGCACCATTTGAAATCAGTGT
>rno-mir-29b-2_3P SHRHeart 1921.66666666667 MATURE
TAGCACCATTTGAAATCAGTGT
>rno-mir-29b-2_3P BNLxKidney 2792.83333333333 MATURE
TAGCACCATTTGAAATCAGTGT
>rno-mir-29b-2_3P BNLxSpleen 2497.16666666667 MATURE
TAGCACCATTTGAAATCAGTGT
>rno-mir-29b-2_3P SHRKidney 2604.33333333333 MATURE
TAGCACCATTTGAAATCAGTGT
>rno-mir-29b-2_3P BNLxLiver 526.5 MATURE
TAGCACCATTTGAAATCAGTGT
>rno-mir-29b-2_3P SHRTestes 75.3333333333333 MATURE
TAGCACCATTTGAAATCAGTGT
>rno-mir-29b-2_3P BNLxBrain 13252.1666666667 MATURE
TAGCACCATTTGAAATCAGTGT
>rno-mir-29b-2_3P BNLxTestes 77.6666666666667 MATURE
TAGCACCATTTGAAATCAGTGT
>rno-mir-29b-2_3P SHRSpleen 1750.5 MATURE
TAGCACCATTTGAAATCAGTGT
>rno-mir-29b-2_5P SHRLiver 27 STAR
CTGGTTTCACATGGTGGCTTAG
>rno-mir-29b-2_5P SHRBrain 662 STAR
CTGGTTTCACATGGTGGCTTAG
>rno-mir-29b-2_5P BNLxHeart 56 STAR
CTGGTTTCACATGGTGGCTTAGA
>rno-mir-29b-2_5P SHRHeart 130 STAR
CTGGTTTCACATGGTGGCTTAGA
>rno-mir-29b-2_5P BNLxKidney 108 STAR
CTGGTTTCACATGGTGGCTTAGA
>rno-mir-29b-2_5P BNLxSpleen 31 STAR
CTGGTTTCACATGGTGGCTTAGA
>rno-mir-29b-2_5P SHRKidney 127 STAR
CTGGTTTCACATGGTGGCTTAGA
>rno-mir-29b-2_5P BNLxLiver 12 STAR
CTGGTTTCACATGGTGGCTTAGA
>rno-mir-29b-2_5P SHRTestes 2 STAR
TGGTTTCACATGGTGGCTTAGA
>rno-mir-29b-2_5P BNLxBrain 822 STAR
CTGGTTTCACATGGTGGCTTAGA
>rno-mir-29b-2_5P BNLxTestes 3 STAR
CTGGTTTCACATGGTGGCTTAGA
>rno-mir-29b-2_5P SHRSpleen 24 STAR
CTGGTTTCACATGGTGGCTTAGA
>rno-mir-3579_3P SHRLiver 2 MATURE
GCGCATGTTCTATGGTCAACCA
>rno-mir-203_3P SHRLiver 267 MATURE
GTGAAATGTTTAGGACCACTAG
>rno-mir-203_3P SHRBrain 71 MATURE
GTGAAATGTTTAGGACCACTAG
>rno-mir-203_3P BNLxHeart 24 MATURE
GTGAAATGTTTAGGACCACTAG
>rno-mir-203_3P SHRHeart 33 MATURE
GTGAAATGTTTAGGACCACTAG
>rno-mir-203_3P BNLxKidney 1365 MATURE
GTGAAATGTTTAGGACCACTAG
>rno-mir-203_3P BNLxSpleen 79 MATURE
GTGAAATGTTTAGGACCACTAG
>rno-mir-203_3P SHRKidney 900 MATURE
GTGAAATGTTTAGGACCACTAG
>rno-mir-203_3P BNLxLiver 384 MATURE
GTGAAATGTTTAGGACCACTAG
>rno-mir-203_3P SHRTestes 15 MATURE
GTGAAATGTTTAGGACCACTAG
>rno-mir-203_3P BNLxBrain 103 MATURE
GTGAAATGTTTAGGACCACTAG
>rno-mir-203_3P BNLxTestes 13 MATURE
GTGAAATGTTTAGGACCACT
>rno-mir-203_3P SHRSpleen 40 MATURE
GTGAAATGTTTAGGACCACTAG
>rno-mir-203_5P SHRLiver 7 STAR
AGTGGTTCTTAACAGTTCA
>rno-mir-203_5P SHRBrain 1 STAR
AGTGGTTCTTAACAGTTCAAC
>rno-mir-203_5P BNLxHeart 3 STAR
AGTGGTTCTTAACAGTTCA
>rno-mir-203_5P BNLxKidney 24 STAR
AGTGGTTCTTAACAGTTCAAC
>rno-mir-203_5P BNLxSpleen 1 STAR
AGTGGTTCTTAACAGTTC
>rno-mir-203_5P SHRKidney 13 STAR
AGTGGTTCTTAACAGTTCAAC
>rno-mir-203_5P BNLxLiver 11 STAR
AGTGGTTCTTAACAGTTCAAC
>rno-mir-203_5P BNLxBrain 4 STAR
AGTGGTTCTTAACAGTTCAACA
>rno-mir-203_5P BNLxTestes 1 STAR
AGTGGTTCTTAACAGTTCAAC
>rno-let-7d_3P SHRLiver 283 STAR
CTATACGACCTGCTGCCTTTCT
>rno-let-7d_3P SHRBrain 44 STAR
CTATACGACCTGCTGCCTTTCT
>rno-let-7d_3P BNLxHeart 360 MATURE
CTATACGACCTGCTGCCTTTCT
>rno-let-7d_3P SHRHeart 361 STAR
CTATACGACCTGCTGCCTTTCT
>rno-let-7d_3P BNLxKidney 169 STAR
CTATACGACCTGCTGCCTTTCT
>rno-let-7d_3P BNLxSpleen 543 STAR
CTATACGACCTGCTGCCTTTCT
>rno-let-7d_3P SHRKidney 102 STAR
CTATACGACCTGCTGCCTTTCT
>rno-let-7d_3P BNLxLiver 122 STAR
CTATACGACCTGCTGCCTTTCT
>rno-let-7d_3P SHRTestes 11 STAR
CTATACGACCTGCTGCCTTTCT
>rno-let-7d_3P BNLxBrain 636 STAR
CTATACGACCTGCTGCCTTTCT
>rno-let-7d_3P BNLxTestes 12 STAR
CTATACGACCTGCTGCCTTTCT
>rno-let-7d_3P SHRSpleen 218 STAR
CTATACGACCTGCTGCCTTTCT
>rno-let-7d_5P SHRLiver 1359 MATURE
AGAGGTAGTAGGTTGCATAGTT
>rno-let-7d_5P SHRBrain 2756 MATURE
AGAGGTAGTAGGTTGCATAGTT
>rno-let-7d_5P BNLxHeart 308 STAR
AGAGGTAGTAGGTTGCATAGTT
>rno-let-7d_5P SHRHeart 2177 MATURE
AGAGGTAGTAGGTTGCATAGTT
>rno-let-7d_5P BNLxKidney 1693 MATURE
AGAGGTAGTAGGTTGCATAGTT
>rno-let-7d_5P BNLxSpleen 2207 MATURE
AGAGGTAGTAGGTTGCATAGTT
>rno-let-7d_5P SHRKidney 2346 MATURE
AGAGGTAGTAGGTTGCATAGTT
>rno-let-7d_5P BNLxLiver 1190 MATURE
AGAGGTAGTAGGTTGCATAGTT
>rno-let-7d_5P SHRTestes 68 MATURE
AGAGGTAGTAGGTTGCATAGTT
>rno-let-7d_5P BNLxBrain 4657 MATURE
AGAGGTAGTAGGTTGCATAGTT
>rno-let-7d_5P BNLxTestes 23 MATURE
AGAGGTAGTAGGTTGCATAGT
>rno-let-7d_5P SHRSpleen 1347 MATURE
AGAGGTAGTAGGTTGCATAGTT
>rno-mir-541_3P SHRLiver 2 MATURE
AGTGGCGAACACAGAATCCAT
>rno-mir-541_3P SHRBrain 192 STAR
AGTGGCGAACACAGAATCCATAC
>rno-mir-541_3P BNLxHeart 3 STAR
AGTGGCGAACACAGAATCCAT
>rno-mir-541_3P SHRHeart 2 STAR
AGTGGCGAACACAGAATCCAT
>rno-mir-541_3P BNLxKidney 8 STAR
AGTGGCGAACACAGAATCCATAC
>rno-mir-541_3P BNLxSpleen 8 MATURE
AGTGGCGAACACAGAATCCAT
>rno-mir-541_3P SHRKidney 19 STAR
AGTGGCGAACACAGAATCCATAC
>rno-mir-541_3P BNLxLiver 8 MATURE
AGTGGCGAACACAGAATCCA
>rno-mir-541_3P SHRTestes 3 STAR
AGTGGCGAACACAGAATCCATAC
>rno-mir-541_3P BNLxBrain 263 STAR
AGTGGCGAACACAGAATCCATAC
>rno-mir-541_3P BNLxTestes 4 MATURE
AGTGGCGAACACAGAATCCAT
>rno-mir-541_3P SHRSpleen 5 STAR
AGTGGCGAACACAGAATCCATAC
>rno-mir-541_5P SHRBrain 571 MATURE
AAGGGATTCTGATGTTGGTCACAC
>rno-mir-541_5P BNLxHeart 10 MATURE
AAGGGATTCTGATGTTGGTCACAC
>rno-mir-541_5P SHRHeart 8 MATURE
AAGGGATTCTGATGTTGGTCACAC
>rno-mir-541_5P BNLxKidney 34 MATURE
AAGGGATTCTGATGTTGGTCACAC
>rno-mir-541_5P BNLxSpleen 5 STAR
AAGGGATTCTGATGTTGGTCACAC
>rno-mir-541_5P SHRKidney 48 MATURE
AAGGGATTCTGATGTTGGTCACAC
>rno-mir-541_5P BNLxLiver 4 STAR
AAGGGATTCTGATGTTGGTCACAC
>rno-mir-541_5P SHRTestes 7 MATURE
AAGGGATTCTGATGTTGGTCACAC
>rno-mir-541_5P BNLxBrain 898 MATURE
AAGGGATTCTGATGTTGGTCACAC
>rno-mir-541_5P BNLxTestes 1 STAR
AAGGGATTCTGATGTTGGTCACAC
>rno-mir-541_5P SHRSpleen 15 MATURE
AAGGGATTCTGATGTTGGTCACAC
>rno-mir-3542_3P SHRBrain 5 MATURE
AAGGCTCTTCTTTCCTTGC
>rno-mir-3542_3P BNLxHeart 3 MATURE
AAGGCTCTTCTTTCCTTGCAGT
>rno-mir-3542_3P SHRHeart 5 MATURE
AAGGCTCTTCTTTCCTTGCAGT
>rno-mir-3542_3P BNLxKidney 3 MATURE
AAGGCTCTTCTTTCCTTGCAGT
>rno-mir-3542_3P SHRKidney 4 MATURE
AAGGCTCTTCTTTCCTTGCAGT
>rno-mir-3542_3P BNLxSpleen 2 MATURE
AAGGCTCTTCTTTCCTTGCAGT
>rno-mir-3542_3P BNLxBrain 8 MATURE
AAGGCTCTTCTTTCCTTGCAGT
>rno-mir-3542_3P BNLxTestes 2 MATURE
AAGGCTCTTCTTTCCTTGCAG
>rno-mir-345_3P SHRLiver 3 STAR
CCTGAACTAGGGGTCTGGAG
>rno-mir-345_3P SHRBrain 7 STAR
CCTGAACTAGGGGTCTGGAGA
>rno-mir-345_3P BNLxHeart 8 STAR
CCTGAACTAGGGGTCTGGAGA
>rno-mir-345_3P SHRHeart 9 STAR
CCTGAACTAGGGGTCTGGAGA
>rno-mir-345_3P BNLxKidney 10 STAR
CCTGAACTAGGGGTCTGGAGA
>rno-mir-345_3P BNLxSpleen 6 STAR
CCTGAACTAGGGGTCTGGAGA
>rno-mir-345_3P SHRKidney 21 STAR
CCTGAACTAGGGGTCTGGAGA
>rno-mir-345_3P BNLxLiver 7 STAR
CCTGAACTAGGGGTCTGGAGA
>rno-mir-345_3P BNLxBrain 23 STAR
CCTGAACTAGGGGTCTGGAGA
>rno-mir-345_3P SHRSpleen 5 STAR
CCTGAACTAGGGGTCTGGAGA
>rno-mir-345_5P SHRLiver 342 MATURE
TGCTGACCCCTAGTCCAGTGC
>rno-mir-345_5P SHRBrain 913 MATURE
GCTGACCCCTAGTCCAGTGCT
>rno-mir-345_5P BNLxHeart 657 MATURE
GCTGACCCCTAGTCCAGTGCT
>rno-mir-345_5P SHRHeart 488 MATURE
GCTGACCCCTAGTCCAGTGCT
>rno-mir-345_5P BNLxKidney 831 MATURE
GCTGACCCCTAGTCCAGTGCT
>rno-mir-345_5P BNLxSpleen 596 MATURE
GCTGACCCCTAGTCCAGTGCT
>rno-mir-345_5P SHRKidney 822 MATURE
GCTGACCCCTAGTCCAGTGCT
>rno-mir-345_5P BNLxLiver 430 MATURE
TGCTGACCCCTAGTCCAGTGC
>rno-mir-345_5P SHRTestes 19 MATURE
GCTGACCCCTAGTCCAGTGCT
>rno-mir-345_5P BNLxBrain 1048 MATURE
GCTGACCCCTAGTCCAGTGCT
>rno-mir-345_5P BNLxTestes 25 MATURE
TGCTGACCCCTAGTCCAGTGC
>rno-mir-345_5P SHRSpleen 431 MATURE
GCTGACCCCTAGTCCAGTGCT
>rno-mir-218-2_3P SHRBrain 32 STAR
CATGGTTCTGTCAAGCACCGCG
>rno-mir-218-2_3P SHRKidney 2 STAR
CATGGTTCTGTCAAGCACCGCG
>rno-mir-218-2_3P BNLxBrain 15 STAR
GGTGGAACGATGGAAACGGAAC
>rno-mir-218-2_5P SHRLiver 89 MATURE
TTGTGCTTGATCTAACCATGT
>rno-mir-218-2_5P SHRBrain 15294 MATURE
TTGTGCTTGATCTAACCATGT
>rno-mir-218-2_5P BNLxHeart 141 MATURE
TTGTGCTTGATCTAACCATGT
>rno-mir-218-2_5P SHRHeart 209 MATURE
TTGTGCTTGATCTAACCATGT
>rno-mir-218-2_5P BNLxKidney 2294.5 MATURE
TTGTGCTTGATCTAACCATGT
>rno-mir-218-2_5P BNLxSpleen 198.5 MATURE
TTGTGCTTGATCTAACCATGT
>rno-mir-218-2_5P SHRKidney 2000 MATURE
TTGTGCTTGATCTAACCATGT
>rno-mir-218-2_5P BNLxLiver 108.5 MATURE
TTGTGCTTGATCTAACCATGT
>rno-mir-218-2_5P SHRTestes 34.5 MATURE
TTGTGCTTGATCTAACCATGT
>rno-mir-218-2_5P BNLxBrain 18498 MATURE
TTGTGCTTGATCTAACCATGT
>rno-mir-218-2_5P BNLxTestes 45 MATURE
TTGTGCTTGATCTAACCATGT
>rno-mir-218-2_5P SHRSpleen 196 MATURE
TTGTGCTTGATCTAACCATGT
>rno-mir-3570_5P SHRLiver 1 MATURE
GGTACAATCAACGGTCGATGGT
>rno-mir-3595_5P SHRLiver 1 MATURE
GTGGATTTTCCTCTACGAT
>rno-mir-3595_5P BNLxKidney 1 MATURE
CGTGGATTTTCCTCTACGAT
>rno-mir-3595_5P SHRKidney 2 MATURE
GTGGATTTTCCTCTACGAT
>rno-mir-376a_3P SHRBrain 336 MATURE
ATCGTAGAGGAAAATCCACGT
>rno-mir-376a_3P SHRHeart 1 MATURE
ATCGTAGAGGAAAATCCACGT
>rno-mir-376a_3P BNLxKidney 3 STAR
ATCGTAGAGGAAAATCCACGT
>rno-mir-376a_3P BNLxSpleen 1 MATURE
ATCGTAGAGGAAAATCCACGT
>rno-mir-376a_3P SHRKidney 6 MATURE
ATCGTAGAGGAAAATCCACGTT
>rno-mir-376a_3P BNLxBrain 365 MATURE
ATCGTAGAGGAAAATCCACGT
>rno-mir-376a_3P BNLxTestes 1 MATURE
ATCGTAGAGGAAAATCCACGT
>rno-mir-376a_3P SHRSpleen 2 MATURE
ATCGTAGAGGAAAATCCACGT
>rno-mir-376a_5P SHRBrain 220 STAR
GGTAGATTCTCCTTCTATGAGT
>rno-mir-376a_5P SHRHeart 1 MATURE
GTAGATTCTCCTTCTATGAGT
>rno-mir-376a_5P BNLxKidney 4 MATURE
GGTAGATTCTCCTTCTATGAGT
>rno-mir-376a_5P BNLxSpleen 1 MATURE
GGTAGATTCTCCTTCTATGAGT
>rno-mir-376a_5P SHRKidney 4 STAR
GGTAGATTCTCCTTCTATGAGT
>rno-mir-376a_5P BNLxLiver 1 MATURE
GTAGATTCTCCTTCTATGAGT
>rno-mir-376a_5P BNLxBrain 224 STAR
GGTAGATTCTCCTTCTATGAGT
>rno-mir-376a_5P SHRSpleen 1 STAR
GTAGATTCTCCTTCTATGAGT
>rno-mir-337_3P SHRLiver 3 STAR
TCAGCTCCTATATGATGCCTTT
>rno-mir-337_3P SHRBrain 615 MATURE
TCAGCTCCTATATGATGCCTTT
>rno-mir-337_3P BNLxHeart 10 MATURE
TCAGCTCCTATATGATGCCTTT
>rno-mir-337_3P SHRHeart 8 MATURE
TCAGCTCCTATATGATGCCTTT
>rno-mir-337_3P BNLxKidney 1 MATURE
TCAGCTCCTATATGATGCCTTT
>rno-mir-337_3P BNLxSpleen 14 STAR
TCAGCTCCTATATGATGCCTTT
>rno-mir-337_3P BNLxLiver 6 STAR
TCAGCTCCTATATGATGCCTTT
>rno-mir-337_3P SHRTestes 1 MATURE
TCAGCTCCTATATGATG
>rno-mir-337_3P BNLxBrain 662 STAR
TCAGCTCCTATATGATGCCTTT
>rno-mir-337_3P SHRSpleen 12 STAR
TCAGCTCCTATATGATGCCTTT
>rno-mir-337_5P SHRLiver 11 MATURE
CGGCGTCATGCAGGAGTTGA
>rno-mir-337_5P SHRBrain 525 STAR
CGGCGTCATGCAGGAGTTGAT
>rno-mir-337_5P BNLxHeart 9 STAR
CGGCGTCATGCAGGAGTTGATT
>rno-mir-337_5P SHRHeart 4 STAR
CGGCGTCATGCAGGAGTTGAT
>rno-mir-337_5P BNLxSpleen 15 MATURE
CGGCGTCATGCAGGAGTTGATT
>rno-mir-337_5P SHRKidney 7 MATURE
CGGCGTCATGCAGGAGTTGATT
>rno-mir-337_5P BNLxLiver 17 MATURE
CGGCGTCATGCAGGAGTTGATT
>rno-mir-337_5P SHRTestes 1 MATURE
CGGCGTCATGCAGGAGTTGATT
>rno-mir-337_5P BNLxBrain 754 MATURE
CGGCGTCATGCAGGAGTTGAT
>rno-mir-337_5P BNLxTestes 3 MATURE
CGGCGTCATGCAGGAGTTGAT
>rno-mir-337_5P SHRSpleen 23 MATURE
CGGCGTCATGCAGGAGTTGATT
>rno-mir-342_3P SHRLiver 261 MATURE
TCTCACACAGAAATCGCACCCGT
>rno-mir-342_3P SHRBrain 2315 MATURE
TCTCACACAGAAATCGCACCCGT
>rno-mir-342_3P BNLxHeart 372 MATURE
TCTCACACAGAAATCGCACCCGT
>rno-mir-342_3P SHRHeart 574 MATURE
TCTCACACAGAAATCGCACCCGT
>rno-mir-342_3P BNLxKidney 997 MATURE
TCTCACACAGAAATCGCACCCGT
>rno-mir-342_3P BNLxSpleen 5413 MATURE
TCTCACACAGAAATCGCACCCGT
>rno-mir-342_3P SHRKidney 1062 MATURE
TCTCACACAGAAATCGCACCCGT
>rno-mir-342_3P BNLxLiver 37 MATURE
TCTCACACAGAAATCGCACCCGT
>rno-mir-342_3P SHRTestes 52 MATURE
TCTCACACAGAAATCGCACCCGT
>rno-mir-342_3P BNLxBrain 3753 MATURE
TCTCACACAGAAATCGCACCCGT
>rno-mir-342_3P BNLxTestes 33 MATURE
TCTCACACAGAAATCGCACCCGT
>rno-mir-342_3P SHRSpleen 3801 MATURE
TCTCACACAGAAATCGCACCCGT
>rno-mir-342_5P SHRLiver 1 STAR
GGGGTGCTATCTGTGATTGAGGG
>rno-mir-342_5P SHRBrain 13 STAR
AGGGGTGCTATCTGTGATTGA
>rno-mir-342_5P BNLxHeart 3 STAR
GGGGTGCTATCTGTGATTGAGGGA
>rno-mir-342_5P SHRHeart 1 STAR
AGGGGTGCTATCTGTGATTGAG
>rno-mir-342_5P BNLxKidney 6 STAR
AGGGGTGCTATCTGTGATTGAG
>rno-mir-342_5P BNLxSpleen 26 STAR
AGGGGTGCTATCTGTGATTGA
>rno-mir-342_5P SHRKidney 1 STAR
AGGGGTGCTATCTGTGATTGAGGG
>rno-mir-342_5P BNLxBrain 33 STAR
AGGGGTGCTATCTGTGATTGA
>rno-mir-342_5P BNLxTestes 1 STAR
AGGGGTGCTATCTGTGATTGAGGG
>rno-mir-342_5P SHRSpleen 18 STAR
GGGGTGCTATCTGTGATTGAGGGA
>rno-mir-665_3P SHRLiver 1 MATURE
ACCAGGAGGCTGAGGTCCCT
>rno-mir-665_3P SHRBrain 49 MATURE
ACCAGGAGGCTGAGGTCCCTTA
>rno-mir-665_3P BNLxSpleen 1 MATURE
ACCAGGAGGCTGAGGTCCCTTA
>rno-mir-665_3P SHRKidney 2 MATURE
ACCAGGAGGCTGAGGTCCCTTA
>rno-mir-665_3P BNLxBrain 89 MATURE
ACCAGGAGGCTGAGGTCCCTTA
>rno-mir-665_3P SHRSpleen 2 MATURE
ACCAGGAGGCTGAGGTCCCTTA
>rno-mir-146b_3P SHRBrain 7 STAR
GCCCTAGGGACTCAGTTCTGGT
>rno-mir-146b_3P SHRHeart 2 STAR
GCCCTAGGGACTCAGTTCTGGT
>rno-mir-146b_3P BNLxSpleen 6 STAR
GCCCTAGGGACTCAGTTCTGGT
>rno-mir-146b_3P SHRKidney 2 STAR
GCCCTAGGGACTCAGTTCTGGT
>rno-mir-146b_3P BNLxBrain 20 STAR
CCTAGGGACTCAGTTCTGGTG
>rno-mir-146b_3P SHRSpleen 6 STAR
GCCCTAGGGACTCAGTTCTGGT
>rno-mir-146b_5P SHRLiver 11.5 MATURE
TGAGAACTGAATTCCATA
>rno-mir-146b_5P SHRBrain 63.5 MATURE
TGAGAACTGAATTCCATAGGC
>rno-mir-146b_5P BNLxHeart 2.5 MATURE
TGAGAACTGAATTCCATA
>rno-mir-146b_5P SHRHeart 14.5 MATURE
TGAGAACTGAATTCCATAGGC
>rno-mir-146b_5P BNLxKidney 10 MATURE
TGAGAACTGAATTCCATAGGC
>rno-mir-146b_5P BNLxSpleen 33.5 MATURE
TGAGAACTGAATTCCATAGGC
>rno-mir-146b_5P SHRKidney 20.5 MATURE
TGAGAACTGAATTCCATAG
>rno-mir-146b_5P BNLxLiver 7 MATURE
TGAGAACTGAATTCCATA
>rno-mir-146b_5P BNLxBrain 67 MATURE
TGAGAACTGAATTCCATAGGC
>rno-mir-146b_5P SHRSpleen 69.5 MATURE
TGAGAACTGAATTCCATAGGC
>rno-mir-141_3P SHRLiver 1 STAR
ACACTGTCTGGTAAAGATGG
>rno-mir-141_3P BNLxHeart 1 MATURE
TAACACTGTCTGGTAAAGATGG
>rno-mir-141_3P SHRHeart 4 MATURE
TAACACTGTCTGGTAAAGATGG
>rno-mir-141_3P BNLxKidney 81 MATURE
TAACACTGTCTGGTAAAGATGG
>rno-mir-141_3P BNLxSpleen 5 MATURE
TAACACTGTCTGGTAAAGATGG
>rno-mir-141_3P SHRKidney 197 MATURE
TAACACTGTCTGGTAAAGATGG
>rno-mir-141_3P BNLxLiver 1 MATURE
TAACACTGTCTGGTAAAGATGG
>rno-mir-141_3P BNLxBrain 27 MATURE
TAACACTGTCTGGTAAAGATGG
>rno-mir-141_3P SHRSpleen 24 MATURE
TAACACTGTCTGGTAAAGATGG
>rno-mir-141_5P SHRLiver 3 MATURE
TCCATCTTCCAGTGCAGTGTT
>rno-mir-141_5P SHRHeart 1 STAR
TCCATCTTCCAGTGCAGTGTTG
>rno-mir-141_5P BNLxKidney 5 STAR
TCCATCTTCCAGTGCAGTGTTG
>rno-mir-141_5P BNLxSpleen 2 STAR
TCCATCTTCCAGTGCAGTGTTG
>rno-mir-141_5P SHRKidney 27 STAR
TCCATCTTCCAGTGCAGTGTTG
>rno-mir-141_5P BNLxBrain 5 STAR
TCCATCTTCCAGTGCAGTGTTG
>rno-mir-141_5P SHRSpleen 13 STAR
TCCATCTTCCAGTGCAGTGTT
>rno-mir-10a_3P SHRLiver 7 STAR
CAAATTCGTATCTAGGGGAAT
>rno-mir-10a_3P SHRBrain 1 STAR
CAAATTCGTATCTAGGGGAAT
>rno-mir-10a_3P BNLxHeart 3 STAR
CAAATTCGTATCTAGGGGAAT
>rno-mir-10a_3P SHRHeart 4 STAR
CAAATTCGTATCTAGGGGA
>rno-mir-10a_3P BNLxKidney 40 STAR
CAAATTCGTATCTAGGGGAAT
>rno-mir-10a_3P BNLxSpleen 17 STAR
CAAATTCGTATCTAGGGGAAT
>rno-mir-10a_3P SHRKidney 171 STAR
CAAATTCGTATCTAGGGGAAT
>rno-mir-10a_3P BNLxLiver 7 STAR
CAAATTCGTATCTAGGGGAAT
>rno-mir-10a_3P SHRSpleen 11 STAR
CAAATTCGTATCTAGGGGAAT
>rno-mir-10a_5P SHRLiver 224 MATURE
TACCCTGTAGATCCGAATTTG
>rno-mir-10a_5P SHRBrain 5 MATURE
TACCCTGTAGATCCGAATTTG
>rno-mir-10a_5P BNLxHeart 51 MATURE
TACCCTGTAGATCCGAATTTGTGT
>rno-mir-10a_5P SHRHeart 89 MATURE
TACCCTGTAGATCCGAATTTG
>rno-mir-10a_5P BNLxKidney 1473 MATURE
TACCCTGTAGATCCGAATTTGTGT
>rno-mir-10a_5P BNLxSpleen 233 MATURE
TACCCTGTAGATCCGAATTTG
>rno-mir-10a_5P SHRKidney 2806 MATURE
TACCCTGTAGATCCGAATTTGT
>rno-mir-10a_5P BNLxLiver 239 MATURE
TACCCTGTAGATCCGAATTTGTGT
>rno-mir-10a_5P SHRTestes 3 MATURE
TACCCTGTAGATCCGAATTTG
>rno-mir-10a_5P BNLxBrain 10 MATURE
TACCCTGTAGATCCGAATTTGTGT
>rno-mir-10a_5P SHRSpleen 125 MATURE
TACCCTGTAGATCCGAATTTG
>rno-mir-331_3P SHRLiver 246 MATURE
GCCCCTGGGCCTATCCTAGA
>rno-mir-331_3P SHRBrain 3536 MATURE
GCCCCTGGGCCTATCCTAGA
>rno-mir-331_3P BNLxHeart 460 MATURE
GCCCCTGGGCCTATCCTAGA
>rno-mir-331_3P SHRHeart 638 MATURE
GCCCCTGGGCCTATCCTAGA
>rno-mir-331_3P BNLxKidney 559 MATURE
GCCCCTGGGCCTATCCTAGA
>rno-mir-331_3P BNLxSpleen 457 MATURE
GCCCCTGGGCCTATCCTAGA
>rno-mir-331_3P SHRKidney 608 MATURE
GCCCCTGGGCCTATCCTAGA
>rno-mir-331_3P BNLxLiver 323 MATURE
GCCCCTGGGCCTATCCTAGA
>rno-mir-331_3P SHRTestes 43 MATURE
GCCCCTGGGCCTATCCTAGA
>rno-mir-331_3P BNLxBrain 4582 MATURE
GCCCCTGGGCCTATCCTAGA
>rno-mir-331_3P BNLxTestes 70 MATURE
GCCCCTGGGCCTATCCTAGA
>rno-mir-331_3P SHRSpleen 375 MATURE
GCCCCTGGGCCTATCCTAGA
>rno-mir-331_5P SHRBrain 2 STAR
CTAGGTATGGTCCCAGGGAT
>rno-mir-331_5P BNLxSpleen 2 STAR
GGTCTTGTTTGGGTTTGTT
>rno-mir-331_5P BNLxBrain 4 STAR
GGTCTTGTTTGGGTTTGTT
>rno-mir-708_3P SHRBrain 5 STAR
CAACTAGACTGTGAGCTTCTA
>rno-mir-708_3P BNLxKidney 2 STAR
CAACTAGACTGTGAGCTTCTA
>rno-mir-708_3P SHRKidney 5 STAR
CAACTAGACTGTGAGCTTCT
>rno-mir-708_3P BNLxBrain 25 STAR
CAACTAGACTGTGAGCTTCTA
>rno-mir-708_5P SHRLiver 1 MATURE
AAGGAGCTTACAATCTAGCTGGG
>rno-mir-708_5P SHRBrain 192 MATURE
AAGGAGCTTACAATCTAGCT
>rno-mir-708_5P BNLxHeart 3 MATURE
AAGGAGCTTACAATCTAGCTGGGG
>rno-mir-708_5P SHRHeart 7 MATURE
AAGGAGCTTACAATCTAGCTGG
>rno-mir-708_5P BNLxKidney 37 MATURE
AAGGAGCTTACAATCTAGCTGG
>rno-mir-708_5P BNLxSpleen 8 MATURE
AAGGAGCTTACAATCTAGCTGGGG
>rno-mir-708_5P SHRKidney 8 MATURE
AAGGAGCTTACAATCTAGCTGGG
>rno-mir-708_5P BNLxBrain 476 MATURE
AAGGAGCTTACAATCTAGCTGG
>rno-mir-708_5P SHRSpleen 2 MATURE
AAGGAGCTTACAATCTAGCTGGG
>rno-mir-3544_3P SHRBrain 1 MATURE
AACTCCTGCATGACGCCGTTCCC
>rno-mir-3544_3P BNLxHeart 1 MATURE
ACTCCTGCATGACGCCGTTCCC
>rno-mir-3544_3P BNLxBrain 9 MATURE
AACTCCTGCATGACGCCGTTCCC
>rno-mir-9-3_3P SHRLiver 0.666666666666666 STAR
ATAAAGCTAGATAACCGAAAGT
>rno-mir-9-3_3P SHRBrain 530.666666666667 MATURE
ATAAAGCTAGATAACCGAAAGT
>rno-mir-9-3_3P BNLxHeart 2 STAR
ATAAAGCTAGATAACCGA
>rno-mir-9-3_3P SHRHeart 0.666666666666666 STAR
TAAAGCTAGATAACCGAAA
>rno-mir-9-3_3P BNLxKidney 4 MATURE
TAAAGCTAGATAACCGAAAGT
>rno-mir-9-3_3P BNLxSpleen 0.666666666666666 STAR
TAAAGCTAGATAACCGAAAGT
>rno-mir-9-3_3P SHRKidney 3.66666666666667 STAR
TAAAGCTAGATAACCGAAAGT
>rno-mir-9-3_3P BNLxLiver 1.33333333333333 STAR
TAAAGCTAGATAACCGAAAGT
>rno-mir-9-3_3P SHRTestes 0.333333333333333 MATURE
ATAAAGCTAGATAACCGAAAG
>rno-mir-9-3_3P BNLxBrain 873.333333333334 STAR
TAAAGCTAGATAACCGAAAGT
>rno-mir-9-3_3P BNLxTestes 0.333333333333333 STAR
TAAAGCTAGATAACCGAAAGT
>rno-mir-9-3_3P SHRSpleen 0.333333333333333 STAR
ATAAAGCTAGATAACCGAAA
>rno-mir-9-3_5P SHRLiver 2 MATURE
GGTTATCTAGCTGTATGA
>rno-mir-9-3_5P SHRBrain 457.333333333333 STAR
TCTTTGGTTATCTAGCTGTATGA
>rno-mir-9-3_5P BNLxHeart 3 MATURE
TCTTTGGTTATCTAGCTGTAT
>rno-mir-9-3_5P SHRHeart 2 MATURE
TCTTTGGTTATCTAGCTGTATG
>rno-mir-9-3_5P BNLxKidney 2.66666666666667 STAR
TCTTTGGTTATCTAGCTGTAT
>rno-mir-9-3_5P BNLxSpleen 1.66666666666667 MATURE
TGGTTATCTAGCTGTATGA
>rno-mir-9-3_5P SHRKidney 7 MATURE
TCTTTGGTTATCTAGCTGTATGA
>rno-mir-9-3_5P BNLxLiver 5.33333333333333 MATURE
TCTTTGGTTATCTAGCTGTAT
>rno-mir-9-3_5P SHRTestes 0.333333333333333 MATURE
TCTTTGGTTATCTAGCTGTAT
>rno-mir-9-3_5P BNLxBrain 1174.33333333333 MATURE
TCTTTGGTTATCTAGCTGTATGA
>rno-mir-9-3_5P BNLxTestes 2.33333333333334 MATURE
TCTTTGGTTATCTAGCTGTAT
>rno-mir-9-3_5P SHRSpleen 4.66666666666666 MATURE
TCTTTGGTTATCTAGCTGTAT
>rno-mir-3566_3P BNLxBrain 1 MATURE
CTGCCTAACAATGAACTACC
>rno-mir-292_3P SHRLiver 8 MATURE
AAGTGCCGCCAGGTTTTGAGTGT
>rno-mir-292_3P SHRBrain 3 MATURE
AAGTGCCGCCAGGTTTTGAGTGT
>rno-mir-292_3P BNLxHeart 1 MATURE
AAGTGCCGCCAGGTTTTGAGTGT
>rno-mir-292_3P BNLxKidney 2 MATURE
AAGTGCCGCCAGGTTTTGAGTGT
>rno-mir-292_3P SHRKidney 4 MATURE
AAGTGCCGCCAGGTTTTGAGTGT
>rno-mir-292_3P BNLxSpleen 4 MATURE
AAGTGCCGCCAGGTTTTGAGTGT
>rno-mir-292_3P BNLxLiver 5 MATURE
AAGTGCCGCCAGGTTTTGAGTGT
>rno-mir-292_3P SHRSpleen 2 MATURE
AAGTGCCGCCAGGTTTTGAGTGT
>rno-mir-3592_5P SHRLiver 1 MATURE
AAGTGTTGTCCGTGAATGATT
>rno-mir-27b_3P SHRLiver 838 MATURE
TTCACAGTGGCTAAGTTCT
>rno-mir-27b_3P SHRBrain 716 MATURE
TTCACAGTGGCTAAGTTCTGC
>rno-mir-27b_3P BNLxHeart 1113 MATURE
TTCACAGTGGCTAAGTTCTGC
>rno-mir-27b_3P SHRHeart 1593.5 MATURE
TTCACAGTGGCTAAGTTCT
>rno-mir-27b_3P BNLxKidney 1146.5 MATURE
TTCACAGTGGCTAAGTTCTGC
>rno-mir-27b_3P BNLxSpleen 531 MATURE
TTCACAGTGGCTAAGTTC
>rno-mir-27b_3P SHRKidney 1234.5 MATURE
TTCACAGTGGCTAAGTTCTGC
>rno-mir-27b_3P BNLxLiver 760.5 MATURE
TTCACAGTGGCTAAGTTCTGC
>rno-mir-27b_3P SHRTestes 24 MATURE
TTCACAGTGGCTAAGTTCTGC
>rno-mir-27b_3P BNLxBrain 1091 MATURE
TTCACAGTGGCTAAGTTCTGC
>rno-mir-27b_3P BNLxTestes 7.5 MATURE
TTCACAGTGGCTAAGTTCT
>rno-mir-27b_3P SHRSpleen 746 MATURE
TTCACAGTGGCTAAGTTC
>rno-mir-27b_5P SHRLiver 5 STAR
AGAGCTTAGCTGATTGGTGAACA
>rno-mir-27b_5P SHRBrain 17 STAR
AGAGCTTAGCTGATTGGTGAACAG
>rno-mir-27b_5P BNLxHeart 14 STAR
AGAGCTTAGCTGATTGGTGAACAG
>rno-mir-27b_5P SHRHeart 22 STAR
AGAGCTTAGCTGATTGGTGAACAG
>rno-mir-27b_5P BNLxKidney 21 STAR
AGAGCTTAGCTGATTGGTGAACAG
>rno-mir-27b_5P BNLxSpleen 12 STAR
AGAGCTTAGCTGATTGGTGAACA
>rno-mir-27b_5P SHRKidney 26 STAR
AGAGCTTAGCTGATTGGTGAACAG
>rno-mir-27b_5P BNLxLiver 7 STAR
AGAGCTTAGCTGATTGGTGAACAG
>rno-mir-27b_5P BNLxBrain 32 STAR
AGAGCTTAGCTGATTGGTGAACAG
>rno-mir-27b_5P SHRSpleen 7 STAR
AGAGCTTAGCTGATTGGTGA
>rno-mir-872_3P SHRLiver 301 MATURE
TGAACTATTGCAGTAGCCTCCT
>rno-mir-872_3P SHRBrain 523 MATURE
TGAACTATTGCAGTAGCCTCCT
>rno-mir-872_3P BNLxHeart 174 MATURE
TGAACTATTGCAGTAGCCTCCT
>rno-mir-872_3P SHRHeart 309 MATURE
TGAACTATTGCAGTAGCCTCCT
>rno-mir-872_3P BNLxKidney 464 MATURE
TGAACTATTGCAGTAGCCTCCT
>rno-mir-872_3P BNLxSpleen 699 MATURE
TGAACTATTGCAGTAGCCTCCT
>rno-mir-872_3P SHRKidney 328 MATURE
TGAACTATTGCAGTAGCCTCCT
>rno-mir-872_3P BNLxLiver 236 MATURE
TGAACTATTGCAGTAGCCTCCT
>rno-mir-872_3P SHRTestes 45 MATURE
TGAACTATTGCAGTAGCCTCCT
>rno-mir-872_3P BNLxBrain 544 MATURE
TGAACTATTGCAGTAGCCTCCT
>rno-mir-872_3P BNLxTestes 34 MATURE
TGAACTATTGCAGTAGCCTCCT
>rno-mir-872_3P SHRSpleen 578 MATURE
TGAACTATTGCAGTAGCCTCCT
>rno-mir-872_5P SHRLiver 191 STAR
AAGGTTACTTGTTAGTTCAG
>rno-mir-872_5P SHRBrain 232 STAR
AAGGTTACTTGTTAGTTCAG
>rno-mir-872_5P BNLxHeart 74 STAR
AAGGTTACTTGTTAGTTCAG
>rno-mir-872_5P SHRHeart 122 STAR
AAGGTTACTTGTTAGTTCAG
>rno-mir-872_5P BNLxKidney 124 STAR
AAGGTTACTTGTTAGTTCAGGA
>rno-mir-872_5P BNLxSpleen 436 STAR
AAGGTTACTTGTTAGTTCAG
>rno-mir-872_5P SHRKidney 173 STAR
AAGGTTACTTGTTAGTTCAG
>rno-mir-872_5P BNLxLiver 137 STAR
AAGGTTACTTGTTAGTTCAG
>rno-mir-872_5P SHRTestes 31 STAR
AAGGTTACTTGTTAGTTCAG
>rno-mir-872_5P BNLxBrain 278 STAR
AAGGTTACTTGTTAGTTCAG
>rno-mir-872_5P BNLxTestes 23 STAR
AAGGTTACTTGTTAGTTCAGGA
>rno-mir-872_5P SHRSpleen 201 STAR
AAGGTTACTTGTTAGTTCAG
>rno-mir-16_3P SHRLiver 1 STAR
ACCAATATTATTGTGCTGCTT
>rno-mir-16_3P SHRBrain 1 STAR
ACCAATATTATTGTGCTGCTT
>rno-mir-16_3P BNLxSpleen 1 STAR
ACCAATATTATTGTGCTGCT
>rno-mir-16_3P SHRKidney 1 STAR
CCAATATTATTGTGCTGCTTT
>rno-mir-16_3P BNLxBrain 2 STAR
ACCAATATTATTGTGCTGCTT
>rno-mir-16_3P SHRSpleen 1 STAR
ACCAATATTATTGTGCTGCTT
>rno-mir-16_5P SHRLiver 11 MATURE
TAGCAGCACGTAAATATTGGCGT
>rno-mir-16_5P SHRBrain 15 MATURE
TAGCAGCACGTAAATATTG
>rno-mir-16_5P BNLxHeart 10 MATURE
TAGCAGCACGTAAATATT
>rno-mir-16_5P SHRHeart 20 MATURE
TAGCAGCACGTAAATATTGGC
>rno-mir-16_5P BNLxKidney 37 MATURE
TAGCAGCACGTAAATATTGGC
>rno-mir-16_5P BNLxSpleen 43 MATURE
TAGCAGCACGTAAATATTGGC
>rno-mir-16_5P SHRKidney 38 MATURE
TAGCAGCACGTAAATATTGGC
>rno-mir-16_5P BNLxLiver 9 MATURE
TAGCAGCACGTAAATATTGG
>rno-mir-16_5P BNLxBrain 34 MATURE
TAGCAGCACGTAAATATTG
>rno-mir-16_5P SHRSpleen 26 MATURE
TAGCAGCACGTAAATATTG
>rno-mir-19a_3P SHRLiver 391 MATURE
TGTGCAAATCTATGCAAAACTG
>rno-mir-19a_3P SHRBrain 83 MATURE
TGTGCAAATCTATGCAAAACTG
>rno-mir-19a_3P BNLxHeart 161 MATURE
TGTGCAAATCTATGCAAAACTG
>rno-mir-19a_3P SHRHeart 93 MATURE
TGTGCAAATCTATGCAAAACTGA
>rno-mir-19a_3P BNLxKidney 397 MATURE
TGTGCAAATCTATGCAAAACTGA
>rno-mir-19a_3P BNLxSpleen 1435 MATURE
TGTGCAAATCTATGCAAAACTG
>rno-mir-19a_3P SHRKidney 532 MATURE
TGTGCAAATCTATGCAAAACTG
>rno-mir-19a_3P BNLxLiver 394 MATURE
TGTGCAAATCTATGCAAAACTGA
>rno-mir-19a_3P SHRTestes 47 MATURE
TGTGCAAATCTATGCAAAACTG
>rno-mir-19a_3P BNLxBrain 141 MATURE
TGTGCAAATCTATGCAAAACTGA
>rno-mir-19a_3P BNLxTestes 96 MATURE
TGTGCAAATCTATGCAAAACTG
>rno-mir-19a_3P SHRSpleen 1353 MATURE
TGTGCAAATCTATGCAAAACTG
>rno-mir-19a_5P BNLxSpleen 4 STAR
CGTTTTGCATAGTTGCACTA
>rno-mir-19a_5P BNLxLiver 3 STAR
TCGTTTTGCATAGTTGCACT
>rno-mir-19a_5P BNLxBrain 1 STAR
TCGTTTTGCATAGTTGCACTACA
>rno-mir-19a_5P SHRSpleen 2 STAR
TCGTTTTGCATAGTTGCACTA
>rno-let-7c-1_3P SHRLiver 14 STAR
CTGTACAACCTTCTAGCTTTCC
>rno-let-7c-1_3P SHRBrain 32 STAR
CTGTACAACCTTCTAGCTTTCC
>rno-let-7c-1_3P BNLxHeart 1 STAR
CTGTACAACCTTCTAGCTTTCCT
>rno-let-7c-1_3P SHRHeart 8 STAR
CTGTACAACCTTCTAGCTTTCC
>rno-let-7c-1_3P BNLxKidney 17 STAR
CTGTACAACCTTCTAGCTTTCC
>rno-let-7c-1_3P BNLxSpleen 7 STAR
CTGTACAACCTTCTAGCTTTCC
>rno-let-7c-1_3P SHRKidney 7 STAR
CTGTACAACCTTCTAGCTTTCC
>rno-let-7c-1_3P BNLxLiver 2 STAR
CTGTACAACCTTCTAGCTTTCC
>rno-let-7c-1_3P SHRTestes 2 STAR
CTGTACAACCTTCTAGCTTTCC
>rno-let-7c-1_3P BNLxBrain 46 STAR
CTGTACAACCTTCTAGCTTTCC
>rno-let-7c-1_3P BNLxTestes 1 STAR
CTGTACAACCTTCTAGCTTTCC
>rno-let-7c-1_3P SHRSpleen 3 STAR
CTGTACAACCTTCTAGCTTTCCT
>rno-let-7c-1_5P SHRLiver 301.583333333333 MATURE
TGAGGTAGTAGGTTGTATGGTT
>rno-let-7c-1_5P SHRBrain 1452.75 MATURE
TGAGGTAGTAGGTTGTATGGTT
>rno-let-7c-1_5P BNLxHeart 246.5 MATURE
TGAGGTAGTAGGTTGTATGGTT
>rno-let-7c-1_5P SHRHeart 546.5 MATURE
TGAGGTAGTAGGTTGTATGGTT
>rno-let-7c-1_5P BNLxKidney 860 MATURE
TGAGGTAGTAGGTTGTATGGTT
>rno-let-7c-1_5P BNLxSpleen 281 MATURE
TGAGGTAGTAGGTTGTATGGTT
>rno-let-7c-1_5P SHRKidney 2043.25 MATURE
TGAGGTAGTAGGTTGTATGGTT
>rno-let-7c-1_5P BNLxLiver 296.75 MATURE
TGAGGTAGTAGGTTGTATGGTT
>rno-let-7c-1_5P SHRTestes 44.5 MATURE
TGAGGTAGTAGGTTGTATGGTT
>rno-let-7c-1_5P BNLxBrain 2401 MATURE
TGAGGTAGTAGGTTGTATGGTT
>rno-let-7c-1_5P BNLxTestes 22.75 MATURE
TGAGGTAGTAGGTTGTATGGTT
>rno-let-7c-1_5P SHRSpleen 479 MATURE
TGAGGTAGTAGGTTGTATGGTT
>rno-mir-429_5P SHRLiver 8 MATURE
TAATACTGTCTGGTAATGCCGT
>rno-mir-429_5P BNLxKidney 308 MATURE
TAATACTGTCTGGTAATGCCGT
>rno-mir-429_5P SHRKidney 1488 MATURE
TAATACTGTCTGGTAATGCCGT
>rno-mir-429_5P BNLxSpleen 2 MATURE
TAATACTGTCTGGTAATGCCGT
>rno-mir-429_5P BNLxLiver 9 MATURE
TAATACTGTCTGGTAATGCCGT
>rno-mir-429_5P SHRTestes 1 MATURE
TAATACTGTCTGGTAATGCCGT
>rno-mir-429_5P BNLxBrain 112 MATURE
TAATACTGTCTGGTAATGCCGT
>rno-mir-429_5P BNLxTestes 1 MATURE
TAATACTGTCTGGTAATGCCG
>rno-mir-429_5P SHRSpleen 5 MATURE
TAATACTGTCTGGTAATGCCGT
>rno-mir-883_3P SHRBrain 1 MATURE
TAACTGCAACATCTCTCAGTAT
>rno-mir-883_3P BNLxKidney 10 MATURE
TAACTGCAACATCTCTCAGTATT
>rno-mir-883_3P SHRKidney 5 MATURE
TAACTGCAACATCTCTCAGTATT
>rno-mir-883_3P SHRTestes 205 MATURE
TAACTGCAACATCTCTCAGTAT
>rno-mir-883_3P BNLxBrain 1 MATURE
TAACTGCAACATCTCTCAGTAT
>rno-mir-883_3P BNLxTestes 227 MATURE
TAACTGCAACATCTCTCAGTAT
>rno-mir-883_5P SHRTestes 6 STAR
TGCTGAGAGAAGTAGCAGTTACT
>rno-mir-883_5P BNLxTestes 5 STAR
TGCTGAGAGAAGTAGCAGTTAC
>rno-mir-299_3P SHRBrain 5 STAR
TATGTGGGACGGTAAACCGCT
>rno-mir-299_3P SHRKidney 1 STAR
GTATGTGGGACGGTAAACCGC
>rno-mir-299_3P BNLxBrain 5.5 STAR
TATGTGGGACGGTAAACCGC
>rno-mir-299_3P SHRSpleen 0.5 STAR
GTATGTGGGACGGTAAAC
>rno-mir-299_5P SHRLiver 10 MATURE
TGGTTTACCGTCCCACATACAT
>rno-mir-299_5P SHRBrain 174.5 MATURE
TGGTTTACCGTCCCACATACAT
>rno-mir-299_5P BNLxHeart 9 MATURE
TGGTTTACCGTCCCACATAC
>rno-mir-299_5P SHRHeart 6 MATURE
TGGTTTACCGTCCCACATACAT
>rno-mir-299_5P BNLxKidney 6.5 MATURE
TGGTTTACCGTCCCACATACAT
>rno-mir-299_5P BNLxSpleen 23 MATURE
TGGTTTACCGTCCCACATACAT
>rno-mir-299_5P SHRKidney 19 MATURE
TGGTTTACCGTCCCACATACAT
>rno-mir-299_5P BNLxLiver 30 MATURE
TGGTTTACCGTCCCACATACAT
>rno-mir-299_5P SHRTestes 6 MATURE
TGGTTTACCGTCCCACATACAT
>rno-mir-299_5P BNLxBrain 239.5 MATURE
TGGTTTACCGTCCCACATACAT
>rno-mir-299_5P BNLxTestes 2 MATURE
TGGTTTACCGTCCCACATAC
>rno-mir-299_5P SHRSpleen 19 MATURE
TGGTTTACCGTCCCACATACAT
>rno-mir-1193_3P SHRLiver 11 MATURE
TAGGTCACCCGTTTTACTATCC
>rno-mir-1193_3P SHRBrain 163 MATURE
TAGGTCACCCGTTTTACTATCC
>rno-mir-1193_3P BNLxHeart 12 MATURE
TAGGTCACCCGTTTTACTATCC
>rno-mir-1193_3P SHRHeart 8 MATURE
TAGGTCACCCGTTTTACTATCC
>rno-mir-1193_3P BNLxKidney 20 MATURE
TAGGTCACCCGTTTTACTATCC
>rno-mir-1193_3P BNLxSpleen 10 MATURE
TAGGTCACCCGTTTTACTATCC
>rno-mir-1193_3P SHRKidney 28 MATURE
TAGGTCACCCGTTTTACTATCC
>rno-mir-1193_3P BNLxLiver 21 MATURE
TAGGTCACCCGTTTTACTAT
>rno-mir-1193_3P SHRTestes 12 MATURE
TAGGTCACCCGTTTTACTATCC
>rno-mir-1193_3P BNLxBrain 200 MATURE
TAGGTCACCCGTTTTACTATCC
>rno-mir-1193_3P BNLxTestes 2 MATURE
TAGGTCACCCGTTTTACTATCC
>rno-mir-1193_3P SHRSpleen 8 MATURE
TAGGTCACCCGTTTTACTATC
>rno-mir-1193_5P SHRBrain 1 STAR
ATGGTAAACCGGTGACGTGC
>rno-mir-1193_5P BNLxBrain 1 STAR
TGGTAAACCGGTGACGTGC
>rno-mir-187_3P SHRLiver 2 MATURE
TCGTGTCTTGTGTTGCAGC
>rno-mir-187_3P SHRBrain 295 MATURE
TCGTGTCTTGTGTTGCAGCCGGA
>rno-mir-187_3P BNLxHeart 3 MATURE
TCGTGTCTTGTGTTGCAGCCGGA
>rno-mir-187_3P SHRHeart 2 MATURE
TCGTGTCTTGTGTTGCAGC
>rno-mir-187_3P BNLxKidney 39 MATURE
TCGTGTCTTGTGTTGCAGC
>rno-mir-187_3P BNLxSpleen 108 MATURE
TCGTGTCTTGTGTTGCAGC
>rno-mir-187_3P SHRKidney 32 MATURE
TCGTGTCTTGTGTTGCAGC
>rno-mir-187_3P BNLxLiver 4 MATURE
TCGTGTCTTGTGTTGCAGCCGGA
>rno-mir-187_3P SHRTestes 1 MATURE
TCGTGTCTTGTGTTGCAGCCG
>rno-mir-187_3P BNLxBrain 570 MATURE
TCGTGTCTTGTGTTGCAGC
>rno-mir-187_3P SHRSpleen 39 MATURE
TCGTGTCTTGTGTTGCAGC
>rno-mir-187_5P SHRBrain 28 STAR
AGGCTACAACACAGGAC
>rno-mir-187_5P SHRHeart 2 MATURE
AGGCTACAACACAGGACCCG
>rno-mir-187_5P BNLxKidney 3 STAR
AGGCTACAACACAGGACC
>rno-mir-187_5P BNLxSpleen 9 STAR
AGGCTACAACACAGGAC
>rno-mir-187_5P SHRKidney 5 STAR
AGGCTACAACACAGGACC
>rno-mir-187_5P BNLxBrain 50 STAR
AGGCTACAACACAGGACC
>rno-mir-187_5P SHRSpleen 2 STAR
AGGCTACAACACAGGAC
>rno-mir-124-1_3P SHRLiver 13.3333333333333 MATURE
TAAGGCACGCGGTGAATGCCA
>rno-mir-124-1_3P SHRBrain 18421.6666666666 MATURE
TAAGGCACGCGGTGAATGCCA
>rno-mir-124-1_3P BNLxHeart 31 MATURE
TAAGGCACGCGGTGAATGCCA
>rno-mir-124-1_3P SHRHeart 5.33333333333333 MATURE
TAAGGCACGCGGTGAATGCCA
>rno-mir-124-1_3P BNLxKidney 24.3333333333333 MATURE
TAAGGCACGCGGTGAATGCCA
>rno-mir-124-1_3P BNLxSpleen 3 MATURE
TAAGGCACGCGGTGAATGCCA
>rno-mir-124-1_3P SHRKidney 8.33333333333333 MATURE
TAAGGCACGCGGTGAATGCCA
>rno-mir-124-1_3P BNLxLiver 9 MATURE
TAAGGCACGCGGTGAATGCCA
>rno-mir-124-1_3P SHRTestes 9.99999999999999 MATURE
TAAGGCACGCGGTGAATGCCA
>rno-mir-124-1_3P BNLxBrain 7933.33333333333 MATURE
TAAGGCACGCGGTGAATGCCA
>rno-mir-124-1_3P BNLxTestes 32 MATURE
TAAGGCACGCGGTGAATGCCA
>rno-mir-124-1_3P SHRSpleen 5.66666666666667 MATURE
TAAGGCACGCGGTGAATGCCA
>rno-mir-124-1_5P SHRLiver 0.666666666666666 STAR
CGTGTTCACAGCGGACCTTGAT
>rno-mir-124-1_5P SHRBrain 782.666666666666 STAR
CGTGTTCACAGCGGACCTTGA
>rno-mir-124-1_5P BNLxHeart 3 STAR
CGTGTTCACAGCGGACCTTGA
>rno-mir-124-1_5P SHRHeart 1.66666666666666 STAR
CGTGTTCACAGCGGACCTTGA
>rno-mir-124-1_5P BNLxKidney 2 STAR
CGTGTTCACAGCGGACCTTGA
>rno-mir-124-1_5P BNLxSpleen 0.333333333333333 STAR
CGTGTTCACAGCGGACCTTGA
>rno-mir-124-1_5P SHRKidney 1.66666666666667 STAR
CGTGTTCACAGCGGACCTTGAT
>rno-mir-124-1_5P BNLxLiver 2.33333333333334 STAR
CGTGTTCACAGCGGACCTTGA
>rno-mir-124-1_5P SHRTestes 0.666666666666667 STAR
CGTGTTCACAGCGGACCTTGAT
>rno-mir-124-1_5P BNLxBrain 1219 STAR
CGTGTTCACAGCGGACCTTGA
>rno-mir-124-1_5P BNLxTestes 2.33333333333333 STAR
CGTGTTCACAGCGGACCTTGA
>rno-mir-124-1_5P SHRSpleen 1.66666666666667 STAR
CGTGTTCACAGCGGACCTTGA
>rno-mir-877_5P SHRBrain 2 MATURE
TGGCGCAGGGGACACAA
>rno-mir-877_5P BNLxHeart 1 MATURE
GTAGAGGAGATGGCGCAGGGGACA
>rno-mir-877_5P SHRHeart 1 MATURE
AGGAGATGGCGCAGGGGACAC
>rno-mir-877_5P BNLxKidney 1 MATURE
GTAGAGGAGATGGCGCAGGGGA
>rno-mir-877_5P BNLxBrain 6 MATURE
AGGAGATGGCGCAGGGGA
>rno-mir-877_5P SHRSpleen 2 MATURE
AGGAGATGGCGCAGGGGA
>rno-mir-3597-1_3P BNLxBrain 0.333333333333333 MATURE
ATACAGCTAGATAACCAA
>rno-mir-3597-1_5P BNLxBrain 0.333333333333333 MATURE
TTCGGTTATCTAGCTTTAT
>rno-mir-3597-2_3P BNLxBrain 3.33333333333333 MATURE
ACACTCATACAGCTAGATAACCA
>rno-mir-3597-2_5P BNLxBrain 0.333333333333333 STAR
TTCGGTTATCTAGCTTTAT
>rno-mir-3551_3P SHRTestes 8 MATURE
TGAAATTCACCATGGTGGGTAAA
>rno-mir-3551_3P BNLxTestes 4 MATURE
TGAAATTCACCATGGTGGGTAA
>rno-mir-3551_5P SHRTestes 1 STAR
TCTTCACCATGGTGTTTTTgacat
>rno-mir-30a_3P SHRLiver 14 STAR
CTTTCAGTCGGATGTTTGCAGC
>rno-mir-30a_3P SHRBrain 219.5 STAR
CTTTCAGTCGGATGTTTGCAGC
>rno-mir-30a_3P BNLxHeart 11.5 STAR
CTTTCAGTCGGATGTTTGCAGC
>rno-mir-30a_3P SHRHeart 217.5 STAR
CTTTCAGTCGGATGTTTGCAGC
>rno-mir-30a_3P BNLxKidney 798.5 STAR
CTTTCAGTCGGATGTTTGCAGC
>rno-mir-30a_3P BNLxSpleen 96 STAR
CTTTCAGTCGGATGTTTGCAGC
>rno-mir-30a_3P SHRKidney 927 STAR
CTTTCAGTCGGATGTTTGCAGC
>rno-mir-30a_3P BNLxLiver 183 STAR
CTTTCAGTCGGATGTTTGCAGC
>rno-mir-30a_3P SHRTestes 16 STAR
CTTTCAGTCGGATGTTTGCAGC
>rno-mir-30a_3P BNLxBrain 603 STAR
CTTTCAGTCGGATGTTTGCAGC
>rno-mir-30a_3P BNLxTestes 2 STAR
CTTTCAGTCGGATGTTTGCAGC
>rno-mir-30a_3P SHRSpleen 62.5 STAR
CTTTCAGTCGGATGTTTGCAGC
>rno-mir-30a_5P SHRLiver 3713 MATURE
TGTAAACATCCTCGACTGGAAGCT
>rno-mir-30a_5P SHRBrain 4032 MATURE
TGTAAACATCCTCGACTGGAAGCT
>rno-mir-30a_5P BNLxHeart 9213 MATURE
TGTAAACATCCTCGACTGGAAGC
>rno-mir-30a_5P SHRHeart 12261 MATURE
TGTAAACATCCTCGACTGGAAGC
>rno-mir-30a_5P BNLxKidney 18429.5 MATURE
TGTAAACATCCTCGACTGGAAGC
>rno-mir-30a_5P BNLxSpleen 3918 MATURE
TGTAAACATCCTCGACTGGAAGC
>rno-mir-30a_5P SHRKidney 29489.3333333333 MATURE
TGTAAACATCCTCGACTGGAAGCT
>rno-mir-30a_5P BNLxLiver 1210 MATURE
TGTAAACATCCTCGACTGGAAGCT
>rno-mir-30a_5P SHRTestes 198 MATURE
TGTAAACATCCTCGACTGGAAGCT
>rno-mir-30a_5P BNLxBrain 7202 MATURE
TGTAAACATCCTCGACTGGAAGCT
>rno-mir-30a_5P BNLxTestes 283 MATURE
TGTAAACATCCTCGACTGGAAGCT
>rno-mir-30a_5P SHRSpleen 4285 MATURE
TGTAAACATCCTCGACTGGAAGCT
>rno-mir-28_3P SHRLiver 43 STAR
CACTAGATTGTGAGCTCCTGGA
>rno-mir-28_3P SHRBrain 4 STAR
CACTAGATTGTGAGCTCCTGGA
>rno-mir-28_3P BNLxHeart 26 STAR
CACTAGATTGTGAGCTCCTGG
>rno-mir-28_3P SHRHeart 54 STAR
CACTAGATTGTGAGCTCCTGGA
>rno-mir-28_3P BNLxKidney 33 STAR
CACTAGATTGTGAGCTCCTGGA
>rno-mir-28_3P BNLxSpleen 43 STAR
CACTAGATTGTGAGCTCCTGG
>rno-mir-28_3P SHRKidney 25 STAR
CACTAGATTGTGAGCTCCTGG
>rno-mir-28_3P BNLxLiver 46 STAR
CACTAGATTGTGAGCTCCTGGA
>rno-mir-28_3P BNLxBrain 10 STAR
CACTAGATTGTGAGCTCCTGGA
>rno-mir-28_3P SHRSpleen 19 STAR
CACTAGATTGTGAGCTCCTGG
>rno-mir-28_5P SHRLiver 147 MATURE
AAGGAGCTCACAGTCTATTGA
>rno-mir-28_5P SHRBrain 62 MATURE
AAGGAGCTCACAGTCTATTGA
>rno-mir-28_5P BNLxHeart 149 MATURE
AAGGAGCTCACAGTCTATTGA
>rno-mir-28_5P SHRHeart 257 MATURE
AAGGAGCTCACAGTCTATTGA
>rno-mir-28_5P BNLxKidney 250 MATURE
AAGGAGCTCACAGTCTATTGA
>rno-mir-28_5P BNLxSpleen 259 MATURE
AAGGAGCTCACAGTCTATTGA
>rno-mir-28_5P SHRKidney 248 MATURE
AAGGAGCTCACAGTCTATTGA
>rno-mir-28_5P BNLxLiver 114 MATURE
AAGGAGCTCACAGTCTATTGA
>rno-mir-28_5P SHRTestes 4 MATURE
AAGGAGCTCACAGTCTATTGA
>rno-mir-28_5P BNLxBrain 125 MATURE
AAGGAGCTCACAGTCTATTGA
>rno-mir-28_5P BNLxTestes 2 MATURE
AAGGAGCTCACAGTCTATTGA
>rno-mir-28_5P SHRSpleen 204 MATURE
AAGGAGCTCACAGTCTATTGA
>rno-mir-497_3P SHRLiver 34 STAR
CCAAACCACACTGTGGTGTTAGA
>rno-mir-497_3P SHRBrain 38 STAR
CCAAACCACACTGTGGTGTTAGA
>rno-mir-497_3P BNLxHeart 15 STAR
CCAAACCACACTGTGGTGTTAGA
>rno-mir-497_3P SHRHeart 31 STAR
CCAAACCACACTGTGGTGTTAGA
>rno-mir-497_3P BNLxKidney 15 STAR
CCAAACCACACTGTGGTGTTAGA
>rno-mir-497_3P BNLxSpleen 81 STAR
CCAAACCACACTGTGGTGTTAGA
>rno-mir-497_3P SHRKidney 15 STAR
CCAAACCACACTGTGGTGTTAGA
>rno-mir-497_3P BNLxLiver 2 STAR
TCCAAACCACACTGTGGTGTTAGA
>rno-mir-497_3P SHRTestes 1 STAR
CCAAACCACACTGTGGTGTTAGA
>rno-mir-497_3P BNLxBrain 47 STAR
CCAAACCACACTGTGGTGTTAGA
>rno-mir-497_3P BNLxTestes 1 STAR
CCAAACCACACTGTGGTGTTAGA
>rno-mir-497_3P SHRSpleen 26 STAR
TCCAAACCACACTGTGGTGTTAG
>rno-mir-497_5P SHRLiver 790 MATURE
CAGCAGCACACTGTGGTTTGT
>rno-mir-497_5P SHRBrain 1284 MATURE
CAGCAGCACACTGTGGTTTGT
>rno-mir-497_5P BNLxHeart 734 MATURE
CAGCAGCACACTGTGGTTTGT
>rno-mir-497_5P SHRHeart 471 MATURE
CAGCAGCACACTGTGGTTTGT
>rno-mir-497_5P BNLxKidney 1451 MATURE
CAGCAGCACACTGTGGTTTGT
>rno-mir-497_5P BNLxSpleen 1782 MATURE
CAGCAGCACACTGTGGTTTGT
>rno-mir-497_5P SHRKidney 1125 MATURE
CAGCAGCACACTGTGGTTTGT
>rno-mir-497_5P BNLxLiver 251 MATURE
CAGCAGCACACTGTGGTTTGT
>rno-mir-497_5P SHRTestes 54 MATURE
CAGCAGCACACTGTGGTTTGT
>rno-mir-497_5P BNLxBrain 2732 MATURE
CAGCAGCACACTGTGGTTTGT
>rno-mir-497_5P BNLxTestes 58 MATURE
CAGCAGCACACTGTGGTTTGT
>rno-mir-497_5P SHRSpleen 858 MATURE
CAGCAGCACACTGTGGTTTGT
>rno-mir-381_3P SHRBrain 1 STAR
TATACAAGGGCAAGCTCT
>rno-mir-381_5P SHRBrain 21 MATURE
AGCGAGGTTGCCCTTTGTATAT
>rno-mir-381_5P SHRKidney 1 MATURE
AGCGAGGTTGCCCTTTGTATAT
>rno-mir-381_5P BNLxLiver 1 MATURE
AGCGAGGTTGCCCTTTGTATAT
>rno-mir-381_5P BNLxBrain 32 MATURE
AGCGAGGTTGCCCTTTGTATAT
>rno-mir-381_5P SHRSpleen 3 MATURE
AGCGAGGTTGCCCTTTGTATAT
>rno-mir-328a_3P SHRLiver 165.5 MATURE
CTGGCCCTCTCTGCCCTTCCGT
>rno-mir-328a_3P SHRBrain 6303.5 MATURE
CTGGCCCTCTCTGCCCTTCCGT
>rno-mir-328a_3P BNLxHeart 409 MATURE
CTGGCCCTCTCTGCCCTTCCGT
>rno-mir-328a_3P SHRHeart 297.5 MATURE
CTGGCCCTCTCTGCCCTTCCGT
>rno-mir-328a_3P BNLxKidney 482.5 MATURE
CTGGCCCTCTCTGCCCTTCCGT
>rno-mir-328a_3P BNLxSpleen 98 MATURE
CTGGCCCTCTCTGCCCTTCCGT
>rno-mir-328a_3P SHRKidney 390 MATURE
CTGGCCCTCTCTGCCCTTCCGT
>rno-mir-328a_3P BNLxLiver 155.5 MATURE
CTGGCCCTCTCTGCCCTTCCGT
>rno-mir-328a_3P SHRTestes 76 MATURE
CTGGCCCTCTCTGCCCTTCCGT
>rno-mir-328a_3P BNLxBrain 2146 MATURE
CTGGCCCTCTCTGCCCTTCCGT
>rno-mir-328a_3P BNLxTestes 34 MATURE
CTGGCCCTCTCTGCCCTTCCGT
>rno-mir-328a_3P SHRSpleen 56 MATURE
CTGGCCCTCTCTGCCCTTCCGT
>rno-mir-328a_5P BNLxSpleen 1 STAR
GGGGGGCAGGAGGGGCTCA
>rno-mir-30c-1_3P SHRLiver 1 STAR
CTGGGAGAGGGTTGTTTACTC
>rno-mir-30c-1_3P SHRBrain 4 STAR
CTGGGAGAGGGTTGTTTACTCC
>rno-mir-30c-1_3P BNLxHeart 4 STAR
CTGGGAGAGGGTTGTTTACTCC
>rno-mir-30c-1_3P SHRHeart 8 STAR
CTGGGAGAGGGTTGTTTACT
>rno-mir-30c-1_3P BNLxKidney 3 STAR
CTGGGAGAGGGTTGTTTACTC
>rno-mir-30c-1_3P BNLxSpleen 3 STAR
CTGGGAGAGGGTTGTTTACTC
>rno-mir-30c-1_3P SHRKidney 10 STAR
CTGGGAGAGGGTTGTTTACTCC
>rno-mir-30c-1_3P BNLxLiver 2 STAR
CTGGGAGAGGGTTGTTTACT
>rno-mir-30c-1_3P BNLxBrain 7 STAR
CTGGGAGAGGGTTGTTTACT
>rno-mir-30c-1_3P SHRSpleen 6 STAR
CTGGGAGAGGGTTGTTTACTC
>rno-mir-30c-1_5P SHRLiver 2657.66666666667 MATURE
TGTAAACATCCTACACTCTCAGCT
>rno-mir-30c-1_5P SHRBrain 5857.66666666667 MATURE
TGTAAACATCCTACACTCTCAGCT
>rno-mir-30c-1_5P BNLxHeart 8252.33333333333 MATURE
TGTAAACATCCTACACTCTCAGC
>rno-mir-30c-1_5P SHRHeart 11540.6666666667 MATURE
TGTAAACATCCTACACTCTCAGCT
>rno-mir-30c-1_5P BNLxKidney 12037.3333333333 MATURE
TGTAAACATCCTACACTCTCAGCT
>rno-mir-30c-1_5P BNLxSpleen 5493.83333333333 MATURE
TGTAAACATCCTACACTCTCAGC
>rno-mir-30c-1_5P SHRKidney 18556.3333333333 MATURE
TGTAAACATCCTACACTCTCAGCT
>rno-mir-30c-1_5P BNLxLiver 2236.83333333333 MATURE
TGTAAACATCCTACACTCTCAGCT
>rno-mir-30c-1_5P SHRTestes 208.666666666667 MATURE
TGTAAACATCCTACACTCTCAGCT
>rno-mir-30c-1_5P BNLxBrain 9492.33333333333 MATURE
TGTAAACATCCTACACTCTCAGCT
>rno-mir-30c-1_5P BNLxTestes 226.833333333333 MATURE
TGTAAACATCCTACACTCTCAGCT
>rno-mir-30c-1_5P SHRSpleen 5074.33333333333 MATURE
TGTAAACATCCTACACTCTCAGCT
>rno-let-7f-2_3P SHRBrain 4 STAR
CTATACAGTCTACTGTCTTTCC
>rno-let-7f-2_3P SHRHeart 6 STAR
CTATACAGTCTACTGTCTTTCC
>rno-let-7f-2_3P BNLxSpleen 3 STAR
CTATACAGTCTACTGTCTTTCC
>rno-let-7f-2_3P BNLxLiver 4 STAR
CTATACAGTCTACTGTCTTTC
>rno-let-7f-2_3P SHRSpleen 1 STAR
CTATACAGTCTACTGTCTTTC
>rno-let-7f-2_5P SHRLiver 4957 MATURE
TGAGGTAGTAGATTGTATAGTT
>rno-let-7f-2_5P SHRBrain 5651 MATURE
TGAGGTAGTAGATTGTATAGTT
>rno-let-7f-2_5P BNLxHeart 2991.5 MATURE
TGAGGTAGTAGATTGTATAGTT
>rno-let-7f-2_5P SHRHeart 4722.5 MATURE
TGAGGTAGTAGATTGTATAGTT
>rno-let-7f-2_5P BNLxKidney 2083 MATURE
TGAGGTAGTAGATTGTATAGTT
>rno-let-7f-2_5P BNLxSpleen 4885 MATURE
TGAGGTAGTAGATTGTATAGTT
>rno-let-7f-2_5P SHRKidney 2483.5 MATURE
TGAGGTAGTAGATTGTATAGTT
>rno-let-7f-2_5P BNLxLiver 4962 MATURE
TGAGGTAGTAGATTGTATAGTT
>rno-let-7f-2_5P SHRTestes 121.5 MATURE
TGAGGTAGTAGATTGTATAG
>rno-let-7f-2_5P BNLxBrain 8399 MATURE
TGAGGTAGTAGATTGTATAGTT
>rno-let-7f-2_5P BNLxTestes 74.5 MATURE
TGAGGTAGTAGATTGTATAG
>rno-let-7f-2_5P SHRSpleen 5035 MATURE
TGAGGTAGTAGATTGTATAGTT
>rno-mir-667_3P SHRLiver 2 MATURE
TGACACCTGCCACCCAGCCCAA
>rno-mir-667_3P SHRBrain 1538 MATURE
TGACACCTGCCACCCAGCCCAA
>rno-mir-667_3P BNLxHeart 2 MATURE
TGACACCTGCCACCCAGCC
>rno-mir-667_3P SHRHeart 7 MATURE
TGACACCTGCCACCCAGCCCAA
>rno-mir-667_3P BNLxKidney 7 MATURE
TGACACCTGCCACCCAGCCCAA
>rno-mir-667_3P BNLxSpleen 1 MATURE
TGACACCTGCCACCCAGCCCAA
>rno-mir-667_3P SHRKidney 12 MATURE
TGACACCTGCCACCCAGCCCAA
>rno-mir-667_3P SHRTestes 5 MATURE
TGACACCTGCCACCCAGCCCAAG
>rno-mir-667_3P BNLxBrain 1590 MATURE
TGACACCTGCCACCCAGCCCAA
>rno-mir-667_3P BNLxTestes 3 MATURE
TGACACCTGCCACCCAGCCCAAG
>rno-mir-667_3P SHRSpleen 5 MATURE
TGACACCTGCCACCCAGCCCAA
>rno-mir-667_5P SHRBrain 13 STAR
CGGTGCTGGTGGAGCAGTGAG
>rno-mir-667_5P BNLxSpleen 1 MATURE
CGGTGCTGGTGGAGCAGTGAGCAC
>rno-mir-667_5P BNLxBrain 21 STAR
CGGTGCTGGTGGAGCAGTGAGCAC
>rno-mir-667_5P SHRSpleen 1 STAR
GGTGCTGGTGGAGCAGTGAGCA
>rno-mir-219-2_3P SHRLiver 3 MATURE
AGAATTGTGGCTGGACATCTGT
>rno-mir-219-2_3P SHRBrain 4574 MATURE
AGAATTGTGGCTGGACATCTGT
>rno-mir-219-2_3P BNLxHeart 3 MATURE
AGAATTGTGGCTGGACATCTGT
>rno-mir-219-2_3P SHRHeart 4 MATURE
AGAATTGTGGCTGGACATCTGT
>rno-mir-219-2_3P BNLxKidney 13 MATURE
AGAATTGTGGCTGGACATCTGT
>rno-mir-219-2_3P BNLxSpleen 1 MATURE
AGAATTGTGGCTGGACATCTGT
>rno-mir-219-2_3P SHRKidney 12 MATURE
AGAATTGTGGCTGGACATCTGT
>rno-mir-219-2_3P BNLxLiver 4 MATURE
AGAATTGTGGCTGGACATCTGT
>rno-mir-219-2_3P SHRTestes 2 MATURE
AGAATTGTGGCTGGACAT
>rno-mir-219-2_3P BNLxBrain 6274 MATURE
AGAATTGTGGCTGGACATCTGT
>rno-mir-219-2_3P BNLxTestes 2 MATURE
AGAATTGTGGCTGGACATCTGT
>rno-mir-219-2_3P SHRSpleen 2 STAR
AGAATTGTGGCTGGACATCTGT
>rno-mir-219-2_5P SHRBrain 155 STAR
TGATTGTCCAAACGCAATTCTTG
>rno-mir-219-2_5P SHRHeart 1.5 STAR
TGATTGTCCAAACGCAATTCT
>rno-mir-219-2_5P BNLxKidney 2.5 STAR
TGATTGTCCAAACGCAATTCTTG
>rno-mir-219-2_5P BNLxSpleen 1 MATURE
TGATTGTCCAAACGCAATTCTTG
>rno-mir-219-2_5P SHRKidney 2.5 STAR
TGATTGTCCAAACGCAATTCTTG
>rno-mir-219-2_5P BNLxLiver 1 STAR
TGATTGTCCAAACGCAATTCT
>rno-mir-219-2_5P BNLxBrain 203.5 STAR
TGATTGTCCAAACGCAATTCTTG
>rno-mir-219-2_5P BNLxTestes 1 STAR
TGATTGTCCAAACGCAATTCTTG
>rno-mir-219-2_5P SHRSpleen 3 MATURE
TGATTGTCCAAACGCAATTCT
>rno-mir-322_3P SHRLiver 365 MATURE
AAACATGAAGCGCTGCAACAC
>rno-mir-322_3P SHRBrain 878 MATURE
AAACATGAAGCGCTGCAACAC
>rno-mir-322_3P BNLxHeart 472 STAR
AAACATGAAGCGCTGCAACAC
>rno-mir-322_3P SHRHeart 2471 MATURE
AAACATGAAGCGCTGCAACAC
>rno-mir-322_3P BNLxKidney 3253 MATURE
AAACATGAAGCGCTGCAACAC
>rno-mir-322_3P BNLxSpleen 808 MATURE
AAACATGAAGCGCTGCAACAC
>rno-mir-322_3P SHRKidney 284 STAR
AAACATGAAGCGCTGCAACAC
>rno-mir-322_3P BNLxLiver 494 MATURE
AAACATGAAGCGCTGCAACAC
>rno-mir-322_3P SHRTestes 31 MATURE
AAACATGAAGCGCTGCAACAC
>rno-mir-322_3P BNLxBrain 682 MATURE
AAACATGAAGCGCTGCAACAC
>rno-mir-322_3P BNLxTestes 29 MATURE
AAACATGAAGCGCTGCAACAC
>rno-mir-322_3P SHRSpleen 426 MATURE
AAACATGAAGCGCTGCAACAC
>rno-mir-322_5P SHRLiver 167 STAR
CAGCAGCAATTCATGTTTTGGA
>rno-mir-322_5P SHRBrain 326 STAR
CAGCAGCAATTCATGTTTTGGA
>rno-mir-322_5P BNLxHeart 946 MATURE
CAGCAGCAATTCATGTTTTGGA
>rno-mir-322_5P SHRHeart 1165 STAR
CAGCAGCAATTCATGTTTTGGA
>rno-mir-322_5P BNLxKidney 444 STAR
CAGCAGCAATTCATGTTTTGGA
>rno-mir-322_5P BNLxSpleen 292 STAR
CAGCAGCAATTCATGTTTTGGA
>rno-mir-322_5P SHRKidney 454 MATURE
CAGCAGCAATTCATGTTTTGGA
>rno-mir-322_5P BNLxLiver 318 STAR
CAGCAGCAATTCATGTTTTGGA
>rno-mir-322_5P SHRTestes 21 STAR
CAGCAGCAATTCATGTTTTGGA
>rno-mir-322_5P BNLxBrain 415 STAR
CAGCAGCAATTCATGTTTTGGA
>rno-mir-322_5P BNLxTestes 16 STAR
CAGCAGCAATTCATGTTTTGGA
>rno-mir-322_5P SHRSpleen 65 STAR
CAGCAGCAATTCATGTTTTGG
>rno-mir-128-2_3P SHRLiver 114 MATURE
TCACAGTGAACCGGTCTCTTT
>rno-mir-128-2_3P SHRBrain 24206 MATURE
TCACAGTGAACCGGTCTCTTT
>rno-mir-128-2_3P BNLxHeart 146 MATURE
TCACAGTGAACCGGTCTCTTT
>rno-mir-128-2_3P SHRHeart 270 MATURE
TCACAGTGAACCGGTCTCTTT
>rno-mir-128-2_3P BNLxKidney 94 MATURE
TCACAGTGAACCGGTCTCTTT
>rno-mir-128-2_3P BNLxSpleen 306.5 MATURE
TCACAGTGAACCGGTCTCTTT
>rno-mir-128-2_3P SHRKidney 70.5 MATURE
TCACAGTGAACCGGTCTCTTT
>rno-mir-128-2_3P BNLxLiver 88.5 MATURE
TCACAGTGAACCGGTCTCTTT
>rno-mir-128-2_3P SHRTestes 36.5 MATURE
TCACAGTGAACCGGTCTCTTT
>rno-mir-128-2_3P BNLxBrain 28864.5 MATURE
TCACAGTGAACCGGTCTCTTT
>rno-mir-128-2_3P BNLxTestes 28.5 MATURE
TCACAGTGAACCGGTCTCTTT
>rno-mir-128-2_3P SHRSpleen 266 MATURE
TCACAGTGAACCGGTCTCTTT
>rno-mir-128-2_5P SHRBrain 92 STAR
GGGGGCCGATGCACTGTAAGA
>rno-mir-128-2_5P BNLxSpleen 2 STAR
GGGGGCCGATGCACTGTAAGAGA
>rno-mir-128-2_5P BNLxBrain 110 STAR
GGGGGCCGATGCACTGTAAGA
>rno-mir-128-2_5P SHRSpleen 1 STAR
GGGGGCCGATGCACTGTAAGAG
>rno-mir-293_3P SHRBrain 2 STAR
AGTGCCGCAAAGTTTGCAGTGT
>rno-mir-293_3P BNLxKidney 1 MATURE
AGTGCCGCAAAGTTTGCAGTGT
>rno-mir-293_3P BNLxSpleen 1 MATURE
AGTGCCGCAAAGTTTGCAGTGT
>rno-mir-293_3P SHRKidney 1 STAR
AGTGCCGCAAAGTTTGCAGTGT
>rno-mir-293_3P BNLxLiver 2 MATURE
AGTGCCGCAAAGTTTGCAGTGT
>rno-mir-293_5P SHRLiver 9 MATURE
ACTCAAACTGTGTGACACTT
>rno-mir-293_5P SHRBrain 3 MATURE
ACTCAAACTGTGTGACACTT
>rno-mir-293_5P SHRHeart 1 MATURE
ACTCAAACTGTGTGACACTTT
>rno-mir-293_5P SHRKidney 3 MATURE
ACTCAAACTGTGTGACACTT
>rno-mir-293_5P BNLxBrain 1 MATURE
ACTCAAACTGTGTGACACTTT
>rno-mir-293_5P BNLxTestes 1 MATURE
ACTCAAACTGTGTGACACTTT
>rno-mir-293_5P SHRSpleen 2 MATURE
ACTCAAACTGTGTGACACTTT
>rno-mir-463_3P BNLxKidney 1 STAR
TGATAGACGCCAATTTGGGTAG
>rno-mir-463_3P SHRTestes 15 STAR
TGATAGACGCCAATTTGGGTAG
>rno-mir-463_3P BNLxBrain 1 STAR
ATAGACGCCAATTTGGGTAGA
>rno-mir-463_3P BNLxTestes 6 STAR
ATAGACGCCAATTTGGGTAG
>rno-mir-463_5P SHRBrain 5 MATURE
TACCTAATTTGTTGTCCATCA
>rno-mir-463_5P BNLxHeart 2 MATURE
TACCTAATTTGTTGTCCATCA
>rno-mir-463_5P SHRHeart 1 MATURE
TACCTAATTTGTTGTCCATCA
>rno-mir-463_5P BNLxKidney 49 MATURE
TACCTAATTTGTTGTCCAT
>rno-mir-463_5P BNLxLiver 1 MATURE
TACCTAATTTGTTGTCCATCA
>rno-mir-463_5P SHRTestes 916 MATURE
TACCTAATTTGTTGTCCATCA
>rno-mir-463_5P BNLxBrain 7 MATURE
TACCTAATTTGTTGTCCATCAT
>rno-mir-463_5P BNLxTestes 264 MATURE
TACCTAATTTGTTGTCCATCA
>rno-mir-207_3P SHRLiver 2 MATURE
CTTCTCCTGGCTCTCCTCCCTTT
>rno-let-7c-2_3P SHRLiver 68 STAR
CTATACAATCTACTGTCTTTCC
>rno-let-7c-2_3P SHRBrain 194.5 STAR
CTATACAATCTACTGTCTTTCC
>rno-let-7c-2_3P BNLxHeart 40.5 STAR
CTATACAATCTACTGTCTTTCC
>rno-let-7c-2_3P SHRHeart 67.5 STAR
CTATACAATCTACTGTCTTTCC
>rno-let-7c-2_3P BNLxKidney 128 STAR
CTATACAATCTACTGTCTTTCC
>rno-let-7c-2_3P BNLxSpleen 75.5 STAR
CTATACAATCTACTGTCTTTCC
>rno-let-7c-2_3P SHRKidney 40.5 STAR
CTATACAATCTACTGTCTTTCC
>rno-let-7c-2_3P BNLxLiver 61 STAR
CTATACAATCTACTGTCTTTCC
>rno-let-7c-2_3P SHRTestes 3 STAR
CTATACAATCTACTGTCTTTCC
>rno-let-7c-2_3P BNLxBrain 283.5 STAR
CTATACAATCTACTGTCTTTCC
>rno-let-7c-2_3P BNLxTestes 2.5 STAR
CTATACAATCTACTGTCTTTCC
>rno-let-7c-2_3P SHRSpleen 24.5 STAR
CTATACAATCTACTGTCTTTCC
>rno-let-7c-2_5P SHRLiver 307.583333333333 MATURE
TGAGGTAGTAGGTTGTATGGTT
>rno-let-7c-2_5P SHRBrain 1443.75 MATURE
TGAGGTAGTAGGTTGTATGGTT
>rno-let-7c-2_5P BNLxHeart 243.5 MATURE
TGAGGTAGTAGGTTGTATGGTT
>rno-let-7c-2_5P SHRHeart 542.5 MATURE
TGAGGTAGTAGGTTGTATGGTT
>rno-let-7c-2_5P BNLxKidney 851 MATURE
TGAGGTAGTAGGTTGTATGGTT
>rno-let-7c-2_5P BNLxSpleen 288 MATURE
TGAGGTAGTAGGTTGTATGGTT
>rno-let-7c-2_5P SHRKidney 2042.25 MATURE
TGAGGTAGTAGGTTGTATGGTT
>rno-let-7c-2_5P BNLxLiver 296.75 MATURE
TGAGGTAGTAGGTTGTATGGTT
>rno-let-7c-2_5P SHRTestes 43.5 MATURE
TGAGGTAGTAGGTTGTATGGTT
>rno-let-7c-2_5P BNLxBrain 2390 MATURE
TGAGGTAGTAGGTTGTATGGTT
>rno-let-7c-2_5P BNLxTestes 22.75 MATURE
TGAGGTAGTAGGTTGTATGGTT
>rno-let-7c-2_5P SHRSpleen 477 MATURE
TGAGGTAGTAGGTTGTATGGTT
>rno-mir-181b-2_3P SHRBrain 1 STAR
CAACTCACTGGTCAATGAATG
>rno-mir-181b-2_3P BNLxHeart 12 STAR
CTCACTGGTCAATGAATGCAAA
>rno-mir-181b-2_3P BNLxKidney 8 STAR
CTCACTGGTCAATGAATGCA
>rno-mir-181b-2_3P BNLxSpleen 6 STAR
AACTCACTGGTCAATGAATGC
>rno-mir-181b-2_3P BNLxLiver 3 STAR
CTCACTGGTCAATGAATGCAA
>rno-mir-181b-2_3P BNLxBrain 9 STAR
CTCACTGGTCAATGAATGCAA
>rno-mir-181b-2_5P SHRLiver 26.5 MATURE
AACATTCATTGCTGTCGGTGGGT
>rno-mir-181b-2_5P SHRBrain 214.5 MATURE
AACATTCATTGCTGTCGGTGGGT
>rno-mir-181b-2_5P BNLxHeart 70 MATURE
AACATTCATTGCTGTCGGTGGGTT
>rno-mir-181b-2_5P SHRHeart 141.5 MATURE
AACATTCATTGCTGTCGGTGGGT
>rno-mir-181b-2_5P BNLxKidney 105 MATURE
AACATTCATTGCTGTCGGTGGGTT
>rno-mir-181b-2_5P BNLxSpleen 107.5 MATURE
AACATTCATTGCTGTCGGTGGGT
>rno-mir-181b-2_5P SHRKidney 109.5 MATURE
AACATTCATTGCTGTCGGTGGGTT
>rno-mir-181b-2_5P BNLxLiver 5.5 MATURE
AACATTCATTGCTGTCGGTGGGTT
>rno-mir-181b-2_5P SHRTestes 4.5 MATURE
AACATTCATTGCTGTCGGTGGGTT
>rno-mir-181b-2_5P BNLxBrain 550.5 MATURE
AACATTCATTGCTGTCGGTGGGT
>rno-mir-181b-2_5P BNLxTestes 3 MATURE
AACATTCATTGCTGTCGGTGGGT
>rno-mir-181b-2_5P SHRSpleen 43.5 MATURE
AACATTCATTGCTGTCGGTGGGTT
>rno-mir-127_3P SHRBrain 1378 MATURE
TCGGATCCGTCTGAGCTTGGCT
>rno-mir-127_3P BNLxHeart 7 MATURE
TCGGATCCGTCTGAGCTTGGC
>rno-mir-127_3P SHRHeart 2 STAR
TCGGATCCGTCTGAGCTTGGCT
>rno-mir-127_3P BNLxKidney 4 MATURE
TCGGATCCGTCTGAGCTTGGCT
>rno-mir-127_3P BNLxSpleen 12 MATURE
TCGGATCCGTCTGAGCTTGGCT
>rno-mir-127_3P SHRKidney 19 MATURE
TCGGATCCGTCTGAGCTTGGC
>rno-mir-127_3P BNLxLiver 5 MATURE
TCGGATCCGTCTGAGCTTGGC
>rno-mir-127_3P BNLxBrain 1432 MATURE
TCGGATCCGTCTGAGCTTGGCT
>rno-mir-127_3P BNLxTestes 2 MATURE
TCGGATCCGTCTGAGCTTGGCT
>rno-mir-127_3P SHRSpleen 19 MATURE
TCGGATCCGTCTGAGCTTGGCT
>rno-mir-127_5P SHRLiver 3 MATURE
GAAGCTCAGAGGGCTCTGATT
>rno-mir-127_5P SHRBrain 896 STAR
CTGAAGCTCAGAGGGCTCTGATT
>rno-mir-127_5P BNLxHeart 2 STAR
GAAGCTCAGAGGGCTCTGATT
>rno-mir-127_5P SHRHeart 4 MATURE
CTGAAGCTCAGAGGGCTCTGAT
>rno-mir-127_5P BNLxKidney 2 STAR
GAAGCTCAGAGGGCTCTGATT
>rno-mir-127_5P BNLxSpleen 7 STAR
CTGAAGCTCAGAGGGCTCTGAT
>rno-mir-127_5P SHRKidney 4 STAR
CTGAAGCTCAGAGGGCTCTGAT
>rno-mir-127_5P BNLxLiver 3 STAR
GAAGCTCAGAGGGCTCTGATT
>rno-mir-127_5P SHRTestes 3 MATURE
CTGAAGCTCAGAGGGCTCTGATT
>rno-mir-127_5P BNLxBrain 1103 STAR
CTGAAGCTCAGAGGGCTCTGATT
>rno-mir-127_5P BNLxTestes 2 MATURE
CTGAAGCTCAGAGGGCTCTGATT
>rno-mir-127_5P SHRSpleen 8 STAR
GAAGCTCAGAGGGCTCTGATT
>rno-mir-136_3P SHRLiver 1 STAR
TCATCGTCTCAAATGAGTCTTC
>rno-mir-136_3P SHRBrain 487 STAR
CATCATCGTCTCAAATGAGTCT
>rno-mir-136_3P BNLxHeart 3 STAR
CATCATCGTCTCAAATGAGTCT
>rno-mir-136_3P SHRHeart 4 STAR
ATCATCGTCTCAAATGAGTCT
>rno-mir-136_3P BNLxKidney 1 STAR
CATCATCGTCTCAAATGAGTCT
>rno-mir-136_3P BNLxSpleen 3 STAR
CATCATCGTCTCAAATGAGTCT
>rno-mir-136_3P SHRKidney 10 STAR
CATCATCGTCTCAAATGAGTCT
>rno-mir-136_3P BNLxLiver 3 STAR
CATCGTCTCAAATGAGTCTTCA
>rno-mir-136_3P BNLxBrain 536 STAR
CATCATCGTCTCAAATGAGTCT
>rno-mir-136_3P SHRSpleen 6 STAR
ATCATCGTCTCAAATGAGTCT
>rno-mir-136_5P SHRLiver 6 MATURE
ACTCCATTTGTTTTGATGAT
>rno-mir-136_5P SHRBrain 2195 MATURE
ACTCCATTTGTTTTGATGATG
>rno-mir-136_5P BNLxHeart 16 MATURE
ACTCCATTTGTTTTGATGATG
>rno-mir-136_5P SHRHeart 8 MATURE
ACTCCATTTGTTTTGATGATG
>rno-mir-136_5P BNLxKidney 9 MATURE
ACTCCATTTGTTTTGATGATG
>rno-mir-136_5P BNLxSpleen 23 MATURE
ACTCCATTTGTTTTGATGAT
>rno-mir-136_5P SHRKidney 21 MATURE
ACTCCATTTGTTTTGATGATGG
>rno-mir-136_5P BNLxLiver 50 MATURE
ACTCCATTTGTTTTGATGAT
>rno-mir-136_5P SHRTestes 3 MATURE
ACTCCATTTGTTTTGATGAT
>rno-mir-136_5P BNLxBrain 4071 MATURE
ACTCCATTTGTTTTGATGATGG
>rno-mir-136_5P BNLxTestes 1 MATURE
ACTCCATTTGTTTTGATGAT
>rno-mir-136_5P SHRSpleen 22 MATURE
ACTCCATTTGTTTTGATGATG
>rno-mir-181a-1_3P SHRLiver 4 STAR
ACCATCGACCGTTGATTGTACC
>rno-mir-181a-1_3P SHRBrain 162 STAR
ACCATCGACCGTTGATTGTACC
>rno-mir-181a-1_3P BNLxHeart 16 STAR
ACCATCGACCGTTGATTGTACC
>rno-mir-181a-1_3P SHRHeart 17 STAR
ACCATCGACCGTTGATTGTACC
>rno-mir-181a-1_3P BNLxKidney 24 STAR
ACCATCGACCGTTGATTGTACC
>rno-mir-181a-1_3P BNLxSpleen 60 STAR
ACCATCGACCGTTGATTGTACC
>rno-mir-181a-1_3P SHRKidney 46 STAR
ACCATCGACCGTTGATTGTACC
>rno-mir-181a-1_3P BNLxLiver 3 STAR
ACCATCGACCGTTGATTGTACC
>rno-mir-181a-1_3P SHRTestes 1 STAR
ACCATCGACCGTTGATTGTACC
>rno-mir-181a-1_3P BNLxBrain 193 STAR
ACCATCGACCGTTGATTGTACC
>rno-mir-181a-1_3P SHRSpleen 47 STAR
ACCATCGACCGTTGATTGTACC
>rno-mir-181a-1_5P SHRLiver 62.5 MATURE
AACATTCAACGCTGTCGGTGAGT
>rno-mir-181a-1_5P SHRBrain 1128.5 MATURE
AACATTCAACGCTGTCGGTGAGT
>rno-mir-181a-1_5P BNLxHeart 157.5 MATURE
AACATTCAACGCTGTCGGTGAGT
>rno-mir-181a-1_5P SHRHeart 310.5 MATURE
AACATTCAACGCTGTCGGTGAGT
>rno-mir-181a-1_5P BNLxKidney 239 MATURE
AACATTCAACGCTGTCGGTGAGT
>rno-mir-181a-1_5P BNLxSpleen 666 MATURE
AACATTCAACGCTGTCGGTGAGT
>rno-mir-181a-1_5P SHRKidney 241.5 MATURE
AACATTCAACGCTGTCGGTGAGT
>rno-mir-181a-1_5P BNLxLiver 39.5 MATURE
AACATTCAACGCTGTCGGTGAGT
>rno-mir-181a-1_5P SHRTestes 9.5 MATURE
AACATTCAACGCTGTCGGTGAGT
>rno-mir-181a-1_5P BNLxBrain 2030 MATURE
AACATTCAACGCTGTCGGTGAGT
>rno-mir-181a-1_5P BNLxTestes 9.5 MATURE
AACATTCAACGCTGTCGGTGAG
>rno-mir-181a-1_5P SHRSpleen 306.5 MATURE
AACATTCAACGCTGTCGGTGAGT
>rno-mir-184_3P BNLxBrain 1 MATURE
TGGACGGAGAACTGATAAGGG
>rno-mir-383_3P SHRBrain 50 STAR
CCACAGCACTGCCTGGTCAGA
>rno-mir-383_3P BNLxSpleen 2 MATURE
CCACAGCACTGCCTGGTCAGA
>rno-mir-383_3P BNLxLiver 1 MATURE
CCACAGCACTGCCTGGTCAG
>rno-mir-383_3P BNLxBrain 65 STAR
CCACAGCACTGCCTGGTCAGA
>rno-mir-383_5P SHRBrain 377 MATURE
CAGATCAGAAGGTGACTGTGG
>rno-mir-383_5P SHRHeart 1 MATURE
AGATCAGAAGGTGACTGTGGCT
>rno-mir-383_5P BNLxSpleen 2 MATURE
CAGATCAGAAGGTGACTGTGG
>rno-mir-383_5P BNLxBrain 491 MATURE
CAGATCAGAAGGTGACTGTGG
>rno-mir-383_5P SHRSpleen 1 MATURE
AGATCAGAAGGTGACTGTGGCT
>rno-mir-383_5P BNLxTestes 1 MATURE
AGATCAGAAGGTGACTGTGGC
>rno-mir-130b_3P BNLxHeart 2 STAR
CAGTGCAATGATGAAAGGGCAT
>rno-mir-130b_3P SHRHeart 5 STAR
CAGTGCAATGATGAAAGGGCAT
>rno-mir-130b_3P BNLxKidney 1 STAR
CAGTGCAATGATGAAAGGGC
>rno-mir-130b_3P BNLxSpleen 20 STAR
CAGTGCAATGATGAAAGGGCAT
>rno-mir-130b_3P SHRKidney 9 MATURE
CAGTGCAATGATGAAAGGGCAT
>rno-mir-130b_3P BNLxLiver 4 MATURE
CAGTGCAATGATGAAAGGGCAT
>rno-mir-130b_3P BNLxBrain 2 STAR
CAGTGCAATGATGAAAGGGCAT
>rno-mir-130b_3P SHRSpleen 21 STAR
CAGTGCAATGATGAAAGGGCAT
>rno-mir-130b_5P SHRLiver 2 MATURE
ACTCTTTCCCTGTTGCACTACT
>rno-mir-130b_5P SHRBrain 21 MATURE
ACTCTTTCCCTGTTGCACTACT
>rno-mir-130b_5P BNLxHeart 8 MATURE
ACTCTTTCCCTGTTGCACTACT
>rno-mir-130b_5P SHRHeart 15 MATURE
ACTCTTTCCCTGTTGCACTACT
>rno-mir-130b_5P BNLxKidney 12 MATURE
ACTCTTTCCCTGTTGCACTAC
>rno-mir-130b_5P BNLxSpleen 113 MATURE
ACTCTTTCCCTGTTGCACTACT
>rno-mir-130b_5P SHRKidney 8 STAR
ACTCTTTCCCTGTTGCACTACT
>rno-mir-130b_5P BNLxLiver 4 MATURE
ACTCTTTCCCTGTTGCACTA
>rno-mir-130b_5P BNLxBrain 21 MATURE
ACTCTTTCCCTGTTGCACTACT
>rno-mir-130b_5P SHRSpleen 63 MATURE
ACTCTTTCCCTGTTGCACTACT
>rno-mir-20a_3P SHRLiver 23 STAR
ACTGCATTACGAGCACTTACAG
>rno-mir-20a_3P SHRBrain 16 STAR
ACTGCATTACGAGCACTTACA
>rno-mir-20a_3P BNLxHeart 10 STAR
ACTGCATTACGAGCACTTACAGT
>rno-mir-20a_3P SHRHeart 18 STAR
ACTGCATTACGAGCACTTACAG
>rno-mir-20a_3P BNLxKidney 43 STAR
ACTGCATTACGAGCACTTACAG
>rno-mir-20a_3P BNLxSpleen 139 STAR
ACTGCATTACGAGCACTTACAG
>rno-mir-20a_3P SHRKidney 35 STAR
ACTGCATTACGAGCACTTACAG
>rno-mir-20a_3P BNLxLiver 27 STAR
ACTGCATTACGAGCACTTACAGT
>rno-mir-20a_3P SHRTestes 9 STAR
ACTGCATTACGAGCACTTAC
>rno-mir-20a_3P BNLxBrain 29 STAR
ACTGCATTACGAGCACTTACAG
>rno-mir-20a_3P BNLxTestes 4 STAR
ACTGCATTACGAGCACTTACAG
>rno-mir-20a_3P SHRSpleen 120 STAR
ACTGCATTACGAGCACTTACAG
>rno-mir-20a_5P SHRLiver 159 MATURE
TAAAGTGCTTATAGTGCAGGTAG
>rno-mir-20a_5P SHRBrain 130 MATURE
TAAAGTGCTTATAGTGCAGGT
>rno-mir-20a_5P BNLxHeart 65 MATURE
TAAAGTGCTTATAGTGCAGGT
>rno-mir-20a_5P SHRHeart 185 MATURE
TAAAGTGCTTATAGTGCAGGTAG
>rno-mir-20a_5P BNLxKidney 356 MATURE
TAAAGTGCTTATAGTGCAGGTAG
>rno-mir-20a_5P BNLxSpleen 577 MATURE
TAAAGTGCTTATAGTGCAGGT
>rno-mir-20a_5P SHRKidney 201 MATURE
TAAAGTGCTTATAGTGCAGGTAG
>rno-mir-20a_5P BNLxLiver 174 MATURE
TAAAGTGCTTATAGTGCAGGTAG
>rno-mir-20a_5P SHRTestes 25 MATURE
TAAAGTGCTTATAGTGCAGGT
>rno-mir-20a_5P BNLxBrain 158 MATURE
TAAAGTGCTTATAGTGCAGGT
>rno-mir-20a_5P BNLxTestes 10 MATURE
TAAAGTGCTTATAGTGCAGGT
>rno-mir-20a_5P SHRSpleen 618 MATURE
TAAAGTGCTTATAGTGCAGGT
>rno-mir-540_3P SHRBrain 10 MATURE
AGGTCAGAGGTCGATCCTGGGC
>rno-mir-540_3P BNLxBrain 8 STAR
AGGTCAGAGGTCGATCCTGGGC
>rno-mir-540_3P SHRSpleen 1 MATURE
AGGTCAGAGGTCGATCCTGGG
>rno-mir-540_5P SHRBrain 6 STAR
CAAGGGTCACCCTCTGACTCTGT
>rno-mir-540_5P BNLxSpleen 1 MATURE
CAAGGGTCACCCTCTGACTCTGT
>rno-mir-540_5P BNLxBrain 10 MATURE
CAAGGGTCACCCTCTGACTCTGT
>rno-mir-540_5P SHRSpleen 1 MATURE
CAAGGGTCACCCTCTGACTCTG
>rno-mir-3593_3P SHRBrain 1 STAR
CTTCAACCTTAAGGGGGCCTCA
>rno-mir-3593_5P SHRBrain 3 MATURE
GGCCTCCGCAGGGTTGAAGCT
>rno-mir-3593_5P BNLxKidney 1 MATURE
TGGCCTCCGCAGGGTTGAAGCT
>rno-mir-3593_5P BNLxSpleen 2 MATURE
GGCCTCCGCAGGGTTGAAGCT
>rno-mir-3593_5P BNLxBrain 6 MATURE
TGGCCTCCGCAGGGTTGAAGCT
>rno-mir-664-1_3P SHRLiver 39.5 MATURE
TATTCATTTACTCCCCA
>rno-mir-664-1_3P SHRBrain 431 MATURE
TATTCATTTACTCCCCA
>rno-mir-664-1_3P BNLxHeart 58 MATURE
TATTCATTTACTCCCCAGCCTA
>rno-mir-664-1_3P SHRHeart 93.5 MATURE
TATTCATTTACTCCCCAGCCTA
>rno-mir-664-1_3P BNLxKidney 55 MATURE
TATTCATTTACTCCCCAGCCTA
>rno-mir-664-1_3P BNLxSpleen 57 MATURE
TATTCATTTACTCCCCA
>rno-mir-664-1_3P SHRKidney 82 MATURE
TATTCATTTACTCCCCA
>rno-mir-664-1_3P BNLxLiver 22.5 MATURE
TATTCATTTACTCCCCA
>rno-mir-664-1_3P SHRTestes 4.5 MATURE
TATTCATTTACTCCCCAGCCT
>rno-mir-664-1_3P BNLxBrain 456 MATURE
TATTCATTTACTCCCCA
>rno-mir-664-1_3P BNLxTestes 1 MATURE
TATTCATTTACTCCCCA
>rno-mir-664-1_3P SHRSpleen 51 MATURE
TATTCATTTACTCCCCA
>rno-mir-664-1_5P SHRKidney 1 STAR
CTGGCTGGGGAAAAAGATTGG
>rno-mir-547_3P SHRLiver 1 STAR
ATTGGTACTTCTTTAAGTGAG
>rno-mir-547_3P BNLxHeart 23 STAR
ATTGGTACTTCTTTAAGTGAG
>rno-mir-547_3P SHRHeart 16 STAR
ATTGGTACTTCTTTAAGTGAG
>rno-mir-547_3P BNLxKidney 30 STAR
ATTGGTACTTCTTTAAGTGAGA
>rno-mir-547_3P BNLxSpleen 1 MATURE
ATTGGTACTTCTTTAAGTGAGA
>rno-mir-547_3P SHRKidney 15 STAR
ATTGGTACTTCTTTAAGTGAGA
>rno-mir-547_3P BNLxLiver 1 MATURE
ATTGGTACTTCTTTAAGTGAG
>rno-mir-547_3P SHRTestes 45 MATURE
ATTGGTACTTCTTTAAGTGAGA
>rno-mir-547_3P BNLxBrain 1 MATURE
ATTGGTACTTCTTTAAGTGAG
>rno-mir-547_3P BNLxTestes 52 MATURE
ATTGGTACTTCTTTAAGTGAGA
>rno-mir-547_5P SHRLiver 2 MATURE
TCACTTCAGGATGTACCACCCATT
>rno-mir-547_5P BNLxHeart 33 MATURE
TCACTTCAGGATGTACCACCCAT
>rno-mir-547_5P SHRHeart 40 MATURE
TCACTTCAGGATGTACCACCCAT
>rno-mir-547_5P BNLxKidney 33 MATURE
TCACTTCAGGATGTACCACCCAT
>rno-mir-547_5P SHRKidney 16 MATURE
TCACTTCAGGATGTACCACCC
>rno-mir-547_5P BNLxLiver 1 MATURE
TCACTTCAGGATGTACCACCCAT
>rno-mir-547_5P SHRTestes 32 STAR
TCACTTCAGGATGTACCACCCA
>rno-mir-547_5P BNLxTestes 43 STAR
TCACTTCAGGATGTACCACCCA
>rno-mir-466c_3P SHRLiver 26 MATURE
TATACATGCACACATACACAC
>rno-mir-466c_3P SHRBrain 1 STAR
ATATACATGCACACATACACACA
>rno-mir-466c_3P SHRHeart 1 MATURE
CATATACATGCACACATACAC
>rno-mir-466c_3P BNLxKidney 2 STAR
ACACATACACACACACA
>rno-mir-466c_3P BNLxSpleen 6 STAR
ATATACATGCACACATACAC
>rno-mir-466c_3P BNLxLiver 40 MATURE
ATATACATGCACACATACAC
>rno-mir-466c_3P SHRTestes 1 MATURE
ATATACATGCACACATACACAC
>rno-mir-466c_3P BNLxBrain 4 MATURE
TATACATGCACACATACACAC
>rno-mir-466c_3P BNLxTestes 5 STAR
TATACATGCACACATACACAC
>rno-mir-466c_3P SHRSpleen 3 STAR
TATACATGCACACATACACAC
>rno-mir-466c_5P SHRLiver 7 STAR
TGTGATGTGTGCATGTACATGTGT
>rno-mir-466c_5P SHRBrain 3 MATURE
TGTGATGTGTGCATGTACATGTGT
>rno-mir-466c_5P BNLxHeart 5 MATURE
TGTGATGTGTGCATGTACATGT
>rno-mir-466c_5P SHRHeart 1 MATURE
TGTGATGTGTGCATGTACATGT
>rno-mir-466c_5P BNLxKidney 4 MATURE
TGTGATGTGTGCATGTACATGT
>rno-mir-466c_5P BNLxSpleen 22 MATURE
TGTGATGTGTGCATGTACATGT
>rno-mir-466c_5P SHRKidney 3 MATURE
TGTGATGTGTGCATGTACATGT
>rno-mir-466c_5P BNLxLiver 24 STAR
TGTGATGTGTGCATGTACATGT
>rno-mir-466c_5P BNLxBrain 3 STAR
TGTGATGTGTGCATGTACATGT
>rno-mir-466c_5P BNLxTestes 7 MATURE
TGTGATGTGTGCATGTACATGTGT
>rno-mir-466c_5P SHRSpleen 13 MATURE
TGTGATGTGTGCATGTACATGT
>rno-mir-9-2_3P SHRLiver 0.666666666666666 STAR
ATAAAGCTAGATAACCGAAAGT
>rno-mir-9-2_3P SHRBrain 1069.16666666667 MATURE
TAAAGCTAGATAACCGAAAGTAA
>rno-mir-9-2_3P BNLxHeart 3.5 MATURE
TAAAGCTAGATAACCGAAAGTAA
>rno-mir-9-2_3P SHRHeart 2.66666666666667 MATURE
TAAAGCTAGATAACCGAAAGTAA
>rno-mir-9-2_3P BNLxKidney 7 MATURE
TAAAGCTAGATAACCGAAAGTAA
>rno-mir-9-2_3P BNLxSpleen 1.16666666666667 STAR
TAAAGCTAGATAACCGAAAGTAA
>rno-mir-9-2_3P SHRKidney 10.1666666666667 MATURE
TAAAGCTAGATAACCGAAAGTAA
>rno-mir-9-2_3P BNLxLiver 1.33333333333333 STAR
TAAAGCTAGATAACCGAAAGT
>rno-mir-9-2_3P SHRTestes 0.333333333333333 MATURE
ATAAAGCTAGATAACCGAAAG
>rno-mir-9-2_3P BNLxBrain 1851.33333333333 MATURE
TAAAGCTAGATAACCGAAAGTAA
>rno-mir-9-2_3P BNLxTestes 0.833333333333333 STAR
TAAAGCTAGATAACCGAAAGTAA
>rno-mir-9-2_3P SHRSpleen 1.83333333333333 STAR
TAAAGCTAGATAACCGAAAGTAA
>rno-mir-9-2_5P SHRLiver 2 MATURE
GGTTATCTAGCTGTATGA
>rno-mir-9-2_5P SHRBrain 457.333333333333 STAR
TCTTTGGTTATCTAGCTGTATGA
>rno-mir-9-2_5P BNLxHeart 3 STAR
TCTTTGGTTATCTAGCTGTAT
>rno-mir-9-2_5P SHRHeart 2 STAR
TCTTTGGTTATCTAGCTGTATG
>rno-mir-9-2_5P BNLxKidney 2.66666666666667 STAR
TCTTTGGTTATCTAGCTGTAT
>rno-mir-9-2_5P BNLxSpleen 1.66666666666667 MATURE
TGGTTATCTAGCTGTATGA
>rno-mir-9-2_5P SHRKidney 7 STAR
TCTTTGGTTATCTAGCTGTATGA
>rno-mir-9-2_5P BNLxLiver 5.33333333333333 MATURE
TCTTTGGTTATCTAGCTGTAT
>rno-mir-9-2_5P SHRTestes 0.333333333333333 MATURE
TCTTTGGTTATCTAGCTGTAT
>rno-mir-9-2_5P BNLxBrain 1175.83333333333 STAR
TCTTTGGTTATCTAGCTGTATGA
>rno-mir-9-2_5P BNLxTestes 2.33333333333334 MATURE
TCTTTGGTTATCTAGCTGTAT
>rno-mir-9-2_5P SHRSpleen 4.66666666666666 MATURE
TCTTTGGTTATCTAGCTGTAT
>rno-mir-425_3P SHRLiver 10 STAR
ATCGGGAATATCGTGTCCGCCC
>rno-mir-425_3P SHRBrain 36 STAR
ATCGGGAATATCGTGTCCGCCC
>rno-mir-425_3P BNLxHeart 8 STAR
TCGGGAATATCGTGTCCGCCC
>rno-mir-425_3P SHRHeart 15 STAR
ATCGGGAATATCGTGTCCGCCC
>rno-mir-425_3P BNLxKidney 33 STAR
ATCGGGAATATCGTGTCCGCCC
>rno-mir-425_3P BNLxSpleen 44 STAR
CATCGGGAATATCGTGTCCGC
>rno-mir-425_3P SHRKidney 32 STAR
ATCGGGAATATCGTGTCCGCCC
>rno-mir-425_3P BNLxLiver 3 STAR
ATCGGGAATATCGTGTCCGCC
>rno-mir-425_3P SHRTestes 1 STAR
ATCGGGAATATCGTGTCCGCC
>rno-mir-425_3P BNLxBrain 52 STAR
ATCGGGAATATCGTGTCCGCC
>rno-mir-425_3P BNLxTestes 1 STAR
CATCGGGAATATCGTGTC
>rno-mir-425_3P SHRSpleen 41 STAR
ATCGGGAATATCGTGTCCGCC
>rno-mir-425_5P SHRLiver 262 MATURE
AATGACACGATCACTCCCGTTGA
>rno-mir-425_5P SHRBrain 615 MATURE
AATGACACGATCACTCCCGTTGA
>rno-mir-425_5P BNLxHeart 235 MATURE
AATGACACGATCACTCCCGTTGA
>rno-mir-425_5P SHRHeart 373 MATURE
AATGACACGATCACTCCCGTTGA
>rno-mir-425_5P BNLxKidney 626 MATURE
AATGACACGATCACTCCCGTTGA
>rno-mir-425_5P BNLxSpleen 2225 MATURE
AATGACACGATCACTCCCGTTGA
>rno-mir-425_5P SHRKidney 732 MATURE
AATGACACGATCACTCCCGTTGA
>rno-mir-425_5P BNLxLiver 57 MATURE
AATGACACGATCACTCCCGTTGA
>rno-mir-425_5P SHRTestes 95 MATURE
AATGACACGATCACTCCCGTTGA
>rno-mir-425_5P BNLxBrain 667 MATURE
AATGACACGATCACTCCCGTTGA
>rno-mir-425_5P BNLxTestes 88 MATURE
AATGACACGATCACTCCCGTTGA
>rno-mir-425_5P SHRSpleen 1657 MATURE
AATGACACGATCACTCCCGTTGA
>rno-mir-412_3P SHRBrain 31 STAR
CTTCACCTGGTCCACTAGCCGT
>rno-mir-412_3P SHRKidney 3 MATURE
CTTCACCTGGTCCACTAGCCGT
>rno-mir-412_3P BNLxLiver 1 MATURE
TACTTCACCTGGTCCACTAGCC
>rno-mir-412_3P BNLxBrain 26 STAR
CTTCACCTGGTCCACTAGCCG
>rno-mir-412_5P SHRBrain 34 MATURE
TGGTCGACCAGCTGGAAAGTAA
>rno-mir-412_5P BNLxSpleen 1 MATURE
TGGTCGACCAGCTGGAAAGT
>rno-mir-412_5P BNLxBrain 60 MATURE
TGGTCGACCAGCTGGAAAGT
>rno-mir-499_3P SHRBrain 3 MATURE
AACATCACAGCAAGTCTGTGCT
>rno-mir-499_3P BNLxHeart 74 STAR
AACATCACAGCAAGTCTGTGCT
>rno-mir-499_3P SHRHeart 125 STAR
AACATCACAGCAAGTCTGTGCT
>rno-mir-499_3P BNLxKidney 12 STAR
AACATCACAGCAAGTCTGTGCT
>rno-mir-499_3P SHRKidney 7 STAR
AACATCACAGCAAGTCTGTGCT
>rno-mir-499_5P SHRLiver 4 MATURE
TAAGACTTGCAGTGATGTTTA
>rno-mir-499_5P SHRBrain 1 STAR
TAAGACTTGCAGTGATGTTTA
>rno-mir-499_5P BNLxHeart 202 MATURE
TTAAGACTTGCAGTGATGTTT
>rno-mir-499_5P SHRHeart 418 MATURE
TTAAGACTTGCAGTGATGTTT
>rno-mir-499_5P BNLxKidney 13 MATURE
TTAAGACTTGCAGTGATGTTT
>rno-mir-499_5P BNLxSpleen 3 MATURE
TTAAGACTTGCAGTGATGTTT
>rno-mir-499_5P SHRKidney 65 MATURE
TTAAGACTTGCAGTGATGTTT
>rno-mir-499_5P BNLxLiver 1 MATURE
TTAAGACTTGCAGTGATGTTT
>rno-mir-499_5P BNLxBrain 9 MATURE
TTAAGACTTGCAGTGATGTTT
>rno-mir-499_5P SHRSpleen 4 MATURE
TTAAGACTTGCAGTGATGTTT
>rno-mir-190_3P SHRLiver 16 MATURE
ACTATATATCAAGCATATTCCT
>rno-mir-190_3P SHRBrain 31 STAR
ACTATATATCAAGCATATTCCT
>rno-mir-190_3P BNLxHeart 17 MATURE
ACTATATATCAAGCATATTCCT
>rno-mir-190_3P SHRHeart 19 MATURE
ACTATATATCAAGCATATTCCT
>rno-mir-190_3P BNLxKidney 31 MATURE
ACTATATATCAAGCATATTCCT
>rno-mir-190_3P BNLxSpleen 6 STAR
ACTATATATCAAGCATATTCCT
>rno-mir-190_3P SHRKidney 22 MATURE
ACTATATATCAAGCATATTCCT
>rno-mir-190_3P BNLxLiver 6 STAR
ACTATATATCAAGCATATTCCTA
>rno-mir-190_3P SHRTestes 4 MATURE
ACTATATATCAAGCATATTCCT
>rno-mir-190_3P BNLxBrain 66 MATURE
ACTATATATCAAGCATATTCCT
>rno-mir-190_3P BNLxTestes 3 MATURE
ACTATATATCAAGCATATTCCT
>rno-mir-190_3P SHRSpleen 1 STAR
ACTATATATCAAGCATATTCC
>rno-mir-190_5P SHRLiver 7 STAR
TGATATGTTTGATATATTAGGT
>rno-mir-190_5P SHRBrain 47 MATURE
TGATATGTTTGATATATTAGGT
>rno-mir-190_5P BNLxHeart 15 STAR
TGATATGTTTGATATATTAGGT
>rno-mir-190_5P SHRHeart 10 STAR
TGATATGTTTGATATATTAGGT
>rno-mir-190_5P BNLxKidney 25 STAR
TGATATGTTTGATATATTAGGT
>rno-mir-190_5P BNLxSpleen 8 MATURE
TGATATGTTTGATATATTAGGT
>rno-mir-190_5P SHRKidney 14 STAR
TGATATGTTTGATATATTAGGT
>rno-mir-190_5P BNLxLiver 10 MATURE
TGATATGTTTGATATATTAGGT
>rno-mir-190_5P BNLxBrain 56 STAR
TGATATGTTTGATATATTAGGT
>rno-mir-190_5P SHRSpleen 5 MATURE
TGATATGTTTGATATATTAGGT
>rno-mir-206_3P SHRLiver 21 MATURE
TGGAATGTAAGGAAGTGTGTGG
>rno-mir-206_3P SHRBrain 20 MATURE
TGGAATGTAAGGAAGTGTGTGG
>rno-mir-206_3P BNLxHeart 2 MATURE
TGGAATGTAAGGAAGTG
>rno-mir-206_3P BNLxKidney 2 MATURE
GGAATGTAAGGAAGTGTG
>rno-mir-206_3P SHRKidney 7 MATURE
TGGAATGTAAGGAAGTGTGTGG
>rno-mir-206_3P BNLxSpleen 2 MATURE
TGGAATGTAAGGAAGTGTGTGG
>rno-mir-206_3P BNLxLiver 42 MATURE
TGGAATGTAAGGAAGTGTGTGG
>rno-mir-206_3P BNLxBrain 60 MATURE
TGGAATGTAAGGAAGTGTGTGG
>rno-mir-206_3P SHRSpleen 1 MATURE
GAATGTAAGGAAGTGTG
>rno-mir-206_5P SHRBrain 2 STAR
ACATGCTTCTTTATATCCTCAT
>rno-mir-206_5P BNLxBrain 2 STAR
ACATGCTTCTTTATATCCTCAT
>rno-mir-29c_3P SHRLiver 6179.66666666667 MATURE
TAGCACCATTTGAAATCGGTTA
>rno-mir-29c_3P SHRBrain 42318.6666666667 MATURE
TAGCACCATTTGAAATCGGTTA
>rno-mir-29c_3P BNLxHeart 3996 MATURE
TAGCACCATTTGAAATCGGTTA
>rno-mir-29c_3P SHRHeart 15442.6666666667 MATURE
TAGCACCATTTGAAATCGGTTA
>rno-mir-29c_3P BNLxKidney 11771.3333333333 MATURE
TAGCACCATTTGAAATCGGTTA
>rno-mir-29c_3P BNLxSpleen 5192.66666666667 MATURE
TAGCACCATTTGAAATCGGTTA
>rno-mir-29c_3P SHRKidney 10340.3333333333 MATURE
TAGCACCATTTGAAATCGGTTA
>rno-mir-29c_3P BNLxLiver 6558 MATURE
TAGCACCATTTGAAATCGGTTA
>rno-mir-29c_3P SHRTestes 260.333333333333 MATURE
TAGCACCATTTGAAATCGGTTA
>rno-mir-29c_3P BNLxBrain 43395.6666666667 MATURE
TAGCACCATTTGAAATCGGTTA
>rno-mir-29c_3P BNLxTestes 301.666666666667 MATURE
TAGCACCATTTGAAATCGGTTA
>rno-mir-29c_3P SHRSpleen 2393 MATURE
TAGCACCATTTGAAATCGGTTA
>rno-mir-29c_5P SHRLiver 35 STAR
GACCGATTTCTCCTGGTGTTC
>rno-mir-29c_5P SHRBrain 198 STAR
TGACCGATTTCTCCTGGTGTTC
>rno-mir-29c_5P BNLxHeart 93 STAR
TGACCGATTTCTCCTGGTGTTC
>rno-mir-29c_5P SHRHeart 24 STAR
TGACCGATTTCTCCTGGTGTTC
>rno-mir-29c_5P BNLxKidney 53 STAR
GACCGATTTCTCCTGGTGTTCA
>rno-mir-29c_5P BNLxSpleen 55 STAR
GACCGATTTCTCCTGGTGTTC
>rno-mir-29c_5P SHRKidney 239 STAR
TGACCGATTTCTCCTGGTGTTC
>rno-mir-29c_5P BNLxLiver 13 STAR
GACCGATTTCTCCTGGTGTTCA
>rno-mir-29c_5P SHRTestes 2 STAR
GACCGATTTCTCCTGGTGTTCA
>rno-mir-29c_5P BNLxBrain 254 STAR
GACCGATTTCTCCTGGTGTTCA
>rno-mir-29c_5P BNLxTestes 1 STAR
TGACCGATTTCTCCTGGTGTTC
>rno-mir-29c_5P SHRSpleen 5 STAR
ACCGATTTCTCCTGGTGTTCA
>rno-mir-3589_5P SHRKidney 1 MATURE
GAGGAAACCAGCAAGTGTTGAC
>rno-mir-455_3P SHRLiver 433 MATURE
GCAGTCCACGGGCATATACACT
>rno-mir-455_3P SHRBrain 393 MATURE
GCAGTCCACGGGCATATACAC
>rno-mir-455_3P BNLxHeart 245 MATURE
GCAGTCCACGGGCATATACAC
>rno-mir-455_3P SHRHeart 278 MATURE
GCAGTCCACGGGCATATACACT
>rno-mir-455_3P BNLxKidney 781 MATURE
GCAGTCCACGGGCATATACAC
>rno-mir-455_3P BNLxSpleen 348 MATURE
GCAGTCCACGGGCATATACACT
>rno-mir-455_3P SHRKidney 639 MATURE
GCAGTCCACGGGCATATACAC
>rno-mir-455_3P BNLxLiver 681 MATURE
GCAGTCCACGGGCATATACACT
>rno-mir-455_3P SHRTestes 10 MATURE
GCAGTCCACGGGCATATACACT
>rno-mir-455_3P BNLxBrain 702 MATURE
GCAGTCCACGGGCATATACAC
>rno-mir-455_3P BNLxTestes 6 MATURE
GCAGTCCACGGGCATATACACT
>rno-mir-455_3P SHRSpleen 485 MATURE
GCAGTCCACGGGCATATACAC
>rno-mir-455_5P SHRLiver 37 STAR
TATGTGCCTTTGGACTACATCG
>rno-mir-455_5P SHRBrain 16 STAR
TATGTGCCTTTGGACTACATCG
>rno-mir-455_5P BNLxHeart 9 STAR
TATGTGCCTTTGGACTACATCG
>rno-mir-455_5P SHRHeart 6 STAR
TATGTGCCTTTGGACTACATCG
>rno-mir-455_5P BNLxKidney 22 STAR
TATGTGCCTTTGGACTACATCG
>rno-mir-455_5P BNLxSpleen 16 STAR
TATGTGCCTTTGGACTACATCG
>rno-mir-455_5P SHRKidney 47 STAR
TATGTGCCTTTGGACTACATCG
>rno-mir-455_5P BNLxLiver 18 STAR
TATGTGCCTTTGGACTACATCG
>rno-mir-455_5P SHRTestes 1 STAR
TATGTGCCTTTGGACTACATCG
>rno-mir-455_5P BNLxBrain 31 STAR
TATGTGCCTTTGGACTACATCG
>rno-mir-455_5P BNLxTestes 1 STAR
TATGTGCCTTTGGACTACATCG
>rno-mir-455_5P SHRSpleen 33 STAR
TATGTGCCTTTGGACTACATCG
>rno-mir-145_3P SHRLiver 25 STAR
GGATTCCTGGAAATACTGTTC
>rno-mir-145_3P SHRBrain 12 STAR
GGATTCCTGGAAATACTGTTC
>rno-mir-145_3P BNLxHeart 49 STAR
GGATTCCTGGAAATACTGTTC
>rno-mir-145_3P SHRHeart 71 STAR
GGATTCCTGGAAATACTGTTC
>rno-mir-145_3P BNLxKidney 53 STAR
GGATTCCTGGAAATACTGTTC
>rno-mir-145_3P BNLxSpleen 89 STAR
ATTCCTGGAAATACTGTTCTT
>rno-mir-145_3P SHRKidney 68 STAR
GGATTCCTGGAAATACTGTTCT
>rno-mir-145_3P BNLxLiver 15 STAR
GGATTCCTGGAAATACTGTTCT
>rno-mir-145_3P SHRTestes 4 STAR
GGATTCCTGGAAATACTGTTC
>rno-mir-145_3P BNLxBrain 15 STAR
GGATTCCTGGAAATACTGTTCT
>rno-mir-145_3P BNLxTestes 1 STAR
GATTCCTGGAAATACTGTTCT
>rno-mir-145_3P SHRSpleen 45 STAR
ATTCCTGGAAATACTGTTCTT
>rno-mir-145_5P SHRLiver 18703 MATURE
GTCCAGTTTTCCCAGGAATCCCT
>rno-mir-145_5P SHRBrain 20517 MATURE
GTCCAGTTTTCCCAGGAATCCCT
>rno-mir-145_5P BNLxHeart 74892 MATURE
GTCCAGTTTTCCCAGGAATCCCT
>rno-mir-145_5P SHRHeart 108076 MATURE
GTCCAGTTTTCCCAGGAATCCCT
>rno-mir-145_5P BNLxKidney 48733 MATURE
GTCCAGTTTTCCCAGGAATCCCT
>rno-mir-145_5P BNLxSpleen 61636 MATURE
GTCCAGTTTTCCCAGGAATCCCT
>rno-mir-145_5P SHRKidney 32473 MATURE
GTCCAGTTTTCCCAGGAATCCCT
>rno-mir-145_5P BNLxLiver 19316 MATURE
GTCCAGTTTTCCCAGGAATCCCT
>rno-mir-145_5P SHRTestes 3671 MATURE
GTCCAGTTTTCCCAGGAATCCCT
>rno-mir-145_5P BNLxBrain 20687 MATURE
GTCCAGTTTTCCCAGGAATCCCT
>rno-mir-145_5P BNLxTestes 3658 MATURE
GTCCAGTTTTCCCAGGAATCCCT
>rno-mir-145_5P SHRSpleen 37195 MATURE
GTCCAGTTTTCCCAGGAATCCCT
>rno-mir-3581_5P SHRKidney 2 MATURE
AGGGGTTCACCGAGCAACATTCG
>rno-mir-301b_3P SHRLiver 2 MATURE
AGTGCAATGGTATTGTCAAAGCAT
>rno-mir-301b_3P SHRBrain 9 MATURE
AGTGCAATGGTATTGTCAAAGC
>rno-mir-301b_3P BNLxHeart 5 MATURE
CAGTGCAATGGTATTGTCA
>rno-mir-301b_3P SHRHeart 8 MATURE
CAGTGCAATGGTATTGTCA
>rno-mir-301b_3P BNLxKidney 1 MATURE
AGTGCAATGGTATTGTCAAAGCA
>rno-mir-301b_3P BNLxSpleen 36 MATURE
CAGTGCAATGGTATTGTCAAAGC
>rno-mir-301b_3P SHRKidney 5 MATURE
CAGTGCAATGGTATTGTCAAAGCA
>rno-mir-301b_3P BNLxBrain 6 MATURE
CAGTGCAATGGTATTGTCAAAGCA
>rno-mir-301b_3P SHRSpleen 37 MATURE
CAGTGCAATGGTATTGTCAAAGC
>rno-mir-301b_5P BNLxSpleen 2 STAR
GCTCTGACTAGGTTGCACTACT
>rno-mir-301b_5P SHRSpleen 5 STAR
GCTCTGACTAGGTTGCACTACT
>rno-mir-204_5P SHRLiver 104 MATURE
TTCCCTTTGTCATCCTATGCCT
>rno-mir-204_5P SHRBrain 6069 MATURE
TTCCCTTTGTCATCCTATGCCT
>rno-mir-204_5P BNLxHeart 175 MATURE
TTCCCTTTGTCATCCTATGCCT
>rno-mir-204_5P SHRHeart 338 MATURE
TTCCCTTTGTCATCCTATGCCT
>rno-mir-204_5P BNLxKidney 401 MATURE
TTCCCTTTGTCATCCTATGCCT
>rno-mir-204_5P BNLxSpleen 1810 MATURE
TTCCCTTTGTCATCCTATGCCT
>rno-mir-204_5P SHRKidney 660 MATURE
TTCCCTTTGTCATCCTATGCCT
>rno-mir-204_5P BNLxLiver 90 MATURE
TTCCCTTTGTCATCCTATGCCT
>rno-mir-204_5P SHRTestes 440 MATURE
TTCCCTTTGTCATCCTATGCCT
>rno-mir-204_5P BNLxBrain 11048 MATURE
TTCCCTTTGTCATCCTATGCCT
>rno-mir-204_5P BNLxTestes 473 MATURE
TTCCCTTTGTCATCCTATGCCT
>rno-mir-204_5P SHRSpleen 2088 MATURE
TTCCCTTTGTCATCCTATGCCT
>rno-mir-34c_3P SHRBrain 25 STAR
AATCACTAACCACACAGCCAG
>rno-mir-34c_3P BNLxHeart 3 STAR
AATCACTAACCACACAGCC
>rno-mir-34c_3P SHRHeart 2 STAR
AATCACTAACCACACAGCCAGGT
>rno-mir-34c_3P BNLxKidney 14 STAR
AATCACTAACCACACAGCCAGGT
>rno-mir-34c_3P BNLxSpleen 7 STAR
AATCACTAACCACACAGCCAG
>rno-mir-34c_3P SHRKidney 1 STAR
AATCACTAACCACACAGCCAG
>rno-mir-34c_3P SHRTestes 82 STAR
AATCACTAACCACACAGCCAG
>rno-mir-34c_3P BNLxBrain 42 STAR
AATCACTAACCACACAGCCAG
>rno-mir-34c_3P BNLxTestes 43 STAR
AATCACTAACCACACAGCCAG
>rno-mir-34c_3P SHRSpleen 2 STAR
AATCACTAACCACACAGCC
>rno-mir-34c_5P SHRLiver 48 MATURE
AGGCAGTGTAGTTAGCTGATTGC
>rno-mir-34c_5P SHRBrain 1504 MATURE
AGGCAGTGTAGTTAGCTGATTGC
>rno-mir-34c_5P BNLxHeart 34 MATURE
AGGCAGTGTAGTTAGCTGATTGC
>rno-mir-34c_5P SHRHeart 66 MATURE
AGGCAGTGTAGTTAGCTGATTGC
>rno-mir-34c_5P BNLxKidney 1151 MATURE
AGGCAGTGTAGTTAGCTGATTGC
>rno-mir-34c_5P BNLxSpleen 142 MATURE
AGGCAGTGTAGTTAGCTGATTGC
>rno-mir-34c_5P SHRKidney 124 MATURE
AGGCAGTGTAGTTAGCTGATTGC
>rno-mir-34c_5P BNLxLiver 34 MATURE
AGGCAGTGTAGTTAGCTGATTGC
>rno-mir-34c_5P SHRTestes 735 MATURE
AGGCAGTGTAGTTAGCTGATTGC
>rno-mir-34c_5P BNLxBrain 1009.5 MATURE
AGGCAGTGTAGTTAGCTGATTGC
>rno-mir-34c_5P BNLxTestes 374 MATURE
AGGCAGTGTAGTTAGCTGATTGC
>rno-mir-34c_5P SHRSpleen 227 MATURE
AGGCAGTGTAGTTAGCTGATTGC
>rno-mir-760_3P SHRBrain 39 MATURE
CGGCTCTGGGTCTGTGGGGA
>rno-mir-760_3P BNLxHeart 1 STAR
CGGCTCTGGGTCTGTGGGGA
>rno-mir-760_3P SHRKidney 1 STAR
CGGCTCTGGGTCTGTGGGGA
>rno-mir-760_3P SHRTestes 2 MATURE
CGGCTCTGGGTCTGTGGGGAGC
>rno-mir-760_3P BNLxBrain 45 MATURE
CGGCTCTGGGTCTGTGGGGA
>rno-mir-760_5P SHRBrain 6 STAR
CCCCTCAGGCCACCAGAG
>rno-mir-760_5P BNLxHeart 2 MATURE
CCCCTCAGGCCACCAGAGCC
>rno-mir-760_5P BNLxKidney 2 MATURE
CCCCTCAGGCCACCAGAGCCCGGA
>rno-mir-760_5P SHRKidney 3 MATURE
CCCCTCAGGCCACCAGAGCC
>rno-mir-760_5P BNLxSpleen 1 MATURE
CCCCTCAGGCCACCAGAG
>rno-mir-760_5P BNLxBrain 8 STAR
CCCCTCAGGCCACCAGAGCCCGGA
>rno-mir-760_5P SHRSpleen 1 MATURE
CCCCTCAGGCCACCAGAGCCCGGA
>rno-mir-98_3P SHRLiver 7 STAR
CTATACAACTTACTACTTTCC
>rno-mir-98_3P SHRBrain 10 STAR
CTATACAACTTACTACTTTCC
>rno-mir-98_3P SHRHeart 1 STAR
CTATACAACTTACTACTTTCC
>rno-mir-98_3P BNLxKidney 1 STAR
CTATACAACTTACTACTTTCC
>rno-mir-98_3P BNLxSpleen 11 STAR
CTATACAACTTACTACTTTCC
>rno-mir-98_3P SHRKidney 3 STAR
TATACAACTTACTACTTTCCCT
>rno-mir-98_3P BNLxLiver 1 STAR
CTATACAACTTACTACTTTCC
>rno-mir-98_3P SHRTestes 2 MATURE
CTATACAACTTACTACTTTCC
>rno-mir-98_3P BNLxBrain 21 STAR
CTATACAACTTACTACTTTCC
>rno-mir-98_3P BNLxTestes 1 MATURE
TATACAACTTACTACTTTCCCT
>rno-mir-98_3P SHRSpleen 6 STAR
CTATACAACTTACTACTTTCC
>rno-mir-98_5P SHRLiver 21 MATURE
TGAGGTAGTAAGTTGTATTGT
>rno-mir-98_5P SHRBrain 162 MATURE
TGAGGTAGTAAGTTGTATTGTT
>rno-mir-98_5P BNLxHeart 36 MATURE
TGAGGTAGTAAGTTGTATTGT
>rno-mir-98_5P SHRHeart 29 MATURE
TGAGGTAGTAAGTTGTATTGTT
>rno-mir-98_5P BNLxKidney 43 MATURE
TGAGGTAGTAAGTTGTATTGT
>rno-mir-98_5P BNLxSpleen 30 MATURE
TGAGGTAGTAAGTTGTATTGTT
>rno-mir-98_5P SHRKidney 48 MATURE
TGAGGTAGTAAGTTGTATTGT
>rno-mir-98_5P BNLxLiver 15 MATURE
TGAGGTAGTAAGTTGTATTGT
>rno-mir-98_5P BNLxBrain 363 MATURE
TGAGGTAGTAAGTTGTATTGT
>rno-mir-98_5P SHRSpleen 52 MATURE
TGAGGTAGTAAGTTGTATTGT
>rno-mir-879_3P SHRBrain 13 MATURE
CTTATGGCTTCAAGCTTTCGG
>rno-mir-879_3P BNLxBrain 6 MATURE
CTTATGGCTTCAAGCTTTCGGA
>rno-mir-879_5P SHRBrain 6 STAR
AGAGGCTTATAGCTCTAAGCC
>rno-mir-3120_3P SHRKidney 2 MATURE
CACAGCAAGTGTAGACAGGCA
>rno-mir-449a_3P SHRHeart 1 MATURE
CAGCTAACATGCAACTGCTCTC
>rno-mir-449a_3P SHRTestes 19 STAR
CAGCTAACATGCAACTGCTCTC
>rno-mir-449a_3P BNLxTestes 24 MATURE
CAGCTAACATGCAACTGCTCTC
>rno-mir-449a_5P SHRLiver 1 MATURE
TGGCAGTGTATTGTTAGCTGGT
>rno-mir-449a_5P SHRBrain 1 MATURE
TGGCAGTGTATTGTTAGCTGGT
>rno-mir-449a_5P SHRHeart 1 MATURE
TGGCAGTGTATTGTTAGCTGGT
>rno-mir-449a_5P BNLxKidney 17 MATURE
TGGCAGTGTATTGTTAGCTGGT
>rno-mir-449a_5P BNLxSpleen 5 MATURE
TGGCAGTGTATTGTTAGCTGGTT
>rno-mir-449a_5P SHRKidney 3 MATURE
TGGCAGTGTATTGTTAGCTGGT
>rno-mir-449a_5P SHRTestes 52 MATURE
TGGCAGTGTATTGTTAGCTGGT
>rno-mir-449a_5P BNLxBrain 1 MATURE
TGGCAGTGTATTGTTAGCTGGTT
>rno-mir-449a_5P BNLxTestes 13 STAR
TGGCAGTGTATTGTTAGCTGGT
>rno-mir-449a_5P SHRSpleen 11 MATURE
TGGCAGTGTATTGTTAGCTGGT
>rno-mir-216b_3P SHRBrain 1 STAR
ACACTTACTTGTAGAGATTCTT
>rno-mir-216b_3P BNLxSpleen 1 STAR
ACACACTTACTTGTAGAGATT
>rno-mir-216b_3P SHRSpleen 6 STAR
CACACTTACTTGTAGAGATT
>rno-mir-216b_5P SHRBrain 2 MATURE
AAATCTCTGCAGGCAAATGT
>rno-mir-216b_5P BNLxSpleen 11 MATURE
AAATCTCTGCAGGCAAATGTGA
>rno-mir-216b_5P BNLxBrain 18 MATURE
AAATCTCTGCAGGCAAATGTGA
>rno-mir-216b_5P SHRSpleen 47 MATURE
AAATCTCTGCAGGCAAATGTGA
>rno-mir-409_3P SHRLiver 3 MATURE
AATGTTGCTCGGTGAACCCCT
>rno-mir-409_3P SHRBrain 699 MATURE
GAATGTTGCTCGGTGAACCCCT
>rno-mir-409_3P BNLxHeart 7 MATURE
GAATGTTGCTCGGTGAACCCCT
>rno-mir-409_3P SHRHeart 5 MATURE
GAATGTTGCTCGGTGAACCCCT
>rno-mir-409_3P BNLxKidney 26 MATURE
GAATGTTGCTCGGTGAACCCCT
>rno-mir-409_3P BNLxSpleen 16 MATURE
AATGTTGCTCGGTGAACCCCT
>rno-mir-409_3P SHRKidney 37 MATURE
CGAATGTTGCTCGGTGAACCCCT
>rno-mir-409_3P BNLxLiver 3 STAR
GAATGTTGCTCGGTGAACCCCT
>rno-mir-409_3P SHRTestes 5 MATURE
AATGTTGCTCGGTGAACCCCT
>rno-mir-409_3P BNLxBrain 852 MATURE
GAATGTTGCTCGGTGAACCCCT
>rno-mir-409_3P SHRSpleen 19 MATURE
GAATGTTGCTCGGTGAACCCCT
>rno-mir-409_5P SHRLiver 1 STAR
AGGTTACCCGAGCAACTTTGC
>rno-mir-409_5P SHRBrain 583 STAR
AGGTTACCCGAGCAACTTTGCAT
>rno-mir-409_5P BNLxHeart 1 STAR
AGGTTACCCGAGCAACTTTGCAT
>rno-mir-409_5P SHRHeart 1 STAR
AGGTTACCCGAGCAACTTTGCAT
>rno-mir-409_5P BNLxKidney 7 STAR
AGGTTACCCGAGCAACTTTGCAT
>rno-mir-409_5P SHRKidney 14 STAR
AGGTTACCCGAGCAACTTTGCAT
>rno-mir-409_5P BNLxLiver 7 MATURE
AGGTTACCCGAGCAACTTTGC
>rno-mir-409_5P SHRTestes 3 STAR
AGGTTACCCGAGCAACTTTGCAT
>rno-mir-409_5P BNLxBrain 783 STAR
AGGTTACCCGAGCAACTTTGCAT
>rno-mir-409_5P BNLxTestes 1 MATURE
AGGTTACCCGAGCAACTTTGC
>rno-mir-409_5P SHRSpleen 4 STAR
AGGTTACCCGAGCAACTTTGCAT
>rno-mir-10b_3P SHRLiver 1 STAR
ACAGATTCGATTCTAGGGGAA
>rno-mir-10b_3P BNLxKidney 33 STAR
ACAGATTCGATTCTAGGGGAA
>rno-mir-10b_3P BNLxSpleen 6 STAR
ACAGATTCGATTCTAGGGGAA
>rno-mir-10b_3P SHRKidney 58 STAR
ACAGATTCGATTCTAGGGGAA
>rno-mir-10b_3P SHRSpleen 2 STAR
ACAGATTCGATTCTAGGGGAA
>rno-mir-10b_5P SHRLiver 6 MATURE
TACCCTGTAGAACCGAA
>rno-mir-10b_5P SHRBrain 6 MATURE
TACCCTGTAGAACCGAATTTG
>rno-mir-10b_5P BNLxHeart 10 MATURE
TACCCTGTAGAACCGAA
>rno-mir-10b_5P SHRHeart 14 MATURE
TACCCTGTAGAACCGAATTTGT
>rno-mir-10b_5P BNLxKidney 1011 MATURE
TACCCTGTAGAACCGAATTTGT
>rno-mir-10b_5P BNLxSpleen 127 MATURE
TACCCTGTAGAACCGAATTTG
>rno-mir-10b_5P SHRKidney 2327 MATURE
TACCCTGTAGAACCGAATTTGT
>rno-mir-10b_5P BNLxLiver 18 MATURE
TACCCTGTAGAACCGAATTTGT
>rno-mir-10b_5P SHRTestes 16 MATURE
TACCCTGTAGAACCGAATTTG
>rno-mir-10b_5P BNLxBrain 11 MATURE
TACCCTGTAGAACCGAATTTGT
>rno-mir-10b_5P BNLxTestes 11 MATURE
TACCCTGTAGAACCGAATTTGT
>rno-mir-10b_5P SHRSpleen 76 MATURE
TACCCTGTAGAACCGAATTTGT
>rno-mir-210_3P SHRLiver 120 MATURE
CTGTGCGTGTGACAGCGGCTGAT
>rno-mir-210_3P SHRBrain 69 MATURE
CTGTGCGTGTGACAGCGGCTGAT
>rno-mir-210_3P BNLxHeart 20 STAR
CTGTGCGTGTGACAGCGG
>rno-mir-210_3P SHRHeart 213 MATURE
CTGTGCGTGTGACAGCGGCTGAT
>rno-mir-210_3P BNLxKidney 118 MATURE
CTGTGCGTGTGACAGCGGCTGAT
>rno-mir-210_3P BNLxSpleen 64 MATURE
CTGTGCGTGTGACAGCGGCTGAT
>rno-mir-210_3P SHRKidney 269 MATURE
CTGTGCGTGTGACAGCGGCTGAT
>rno-mir-210_3P BNLxLiver 171 MATURE
CTGTGCGTGTGACAGCGGCTGAT
>rno-mir-210_3P BNLxBrain 131 MATURE
CTGTGCGTGTGACAGCGGCTGAT
>rno-mir-210_3P BNLxTestes 2 MATURE
CTGTGCGTGTGACAGCGGCTGAT
>rno-mir-210_3P SHRSpleen 64 MATURE
CTGTGCGTGTGACAGCGGCTGAT
>rno-mir-210_5P SHRLiver 25 STAR
AGCCACTGCCCACAGCACACTG
>rno-mir-210_5P SHRBrain 44 STAR
AGCCACTGCCCACAGCACACTG
>rno-mir-210_5P BNLxHeart 40 MATURE
AGCCACTGCCCACAGCACACTG
>rno-mir-210_5P SHRHeart 60 STAR
AGCCACTGCCCACAGCACACTG
>rno-mir-210_5P BNLxKidney 37 STAR
AGCCACTGCCCACAGCACACTG
>rno-mir-210_5P BNLxSpleen 9 STAR
AGCCACTGCCCACAGCACACT
>rno-mir-210_5P SHRKidney 7 STAR
AGCCACTGCCCACAGCACACTG
>rno-mir-210_5P BNLxLiver 13 STAR
AGCCACTGCCCACAGCACACTG
>rno-mir-210_5P SHRTestes 1 MATURE
AGCCACTGCCCACAGCACACT
>rno-mir-210_5P BNLxBrain 38 STAR
AGCCACTGCCCACAGCACACTG
>rno-mir-210_5P BNLxTestes 1 STAR
AGCCACTGCCCACAGCACACT
>rno-mir-210_5P SHRSpleen 11 STAR
AGCCACTGCCCACAGCACACTG
>rno-mir-101a_3P SHRLiver 773 MATURE
GTACAGTACTGTGATAACTGA
>rno-mir-101a_3P SHRBrain 2202 MATURE
GTACAGTACTGTGATAACTGA
>rno-mir-101a_3P BNLxHeart 694 MATURE
GTACAGTACTGTGATAACTGA
>rno-mir-101a_3P SHRHeart 1049 MATURE
GTACAGTACTGTGATAACTGA
>rno-mir-101a_3P BNLxKidney 2326 MATURE
GTACAGTACTGTGATAACTGA
>rno-mir-101a_3P BNLxSpleen 942 MATURE
GTACAGTACTGTGATAACTGA
>rno-mir-101a_3P SHRKidney 3167 MATURE
GTACAGTACTGTGATAACTGA
>rno-mir-101a_3P BNLxLiver 475 MATURE
GTACAGTACTGTGATAACTGA
>rno-mir-101a_3P SHRTestes 44 MATURE
GTACAGTACTGTGATAACTGA
>rno-mir-101a_3P BNLxBrain 3544 MATURE
GTACAGTACTGTGATAACTGA
>rno-mir-101a_3P BNLxTestes 59 MATURE
GTACAGTACTGTGATAACTGA
>rno-mir-101a_3P SHRSpleen 753 MATURE
GTACAGTACTGTGATAACTGA
>rno-mir-101a_5P SHRLiver 10 STAR
TCAGTTATCACAGTGCTGATGC
>rno-mir-101a_5P SHRBrain 42 STAR
TCAGTTATCACAGTGCTGATGC
>rno-mir-101a_5P BNLxHeart 2 STAR
TCAGTTATCACAGTGCTGATGC
>rno-mir-101a_5P SHRHeart 19 STAR
TCAGTTATCACAGTGCTGATGC
>rno-mir-101a_5P BNLxKidney 38 STAR
TCAGTTATCACAGTGCTGATGC
>rno-mir-101a_5P BNLxSpleen 28 STAR
TCAGTTATCACAGTGCTGATGC
>rno-mir-101a_5P SHRKidney 44 STAR
TCAGTTATCACAGTGCTGATGC
>rno-mir-101a_5P BNLxLiver 10 STAR
TCAGTTATCACAGTGCTGATGC
>rno-mir-101a_5P BNLxBrain 93 STAR
TCAGTTATCACAGTGCTGATGC
>rno-mir-101a_5P SHRSpleen 20 STAR
TCAGTTATCACAGTGCTGATGC
>rno-mir-539_3P SHRBrain 62 STAR
CATACAAGGGTAATTTCTTTTC
>rno-mir-539_3P BNLxHeart 2 STAR
ATACAAGGGTAATTTCTTTTC
>rno-mir-539_3P BNLxSpleen 6 MATURE
CATACAAGGGTAATTTCTTTTC
>rno-mir-539_3P SHRKidney 5 MATURE
CATACAAGGGTAATTTCTTTTC
>rno-mir-539_3P BNLxBrain 77 STAR
CATACAAGGGTAATTTCTTTTC
>rno-mir-539_3P SHRSpleen 14 MATURE
CATACAAGGGTAATTTCTTTTC
>rno-mir-539_5P SHRLiver 1 MATURE
GGAGAAATTATCCTTGGTGTGT
>rno-mir-539_5P SHRBrain 387 MATURE
GGAGAAATTATCCTTGGTGTGT
>rno-mir-539_5P BNLxHeart 4 MATURE
GGAGAAATTATCCTTGGTGTGTT
>rno-mir-539_5P SHRHeart 1 MATURE
GGAGAAATTATCCTTGGTGTGTT
>rno-mir-539_5P BNLxKidney 3 MATURE
GGAGAAATTATCCTTGGTGTGTT
>rno-mir-539_5P BNLxSpleen 5 STAR
GGAGAAATTATCCTTGGTGTGTT
>rno-mir-539_5P SHRKidney 3 STAR
GGAGAAATTATCCTTGGTGTGT
>rno-mir-539_5P BNLxLiver 1 MATURE
GGAGAAATTATCCTTGGTGTGTT
>rno-mir-539_5P BNLxBrain 437 MATURE
GGAGAAATTATCCTTGGTGTGT
>rno-mir-539_5P SHRSpleen 1 STAR
GGAGAAATTATCCTTGGTGTGTT
>rno-mir-3555_5P SHRBrain 1 MATURE
GAACGAAATCCAAGTGCAGCT
>rno-mir-3555_5P SHRSpleen 3 MATURE
GAACGAAATCCAAGTGCAGCT
>rno-mir-344b-2_3P SHRBrain 145.5 MATURE
GGTATAACCAAAGCCCGACTGT
>rno-mir-344b-2_3P BNLxBrain 40.5 MATURE
GGTATAACCAAAGCCCGA
>rno-mir-344b-2_5P SHRBrain 7.5 STAR
AGTCAGGCTGCTGGTTATATTC
>rno-mir-344b-2_5P BNLxBrain 14 STAR
AGTCAGGCTGCTGGTTATATTC
>rno-mir-325_3P SHRBrain 93 STAR
TTTATTGAGCACCTCCTATCA
>rno-mir-325_3P SHRHeart 1 MATURE
TTTATTGAGCACCTCCTATCAA
>rno-mir-325_3P BNLxSpleen 1 MATURE
TTTATTGAGCACCTCCTAT
>rno-mir-325_3P SHRTestes 1 STAR
TTTATTGAGCACCTCCT
>rno-mir-325_3P BNLxBrain 82 STAR
TTTATTGAGCACCTCCTATC
>rno-mir-325_5P SHRBrain 236 MATURE
CCTAGTAGGTGCTCAGTAAGT
>rno-mir-325_5P BNLxHeart 2 MATURE
CCTAGTAGGTGCTCAGTAAGTG
>rno-mir-325_5P SHRHeart 1 MATURE
CCTAGTAGGTGCTCAGTAAGTGT
>rno-mir-325_5P SHRKidney 2 MATURE
CCTAGTAGGTGCTCAGTAAGT
>rno-mir-325_5P SHRTestes 2 MATURE
CCTAGTAGGTGCTCAGTAAGTGT
>rno-mir-325_5P BNLxBrain 502 MATURE
CCTAGTAGGTGCTCAGTAAGT
>rno-mir-325_5P SHRSpleen 1 MATURE
CCTAGTAGGTGCTCAGTAAGT
>rno-mir-330_3P SHRLiver 2 MATURE
CAAAGCACAGGGCCTGCAGAGAG
>rno-mir-330_3P SHRBrain 230 MATURE
CAAAGCACAGGGCCTGCAGAGA
>rno-mir-330_3P BNLxHeart 3 MATURE
CAAAGCACAGGGCCTGCAGAGA
>rno-mir-330_3P BNLxKidney 37 MATURE
GCAAAGCACAGGGCCTGCAGAGA
>rno-mir-330_3P BNLxSpleen 52 MATURE
GCAAAGCACAGGGCCTGCAGAGA
>rno-mir-330_3P SHRKidney 56 MATURE
GCAAAGCACAGGGCCTGCAGAGA
>rno-mir-330_3P BNLxLiver 5 MATURE
CAAAGCACAGGGCCTGCAGAGA
>rno-mir-330_3P SHRTestes 3 MATURE
CAAAGCACAGGGCCTGCAGAGA
>rno-mir-330_3P BNLxBrain 1024 MATURE
CAAAGCACAGGGCCTGCAGAGA
>rno-mir-330_3P BNLxTestes 2 MATURE
CAAAGCACAGGGCCTGCAGAG
>rno-mir-330_3P SHRSpleen 26 MATURE
CAAAGCACAGGGCCTGCAGAGA
>rno-mir-330_5P SHRBrain 14 STAR
TCTCTGGGCCTGTGTCTTAG
>rno-mir-330_5P BNLxSpleen 3 STAR
TCTCTGGGCCTGTGTCTTAGGCT
>rno-mir-330_5P SHRKidney 1 STAR
TCTCTGGGCCTGTGTCTTAG
>rno-mir-330_5P BNLxBrain 30 STAR
TCTCTGGGCCTGTGTCTTAG
>rno-mir-330_5P SHRSpleen 6 STAR
TCTCTGGGCCTGTGTCTTAGGCT
>rno-let-7i_3P SHRLiver 9 STAR
CTGCGCAAGCTACTGCCTTGCT
>rno-let-7i_3P SHRBrain 141 MATURE
CTGCGCAAGCTACTGCCTTGCT
>rno-let-7i_3P BNLxHeart 37 MATURE
CTGCGCAAGCTACTGCCTTGCT
>rno-let-7i_3P SHRHeart 67 STAR
CTGCGCAAGCTACTGCCTTGCT
>rno-let-7i_3P BNLxKidney 61 MATURE
CTGCGCAAGCTACTGCCTTGCT
>rno-let-7i_3P BNLxSpleen 99 MATURE
CTGCGCAAGCTACTGCCTTGCT
>rno-let-7i_3P SHRKidney 43 STAR
CTGCGCAAGCTACTGCCTTGCT
>rno-let-7i_3P BNLxLiver 4 STAR
CTGCGCAAGCTACTGCCTTGC
>rno-let-7i_3P SHRTestes 4 MATURE
CTGCGCAAGCTACTGCCTTGCT
>rno-let-7i_3P BNLxBrain 192 STAR
CTGCGCAAGCTACTGCCTTGCT
>rno-let-7i_3P SHRSpleen 64 STAR
CTGCGCAAGCTACTGCCTTGCT
>rno-let-7i_5P SHRLiver 28 MATURE
TGAGGTAGTAGTTTGTGCTG
>rno-let-7i_5P SHRBrain 123 STAR
TGAGGTAGTAGTTTGTGCTG
>rno-let-7i_5P BNLxHeart 34 STAR
TGAGGTAGTAGTTTGTG
>rno-let-7i_5P SHRHeart 79 MATURE
TGAGGTAGTAGTTTGTGCTG
>rno-let-7i_5P BNLxKidney 31 STAR
TGAGGTAGTAGTTTGTGCTGTT
>rno-let-7i_5P BNLxSpleen 94 STAR
TGAGGTAGTAGTTTGTGCT
>rno-let-7i_5P SHRKidney 70 MATURE
TGAGGTAGTAGTTTGTGCTGTT
>rno-let-7i_5P BNLxLiver 17 MATURE
TGAGGTAGTAGTTTGTGCT
>rno-let-7i_5P SHRTestes 2 STAR
TGAGGTAGTAGTTTGTG
>rno-let-7i_5P BNLxBrain 269 MATURE
TGAGGTAGTAGTTTGTGCTG
>rno-let-7i_5P BNLxTestes 2 MATURE
TGAGGTAGTAGTTTGTG
>rno-let-7i_5P SHRSpleen 117 MATURE
TGAGGTAGTAGTTTGTGC
>rno-mir-150_3P SHRLiver 1 STAR
CTGGTACAGGCCTGGGGGA
>rno-mir-150_3P SHRHeart 1 STAR
CTGGTACAGGCCTGGGGG
>rno-mir-150_3P BNLxKidney 1 STAR
CTGGTACAGGCCTGGGGGACA
>rno-mir-150_3P BNLxSpleen 72 STAR
CTGGTACAGGCCTGGGGGA
>rno-mir-150_3P SHRKidney 1 STAR
CCTGGTACAGGCCTGGGGGA
>rno-mir-150_3P BNLxBrain 1 STAR
CTGGTACAGGCCTGGGGGA
>rno-mir-150_3P SHRSpleen 15 STAR
CTGGTACAGGCCTGGGGGA
>rno-mir-150_5P SHRLiver 2726 MATURE
TCTCCCAACCCTTGTACCAGTG
>rno-mir-150_5P SHRBrain 6012 MATURE
TCTCCCAACCCTTGTACCAGTG
>rno-mir-150_5P BNLxHeart 6872 MATURE
TCTCCCAACCCTTGTACCAGTG
>rno-mir-150_5P SHRHeart 9040 MATURE
TCTCCCAACCCTTGTACCAGTG
>rno-mir-150_5P BNLxKidney 2848 MATURE
TCTCCCAACCCTTGTACCAGTG
>rno-mir-150_5P BNLxSpleen 61122 MATURE
TCTCCCAACCCTTGTACCAGTG
>rno-mir-150_5P SHRKidney 1642 MATURE
TCTCCCAACCCTTGTACCAGTG
>rno-mir-150_5P BNLxLiver 2063 MATURE
TCTCCCAACCCTTGTACCAGTG
>rno-mir-150_5P SHRTestes 237 MATURE
TCTCCCAACCCTTGTACCAGT
>rno-mir-150_5P BNLxBrain 7265 MATURE
TCTCCCAACCCTTGTACCAGTG
>rno-mir-150_5P BNLxTestes 235 MATURE
TCTCCCAACCCTTGTACCAGT
>rno-mir-150_5P SHRSpleen 26181 MATURE
TCTCCCAACCCTTGTACCAGTG
>rno-mir-361_3P SHRLiver 98 STAR
CCCCCAGGTGTGATTCTGATTCGT
>rno-mir-361_3P SHRBrain 582 STAR
CCCCCAGGTGTGATTCTGATTCGT
>rno-mir-361_3P BNLxHeart 189 STAR
CCCCCAGGTGTGATTCTGATTCGT
>rno-mir-361_3P SHRHeart 216 STAR
CCCCCAGGTGTGATTCTGATTCGT
>rno-mir-361_3P BNLxKidney 185 STAR
CCCCCAGGTGTGATTCTGATTCGT
>rno-mir-361_3P BNLxSpleen 163 STAR
CCCCCAGGTGTGATTCTGATTCGT
>rno-mir-361_3P SHRKidney 106 STAR
CCCCCAGGTGTGATTCTGATTCGT
>rno-mir-361_3P BNLxLiver 180 STAR
CCCCCAGGTGTGATTCTGATTCGT
>rno-mir-361_3P SHRTestes 5 STAR
CCCCCAGGTGTGATTCTGATTCGT
>rno-mir-361_3P BNLxBrain 878 STAR
CCCCCAGGTGTGATTCTGATTCGT
>rno-mir-361_3P BNLxTestes 6 STAR
CCCCCAGGTGTGATTCTGATTCGT
>rno-mir-361_3P SHRSpleen 189 STAR
CCCCCAGGTGTGATTCTGATTCGT
>rno-mir-361_5P SHRLiver 340 MATURE
TTATCAGAATCTCCAGGGGTAC
>rno-mir-361_5P SHRBrain 930 MATURE
TTATCAGAATCTCCAGGGGTAC
>rno-mir-361_5P BNLxHeart 382 MATURE
TTATCAGAATCTCCAGGGGTAC
>rno-mir-361_5P SHRHeart 507 MATURE
TTATCAGAATCTCCAGGGGTAC
>rno-mir-361_5P BNLxKidney 341 MATURE
TTATCAGAATCTCCAGGGGTAC
>rno-mir-361_5P BNLxSpleen 595 MATURE
TTATCAGAATCTCCAGGGGTAC
>rno-mir-361_5P SHRKidney 318 MATURE
TTATCAGAATCTCCAGGGGTAC
>rno-mir-361_5P BNLxLiver 301 MATURE
TTATCAGAATCTCCAGGGGTAC
>rno-mir-361_5P SHRTestes 18 MATURE
TTATCAGAATCTCCAGGGGTAC
>rno-mir-361_5P BNLxBrain 2641 MATURE
TTATCAGAATCTCCAGGGGTAC
>rno-mir-361_5P BNLxTestes 14 MATURE
TTATCAGAATCTCCAGGGGTAC
>rno-mir-361_5P SHRSpleen 463 MATURE
TTATCAGAATCTCCAGGGGTAC
>rno-mir-20b_3P SHRLiver 3 STAR
CTGCAGTGTGAGCACTTCTGGT
>rno-mir-20b_3P SHRBrain 1 STAR
ACTGCAGTGTGAGCACTTCTGG
>rno-mir-20b_3P BNLxHeart 2 STAR
ACTGCAGTGTGAGCACTTCTGG
>rno-mir-20b_3P SHRHeart 4 STAR
ACTGCAGTGTGAGCACTTCTGGT
>rno-mir-20b_3P BNLxKidney 7 STAR
ACTGCAGTGTGAGCACTTCTGGT
>rno-mir-20b_3P BNLxSpleen 39 STAR
ACTGCAGTGTGAGCACTTCTGGT
>rno-mir-20b_3P SHRKidney 6 STAR
ACTGCAGTGTGAGCACTTCTGG
>rno-mir-20b_3P BNLxLiver 1 STAR
ACTGCAGTGTGAGCACTTCTGGT
>rno-mir-20b_3P SHRTestes 1 STAR
TACTGCAGTGTGAGCACTTCTGGT
>rno-mir-20b_3P SHRSpleen 44 STAR
ACTGCAGTGTGAGCACTTCTGGT
>rno-mir-20b_5P SHRLiver 20 MATURE
CAAAGTGCTCATAGTGCAGGTAG
>rno-mir-20b_5P SHRBrain 9 MATURE
CAAAGTGCTCATAGTGCAGGTAG
>rno-mir-20b_5P BNLxHeart 16 MATURE
CAAAGTGCTCATAGTGCAGGTAG
>rno-mir-20b_5P SHRHeart 29 MATURE
CAAAGTGCTCATAGTGCAGGTAG
>rno-mir-20b_5P BNLxKidney 106 MATURE
CAAAGTGCTCATAGTGCAGGTAG
>rno-mir-20b_5P BNLxSpleen 526 MATURE
CAAAGTGCTCATAGTGCAGGTAG
>rno-mir-20b_5P SHRKidney 12 MATURE
CAAAGTGCTCATAGTGCAGGTAG
>rno-mir-20b_5P BNLxLiver 12 MATURE
CAAAGTGCTCATAGTGCAGGTAG
>rno-mir-20b_5P SHRTestes 3 MATURE
CAAAGTGCTCATAGTGCAGGTAG
>rno-mir-20b_5P BNLxBrain 2 MATURE
CAAAGTGCTCATAGTGCAGGTAG
>rno-mir-20b_5P BNLxTestes 8 MATURE
CAAAGTGCTCATAGTGCAGGTAG
>rno-mir-20b_5P SHRSpleen 407 MATURE
CAAAGTGCTCATAGTGCAGGTAG
>rno-mir-3559_3P SHRLiver 3 STAR
atgtagtactgagtctgtcgtgca
>rno-mir-3559_3P BNLxHeart 1 STAR
tgtagtactgagtctgt
>rno-mir-3559_3P BNLxKidney 1 STAR
tgtagtactgagtctgtcgtg
>rno-mir-3559_3P BNLxSpleen 1 STAR
atgtagtactgagtctgtcgt
>rno-mir-3559_3P BNLxLiver 9 STAR
atgtagtactgagtctgtcgtg
>rno-mir-3559_5P SHRLiver 2544 MATURE
TGACAGACTTAGTACTACATGA
>rno-mir-3559_5P SHRBrain 261 MATURE
TGACAGACTTAGTACTACATGA
>rno-mir-3559_5P BNLxHeart 246 MATURE
TGACAGACTTAGTACTACATGA
>rno-mir-3559_5P SHRHeart 385 MATURE
TGACAGACTTAGTACTACATGA
>rno-mir-3559_5P BNLxKidney 1396 MATURE
TGACAGACTTAGTACTACATGA
>rno-mir-3559_5P BNLxSpleen 636 MATURE
TGACAGACTTAGTACTACATGA
>rno-mir-3559_5P SHRKidney 926 MATURE
TGACAGACTTAGTACTACATGA
>rno-mir-3559_5P BNLxLiver 3038 MATURE
TGACAGACTTAGTACTACATGA
>rno-mir-3559_5P SHRTestes 14 MATURE
TGACAGACTTAGTACTACATGA
>rno-mir-3559_5P BNLxBrain 405 MATURE
TGACAGACTTAGTACTACATGA
>rno-mir-3559_5P BNLxTestes 23 MATURE
TGACAGACTTAGTACTACATGA
>rno-mir-3559_5P SHRSpleen 339 MATURE
TGACAGACTTAGTACTACATGA
>rno-mir-320_3P SHRLiver 57 MATURE
AAAAGCTGGGTTGAGAGGGCGAAA
>rno-mir-320_3P SHRBrain 88 MATURE
AAAAGCTGGGTTGAGAGGGCGAAA
>rno-mir-320_3P BNLxHeart 53 MATURE
AAAAGCTGGGTTGAGAGGGCGAAA
>rno-mir-320_3P SHRHeart 71 MATURE
AAAAGCTGGGTTGAGAGGGCGAAA
>rno-mir-320_3P BNLxKidney 92 MATURE
AAAAGCTGGGTTGAGAGGGCGAAA
>rno-mir-320_3P BNLxSpleen 30 MATURE
AAAAGCTGGGTTGAGAGGG
>rno-mir-320_3P SHRKidney 60 MATURE
AAAAGCTGGGTTGAGAGGGCGAAA
>rno-mir-320_3P BNLxLiver 49 MATURE
AAAAGCTGGGTTGAGAGGGCGAAA
>rno-mir-320_3P SHRTestes 1 MATURE
AAAAGCTGGGTTGAGAG
>rno-mir-320_3P BNLxBrain 130 MATURE
AAAAGCTGGGTTGAGAGGGCGAAA
>rno-mir-320_3P BNLxTestes 2 MATURE
AAAGCTGGGTTGAGAGGG
>rno-mir-320_3P SHRSpleen 37 MATURE
AAAAGCTGGGTTGAGAGGGCGAAA
>rno-mir-320_5P SHRLiver 1 STAR
GCCTTCTCTTCCCGGTTCTTCC
>rno-mir-320_5P BNLxKidney 1 STAR
GCCTTCTCTTCCCGGTTCTTCC
>rno-mir-320_5P BNLxBrain 2 STAR
CTTCTCTTCCCGGTTCTTCCCG
>rno-mir-217_3P SHRBrain 1 MATURE
CATCAGTTCCTAATGCATTGCCT
>rno-mir-217_3P BNLxSpleen 1 STAR
CATCAGTTCCTAATGCATTGCC
>rno-mir-217_3P SHRSpleen 3 STAR
ATCAGTTCCTAATGCATTGCCT
>rno-mir-217_5P BNLxSpleen 101 MATURE
TACTGCATCAGGAACTGACTGG
>rno-mir-217_5P SHRKidney 3 MATURE
TACTGCATCAGGAACTGACTGG
>rno-mir-217_5P BNLxBrain 17 MATURE
TACTGCATCAGGAACTGACTGG
>rno-mir-217_5P SHRSpleen 135 MATURE
TACTGCATCAGGAACTGACTGG
>rno-mir-483_3P SHRBrain 5 MATURE
CACTCCTCCCCTCCCGTCTTGT
>rno-mir-483_3P BNLxHeart 6 MATURE
CACTCCTCCCCTCCCGTCTTGT
>rno-mir-483_3P SHRHeart 7 MATURE
CACTCCTCCCCTCCCGTCTTGT
>rno-mir-483_3P SHRKidney 1 MATURE
CACTCCTCCCCTCCCGTCTTGT
>rno-mir-483_3P BNLxBrain 2 MATURE
CACTCCTCCCCTCCCGTCTTGT
>rno-mir-483_5P SHRBrain 5 MATURE
AAGACGGGAGAAGAGAAGGGAG
>rno-mir-483_5P BNLxHeart 2 STAR
AAGACGGGAGAAGAGAAGGGAG
>rno-mir-483_5P SHRHeart 1 STAR
AAGACGGGAGAAGAGAAGGG
>rno-mir-487b_3P SHRLiver 11 MATURE
AATCGTACAGGGTCATCCACTT
>rno-mir-487b_3P SHRBrain 6826 MATURE
AATCGTACAGGGTCATCCACTT
>rno-mir-487b_3P BNLxHeart 25 MATURE
AATCGTACAGGGTCATCCACTT
>rno-mir-487b_3P SHRHeart 38 MATURE
AATCGTACAGGGTCATCCACTT
>rno-mir-487b_3P BNLxKidney 38 MATURE
AATCGTACAGGGTCATCCACTT
>rno-mir-487b_3P BNLxSpleen 27 MATURE
AATCGTACAGGGTCATCCACTT
>rno-mir-487b_3P SHRKidney 45 MATURE
AATCGTACAGGGTCATCCACTT
>rno-mir-487b_3P BNLxLiver 9 MATURE
AATCGTACAGGGTCATCCACTT
>rno-mir-487b_3P SHRTestes 12 MATURE
AATCGTACAGGGTCATCCACTT
>rno-mir-487b_3P BNLxBrain 9425 MATURE
AATCGTACAGGGTCATCCACTT
>rno-mir-487b_3P BNLxTestes 8 MATURE
AATCGTACAGGGTCATCCACTT
>rno-mir-487b_3P SHRSpleen 28 MATURE
AATCGTACAGGGTCATCCACTT
>rno-mir-487b_5P SHRBrain 2 STAR
TATCCCTGTCCTCTTCGCTTCACT
>rno-mir-487b_5P SHRKidney 2 STAR
GTGGTTATCCCTGTCCTCTT
>rno-mir-487b_5P BNLxBrain 5 STAR
AGTGGTTATCCCTGTCCTCTTCG
>rno-mir-298_3P SHRBrain 2 STAR
AGGAACTAGCCTTCTCTCTGCT
>rno-mir-298_3P BNLxBrain 7 STAR
AGGAACTAGCCTTCTCTCTGCT
>rno-mir-298_3P BNLxTestes 1 STAR
AGGAACTAGCCTTCTCTCTGCT
>rno-mir-298_5P SHRBrain 11 MATURE
GGCAGAGGAGGGCTGTTCTTCC
>rno-mir-298_5P SHRHeart 3 MATURE
GGCAGAGGAGGGCTGTTCTTCC
>rno-mir-298_5P SHRTestes 4 MATURE
GGCAGAGGAGGGCTGTTCTTCC
>rno-mir-298_5P BNLxBrain 25 MATURE
GGCAGAGGAGGGCTGTTCTTCC
>rno-mir-298_5P SHRSpleen 1 MATURE
GGCAGAGGAGGGCTGTTCTT
>rno-mir-298_5P BNLxTestes 2 MATURE
GGCAGAGGAGGGCTGTTCTTCCC
>rno-mir-449c_3P BNLxSpleen 1 MATURE
TAGAACTTCGTCCCAAC
>rno-mir-449c_3P SHRTestes 2 MATURE
TAGAACTTCGTCCCAAC
>rno-mir-449c_3P BNLxTestes 1 MATURE
TAGAACTTCGTCCCAAC
>rno-mir-449c_5P BNLxBrain 1 MATURE
AGGCAGTGCATTGCTAGCTGG
>rno-mir-2964_5P SHRLiver 1 MATURE
AGATGTCCAGCCACAATT
>rno-mir-2964_5P SHRBrain 2 MATURE
GATGTCCAGCCACAATTCTCG
>rno-mir-2964_5P BNLxHeart 2 MATURE
AGATGTCCAGCCACAATTCTCG
>rno-mir-2964_5P SHRHeart 2 MATURE
AGATGTCCAGCCACAATTCTC
>rno-mir-2964_5P SHRKidney 2 MATURE
AGATGTCCAGCCACAATTCT
>rno-mir-2964_5P BNLxBrain 3 MATURE
AGATGTCCAGCCACAATTCTCG
>rno-mir-2964_5P SHRSpleen 1 MATURE
AGATGTCCAGCCACAATTCT
>rno-mir-18a_3P SHRLiver 7 STAR
ACTGCCCTAAGTGCTCCTTCT
>rno-mir-18a_3P SHRBrain 6 STAR
ACTGCCCTAAGTGCTCCTTCT
>rno-mir-18a_3P BNLxHeart 4 STAR
ACTGCCCTAAGTGCTCCTTCT
>rno-mir-18a_3P SHRHeart 8 STAR
ACTGCCCTAAGTGCTCCTTCT
>rno-mir-18a_3P BNLxKidney 3 STAR
ACTGCCCTAAGTGCTCCTTCTG
>rno-mir-18a_3P BNLxSpleen 37 STAR
ACTGCCCTAAGTGCTCCTTCT
>rno-mir-18a_3P SHRKidney 3 STAR
ACTGCCCTAAGTGCTCCT
>rno-mir-18a_3P BNLxLiver 1 STAR
ACTGCCCTAAGTGCTCCTTCT
>rno-mir-18a_3P BNLxBrain 13 STAR
ACTGCCCTAAGTGCTCCTTCT
>rno-mir-18a_3P BNLxTestes 1 STAR
ACTGCCCTAAGTGCTCCTTCT
>rno-mir-18a_3P SHRSpleen 31 STAR
ACTGCCCTAAGTGCTCCTTCT
>rno-mir-18a_5P SHRLiver 55 MATURE
TAAGGTGCATCTAGTGCAGATAGT
>rno-mir-18a_5P SHRBrain 61 MATURE
TAAGGTGCATCTAGTGCAGAT
>rno-mir-18a_5P BNLxHeart 68 MATURE
TAAGGTGCATCTAGTGCAGATAG
>rno-mir-18a_5P SHRHeart 33 MATURE
TAAGGTGCATCTAGTGCAGATAG
>rno-mir-18a_5P BNLxKidney 99 MATURE
TAAGGTGCATCTAGTGCAGATAG
>rno-mir-18a_5P BNLxSpleen 688 MATURE
TAAGGTGCATCTAGTGCAGATAG
>rno-mir-18a_5P SHRKidney 65 MATURE
TAAGGTGCATCTAGTGCAGATAG
>rno-mir-18a_5P BNLxLiver 110 MATURE
TAAGGTGCATCTAGTGCAGATAG
>rno-mir-18a_5P SHRTestes 98 MATURE
TAAGGTGCATCTAGTGCAGATAG
>rno-mir-18a_5P BNLxBrain 94 MATURE
TAAGGTGCATCTAGTGCAGATAG
>rno-mir-18a_5P BNLxTestes 34 MATURE
TAAGGTGCATCTAGTGCAGATAG
>rno-mir-18a_5P SHRSpleen 297 MATURE
TAAGGTGCATCTAGTGCAGATAG
>rno-mir-3583_3P SHRBrain 5 STAR
CCTGACTTCTCTCTTCATGCAG
>rno-mir-3583_3P BNLxHeart 2 MATURE
CCTGACTTCTCTCTTCATGCA
>rno-mir-3583_3P SHRHeart 4 MATURE
ACCTGACTTCTCTCTTCATGCAG
>rno-mir-3583_3P BNLxKidney 1 STAR
ACCTGACTTCTCTCTTCATGCAG
>rno-mir-3583_3P BNLxSpleen 1 MATURE
CTGACTTCTCTCTTCATGCAG
>rno-mir-3583_3P SHRKidney 4 MATURE
CCTGACTTCTCTCTTCATGCAG
>rno-mir-3583_3P BNLxBrain 21 MATURE
CCTGACTTCTCTCTTCATGCAG
>rno-mir-3583_5P SHRBrain 6 MATURE
agcatgaagagttcagatcacgtt
>rno-mir-3583_5P BNLxHeart 1 STAR
agcatgaagagttcagatcacgt
>rno-mir-3583_5P BNLxKidney 3 MATURE
agcatgaagagttcagatcacgt
>rno-mir-3583_5P BNLxBrain 2 STAR
agcatgaagagttcagatca
>rno-mir-511_3P SHRLiver 56 MATURE
AATGTGTAGCAAAAGACAGGA
>rno-mir-511_3P SHRBrain 6 MATURE
AATGTGTAGCAAAAGACAGGA
>rno-mir-511_3P BNLxHeart 9 MATURE
AATGTGTAGCAAAAGACAGGA
>rno-mir-511_3P SHRHeart 25 MATURE
AATGTGTAGCAAAAGACAGGA
>rno-mir-511_3P BNLxKidney 2 MATURE
AATGTGTAGCAAAAGACAGGA
>rno-mir-511_3P BNLxSpleen 16 MATURE
AATGTGTAGCAAAAGACAGGA
>rno-mir-511_3P SHRKidney 1 MATURE
AATGTGTAGCAAAAGACAGGA
>rno-mir-511_3P BNLxLiver 42 MATURE
AATGTGTAGCAAAAGACAGGA
>rno-mir-511_3P SHRTestes 10 MATURE
AATGTGTAGCAAAAGACAGGA
>rno-mir-511_3P BNLxBrain 4 MATURE
AATGTGTAGCAAAAGACAGGA
>rno-mir-511_3P BNLxTestes 5 MATURE
AATGTGTAGCAAAAGACAGGA
>rno-mir-511_3P SHRSpleen 28 MATURE
AATGTGTAGCAAAAGACAGGA
>rno-mir-511_5P SHRLiver 11 STAR
CATGCCTTTTGCTCTGCACTC
>rno-mir-511_5P SHRBrain 1 STAR
CATGCCTTTTGCTCTGCACTCA
>rno-mir-511_5P SHRHeart 8 STAR
CATGCCTTTTGCTCTGCACTCA
>rno-mir-511_5P BNLxLiver 5 STAR
CATGCCTTTTGCTCTGCACTCAG
>rno-mir-511_5P BNLxBrain 1 STAR
CATGCCTTTTGCTCTGCACTCA
>rno-mir-511_5P SHRSpleen 3 STAR
CATGCCTTTTGCTCTGCACTCA
>rno-mir-3556a_5P BNLxKidney 1 MATURE
CGATTTCAGATGGTGCTA
>rno-mir-3560_5P SHRLiver 1 MATURE
CAAATCCTTGCCCGGGTGCATT
>rno-mir-93_3P SHRLiver 17 STAR
ACTGCTGAGCTAGCACTTCCCGA
>rno-mir-93_3P SHRBrain 37 MATURE
ACTGCTGAGCTAGCACTTCCCGA
>rno-mir-93_3P BNLxHeart 11 STAR
ACTGCTGAGCTAGCACTTCCCGA
>rno-mir-93_3P SHRHeart 20 MATURE
ACTGCTGAGCTAGCACTTCCCGA
>rno-mir-93_3P BNLxKidney 48 STAR
ACTGCTGAGCTAGCACTTCCCGA
>rno-mir-93_3P BNLxSpleen 114 MATURE
ACTGCTGAGCTAGCACTTCCCGA
>rno-mir-93_3P SHRKidney 47 STAR
ACTGCTGAGCTAGCACTTCCCGA
>rno-mir-93_3P BNLxLiver 8 STAR
ACTGCTGAGCTAGCACTTCCCGA
>rno-mir-93_3P BNLxBrain 63 STAR
ACTGCTGAGCTAGCACTTCCCGA
>rno-mir-93_3P BNLxTestes 7 STAR
ACTGCTGAGCTAGCACTTCCCGA
>rno-mir-93_3P SHRSpleen 105 MATURE
ACTGCTGAGCTAGCACTTCCCGA
>rno-mir-93_5P SHRLiver 23 MATURE
CAAAGTGCTGTTCGTGCAGGTAG
>rno-mir-93_5P SHRBrain 25 STAR
CAAAGTGCTGTTCGTGCAGGTA
>rno-mir-93_5P BNLxHeart 17 MATURE
CAAAGTGCTGTTCGTGCAGGTA
>rno-mir-93_5P SHRHeart 20 MATURE
CAAAGTGCTGTTCGTGCAGGT
>rno-mir-93_5P BNLxKidney 83 MATURE
CAAAGTGCTGTTCGTGCAGGTAG
>rno-mir-93_5P BNLxSpleen 51 STAR
CAAAGTGCTGTTCGTGCAGGTAG
>rno-mir-93_5P SHRKidney 50 MATURE
CAAAGTGCTGTTCGTGCAGGTA
>rno-mir-93_5P BNLxLiver 12 MATURE
CAAAGTGCTGTTCGTGCAGGTAG
>rno-mir-93_5P SHRTestes 8 MATURE
CAAAGTGCTGTTCGTGCAGGTAG
>rno-mir-93_5P BNLxBrain 77 MATURE
CAAAGTGCTGTTCGTGCAGGTAG
>rno-mir-93_5P BNLxTestes 12 MATURE
CAAAGTGCTGTTCGTGCAGGTAG
>rno-mir-93_5P SHRSpleen 68 STAR
CAAAGTGCTGTTCGTGCAGGTAG
>rno-let-7a-2_3P SHRBrain 19 STAR
CTGTACAGCCTCCTAGCTTTCC
>rno-let-7a-2_3P BNLxHeart 4 STAR
CTGTACAGCCTCCTAGCTTTCC
>rno-let-7a-2_3P SHRHeart 5 STAR
CTGTACAGCCTCCTAGCTTTCC
>rno-let-7a-2_3P BNLxKidney 2 STAR
CTGTACAGCCTCCTAGCTTT
>rno-let-7a-2_3P SHRKidney 1 STAR
TGTACAGCCTCCTAGCTTTCCT
>rno-let-7a-2_3P BNLxLiver 3 STAR
CTGTACAGCCTCCTAGCTTTCC
>rno-let-7a-2_3P BNLxBrain 14 STAR
CTGTACAGCCTCCTAGCTTTCC
>rno-let-7a-2_5P SHRLiver 1544.25 MATURE
TGAGGTAGTAGGTTGTATAGTT
>rno-let-7a-2_5P SHRBrain 2429.75 MATURE
TGAGGTAGTAGGTTGTATAGTT
>rno-let-7a-2_5P BNLxHeart 850.5 MATURE
TGAGGTAGTAGGTTGTATAGTT
>rno-let-7a-2_5P SHRHeart 1890.5 MATURE
TGAGGTAGTAGGTTGTATAGTT
>rno-let-7a-2_5P BNLxKidney 1346 MATURE
TGAGGTAGTAGGTTGTATAGTT
>rno-let-7a-2_5P BNLxSpleen 1615 MATURE
TGAGGTAGTAGGTTGTATAGTT
>rno-let-7a-2_5P SHRKidney 2851.75 MATURE
TGAGGTAGTAGGTTGTATAGTT
>rno-let-7a-2_5P BNLxLiver 1388.25 MATURE
TGAGGTAGTAGGTTGTATAGTT
>rno-let-7a-2_5P SHRTestes 130.5 MATURE
TGAGGTAGTAGGTTGTATAG
>rno-let-7a-2_5P BNLxBrain 3624 MATURE
TGAGGTAGTAGGTTGTATAGTT
>rno-let-7a-2_5P BNLxTestes 74.75 MATURE
TGAGGTAGTAGGTTGTATAGTT
>rno-let-7a-2_5P SHRSpleen 1944 MATURE
TGAGGTAGTAGGTTGTATAGTT
>rno-mir-379_3P SHRBrain 258 STAR
TATGTAACATGGTCCACTAA
>rno-mir-379_3P BNLxHeart 5 MATURE
TATGTAACATGGTCCACTAA
>rno-mir-379_3P SHRHeart 4 STAR
TATGTAACATGGTCCACTAACT
>rno-mir-379_3P BNLxKidney 1 STAR
TATGTAACATGGTCCACTAAC
>rno-mir-379_3P BNLxSpleen 16 STAR
TATGTAACATGGTCCACTAAC
>rno-mir-379_3P SHRKidney 4 STAR
TATGTAACATGGTCCACTAA
>rno-mir-379_3P BNLxLiver 2 STAR
TATGTAACATGGTCCACTAACT
>rno-mir-379_3P SHRTestes 3 MATURE
TATGTAACATGGTCCACTAA
>rno-mir-379_3P BNLxBrain 333 STAR
TATGTAACATGGTCCACTAA
>rno-mir-379_3P BNLxTestes 2 STAR
TATGTAACATGGTCCACTAA
>rno-mir-379_3P SHRSpleen 9 STAR
TATGTAACATGGTCCACTAAC
>rno-mir-379_5P SHRLiver 4 MATURE
TGGTAGACTATGGAACGTAGG
>rno-mir-379_5P SHRBrain 622 MATURE
TGGTAGACTATGGAACGTAGG
>rno-mir-379_5P BNLxHeart 3 STAR
TGGTAGACTATGGAACGTAG
>rno-mir-379_5P SHRHeart 7 MATURE
TGGTAGACTATGGAACGTAGG
>rno-mir-379_5P BNLxKidney 2 MATURE
TGGTAGACTATGGAACGTAG
>rno-mir-379_5P BNLxSpleen 29 MATURE
TGGTAGACTATGGAACGTAGG
>rno-mir-379_5P SHRKidney 20 MATURE
TGGTAGACTATGGAACGTAGG
>rno-mir-379_5P BNLxLiver 5 MATURE
TGGTAGACTATGGAACGTAGG
>rno-mir-379_5P SHRTestes 3 MATURE
TGGTAGACTATGGAACGTAGG
>rno-mir-379_5P BNLxBrain 1019 MATURE
TGGTAGACTATGGAACGTAGG
>rno-mir-379_5P BNLxTestes 3 MATURE
TGGTAGACTATGGAACGTAGG
>rno-mir-379_5P SHRSpleen 20 MATURE
TGGTAGACTATGGAACGTAGG
>rno-mir-129-2_3P SHRLiver 13 MATURE
AAGCCCTTACCCCAAAAAGCAT
>rno-mir-129-2_3P SHRBrain 12451 MATURE
AAGCCCTTACCCCAAAAAGCAT
>rno-mir-129-2_3P BNLxHeart 14 MATURE
AAGCCCTTACCCCAAAAAGCA
>rno-mir-129-2_3P SHRHeart 27 MATURE
AAGCCCTTACCCCAAAAAGCA
>rno-mir-129-2_3P BNLxKidney 43 MATURE
AAGCCCTTACCCCAAAAAGCAT
>rno-mir-129-2_3P BNLxSpleen 6 MATURE
AAGCCCTTACCCCAAAAAGCA
>rno-mir-129-2_3P SHRKidney 37 MATURE
AAGCCCTTACCCCAAAAAGCA
>rno-mir-129-2_3P BNLxLiver 24 MATURE
AAGCCCTTACCCCAAAAAGCAT
>rno-mir-129-2_3P SHRTestes 70.5 MATURE
AAGCCCTTACCCCAAAAAGCA
>rno-mir-129-2_3P BNLxBrain 8860 MATURE
AAGCCCTTACCCCAAAAAGCAT
>rno-mir-129-2_3P BNLxTestes 56 MATURE
AAGCCCTTACCCCAAAAAGCA
>rno-mir-129-2_3P SHRSpleen 16.5 MATURE
AAGCCCTTACCCCAAAAAGCAT
>rno-mir-129-2_5P SHRBrain 148 STAR
CTTTTTGCGGTCTGGGCTTGC
>rno-mir-129-2_5P BNLxHeart 0.5 STAR
CTTTTTGCGGTCTGGGCTTGC
>rno-mir-129-2_5P SHRHeart 0.5 STAR
CTTTTTGCGGTCTGGGCTTGC
>rno-mir-129-2_5P BNLxBrain 327.5 STAR
CTTTTTGCGGTCTGGGCTTGC
>rno-mir-336_3P SHRBrain 1 MATURE
actggattccatgaagggatgtga
>rno-mir-336_5P SHRBrain 1 MATURE
TCACCCTTCCATATCTAGTCT
>rno-mir-336_5P BNLxBrain 3 MATURE
TCACCCTTCCATATCTAGTCT
>rno-mir-881_3P BNLxKidney 1 MATURE
TAACTGTGGCATTTCTGAATAG
>rno-mir-881_3P SHRTestes 29 MATURE
TAACTGTGGCATTTCTGAATAG
>rno-mir-881_3P BNLxBrain 1 MATURE
AACTGTGGCATTTCTGAATAGA
>rno-mir-881_3P SHRSpleen 1 MATURE
TAACTGTGGCATTTCTGAATAG
>rno-mir-881_3P BNLxTestes 25 MATURE
TAACTGTGGCATTTCTGAATAG
>rno-mir-881_5P SHRTestes 1 STAR
TATTCAGAGTGGTAGCAGTCAC
>rno-mir-881_5P BNLxTestes 1 STAR
TATTCAGAGTGGTAGCAGT
>rno-mir-1949_3P SHRLiver 5 MATURE
TATACCAGGATGTCAGCATAGTT
>rno-mir-1949_3P SHRBrain 1 MATURE
TATACCAGGATGTCAGCATAGT
>rno-mir-1949_3P BNLxHeart 5 MATURE
TATACCAGGATGTCAGCATAGT
>rno-mir-1949_3P SHRHeart 15 MATURE
TATACCAGGATGTCAGCATAGTT
>rno-mir-1949_3P BNLxKidney 3 MATURE
TATACCAGGATGTCAGCATAGTT
>rno-mir-1949_3P BNLxSpleen 26 MATURE
TATACCAGGATGTCAGCATAGTT
>rno-mir-1949_3P SHRKidney 4 MATURE
TATACCAGGATGTCAGCATAGTT
>rno-mir-1949_3P BNLxLiver 3 MATURE
TATACCAGGATGTCAGCATAGT
>rno-mir-1949_3P BNLxBrain 1 MATURE
TATACCAGGATGTCAGCATAGT
>rno-mir-1949_3P SHRSpleen 23 MATURE
TATACCAGGATGTCAGCATAGTT
>rno-mir-490_3P SHRBrain 7 STAR
CAACCTGGAGGACTCCATGCTG
>rno-mir-490_3P BNLxHeart 1 STAR
CCAACCTGGAGGACTCCATGC
>rno-mir-490_3P SHRHeart 10 STAR
CAACCTGGAGGACTCCATGCTG
>rno-mir-490_3P BNLxBrain 22 STAR
CAACCTGGAGGACTCCATGCTG
>rno-mir-490_5P SHRLiver 1 MATURE
CCATGGATCTCCAGGTGGG
>rno-mir-490_5P SHRBrain 12 MATURE
CCATGGATCTCCAGGTGGGT
>rno-mir-490_5P BNLxHeart 8 MATURE
CCATGGATCTCCAGGTGGGT
>rno-mir-490_5P SHRHeart 13 MATURE
CCATGGATCTCCAGGTGGGT
>rno-mir-490_5P BNLxSpleen 1 MATURE
CCATGGATCTCCAGGTGG
>rno-mir-490_5P BNLxLiver 2 MATURE
CCATGGATCTCCAGGTGGGT
>rno-mir-490_5P BNLxBrain 40 MATURE
CCATGGATCTCCAGGTGGGT
>rno-mir-490_5P SHRSpleen 1 MATURE
CCATGGATCTCCAGGTGGGT
>rno-mir-743a_3P BNLxHeart 2 MATURE
GAAAGACGCCAAACTGGGTAGA
>rno-mir-743a_3P BNLxKidney 5 MATURE
GAAAGACGCCAAACTGGGTAG
>rno-mir-743a_3P BNLxSpleen 1 MATURE
GAAAGACGCCAAACTGGGTAGA
>rno-mir-743a_3P SHRTestes 287 MATURE
GAAAGACGCCAAACTGGGTAG
>rno-mir-743a_3P BNLxBrain 2 MATURE
GAAAGACGCCAAACTGGGTAGA
>rno-mir-743a_3P BNLxTestes 274 MATURE
GAAAGACGCCAAACTGGGTAGA
>rno-mir-743a_5P BNLxKidney 1 STAR
TATTCAGATTGGTGCCTGTCAT
>rno-mir-743a_5P SHRTestes 19 STAR
TATTCAGATTGGTGCCTGTCAT
>rno-mir-3569_5P SHRBrain 2 MATURE
GGAGGACAGCAGACTCAGGTC
>rno-mir-3597-3_3P BNLxBrain 0.333333333333333 MATURE
ATACAGCTAGATAACCAA
>rno-mir-3597-3_5P BNLxBrain 0.333333333333333 MATURE
TTCGGTTATCTAGCTTTAT
>rno-mir-182_3P SHRLiver 145 MATURE
TTTGGCAATGGTAGAACTCACAC
>rno-mir-182_3P SHRBrain 27 MATURE
TTTGGCAATGGTAGAACTCACAC
>rno-mir-182_3P BNLxHeart 10 MATURE
GGCAATGGTAGAACTCACAC
>rno-mir-182_3P SHRHeart 16 MATURE
GCAATGGTAGAACTCACAC
>rno-mir-182_3P BNLxKidney 433 MATURE
TTTGGCAATGGTAGAACTCACAC
>rno-mir-182_3P BNLxSpleen 34 MATURE
TTTGGCAATGGTAGAACTCACAC
>rno-mir-182_3P SHRKidney 806 MATURE
TTTGGCAATGGTAGAACTCACAC
>rno-mir-182_3P BNLxLiver 69 MATURE
TTTGGCAATGGTAGAACTCAC
>rno-mir-182_3P SHRTestes 1 MATURE
GGCAATGGTAGAACTCACACC
>rno-mir-182_3P BNLxBrain 720 MATURE
TTTGGCAATGGTAGAACTCAC
>rno-mir-182_3P BNLxTestes 1 MATURE
GGCAATGGTAGAACTCACAC
>rno-mir-182_3P SHRSpleen 65 MATURE
TTTGGCAATGGTAGAACTCACAC
>rno-mir-466b-1_3P SHRLiver 379 MATURE
atacatacacacacacatacac
>rno-mir-466b-1_3P SHRBrain 34 MATURE
atacatacacacacacatacac
>rno-mir-466b-1_3P BNLxHeart 1 STAR
atacatacacacacacataca
>rno-mir-466b-1_3P SHRHeart 3 STAR
atacatacacacacacatacacac
>rno-mir-466b-1_3P BNLxKidney 35 MATURE
atacatacacacacacataca
>rno-mir-466b-1_3P BNLxSpleen 88 MATURE
atacatacacacacacatacac
>rno-mir-466b-1_3P SHRKidney 18 MATURE
atacatacacacacacatacac
>rno-mir-466b-1_3P BNLxLiver 290 MATURE
atacatacacacacacatacac
>rno-mir-466b-1_3P SHRTestes 42 MATURE
atacatacacacacacatacac
>rno-mir-466b-1_3P BNLxBrain 38 MATURE
atacatacacacacacatacac
>rno-mir-466b-1_3P BNLxTestes 34 MATURE
atacatacacacacacatacac
>rno-mir-466b-1_3P SHRSpleen 62 MATURE
atacatacacacacacatacac
>rno-mir-466b-1_5P SHRLiver 23.5 STAR
TGTGTATGTCCATGTgtgtat
>rno-mir-466b-1_5P SHRBrain 4 STAR
ATGTGTGTGTGTATGTCCATGT
>rno-mir-466b-1_5P BNLxHeart 1.5 MATURE
TGTGTATGTCCATGTgtgtat
>rno-mir-466b-1_5P SHRHeart 5.5 MATURE
ATGTGTGTGTGTATGTCCATGT
>rno-mir-466b-1_5P BNLxKidney 1 STAR
ATGTGTGTGTGTATGTCCATGTgt
>rno-mir-466b-1_5P BNLxSpleen 14.5 STAR
ATGTGTGTGTGTATGTCCATGT
>rno-mir-466b-1_5P SHRKidney 3.5 STAR
ATGTGTGTGTGTATGTCCATGT
>rno-mir-466b-1_5P BNLxLiver 39 STAR
ATGTGTGTGTGTATGTCCATGT
>rno-mir-466b-1_5P SHRTestes 0.5 STAR
ATGTGTGTGTGTATGTCCATGTgt
>rno-mir-466b-1_5P BNLxBrain 2.5 STAR
ATGTGTGTGTGTATGTCCATGT
>rno-mir-466b-1_5P BNLxTestes 1.5 STAR
ATGTGTGTGTGTATGTCCATGT
>rno-mir-466b-1_5P SHRSpleen 21 STAR
ATGTGTGTGTGTATGTCCATGT
>rno-mir-196c_3P SHRLiver 2 MATURE
ACAACAACACCAAACCACCTGA
>rno-mir-196c_3P SHRBrain 3 MATURE
ACAACAACACCAAACCACCTGA
>rno-mir-196c_3P BNLxHeart 1 MATURE
ACAACAACACCAAACCACCTGA
>rno-mir-196c_3P SHRHeart 10 MATURE
ACAACAACACCAAACCACCTGA
>rno-mir-196c_3P BNLxKidney 397 MATURE
ACAACAACACCAAACCACCTGA
>rno-mir-196c_3P SHRKidney 326 MATURE
ACAACAACACCAAACCACCTGA
>rno-mir-196c_3P BNLxLiver 3 MATURE
ACAACAACACCAAACCACCTGA
>rno-mir-196c_3P SHRTestes 2 MATURE
ACAACAACACCAAACCACCTGA
>rno-mir-196c_3P BNLxBrain 5 MATURE
ACAACAACACCAAACCACCTGA
>rno-mir-196c_3P SHRSpleen 2 MATURE
ACAACAACACCAAACCACCTGA
>rno-mir-196c_5P BNLxKidney 1 STAR
TAGGTAGTTTCGTGTTGTTG
>rno-mir-196c_5P SHRKidney 9 STAR
TAGGTAGTTTCGTGTTGTTGGG
>rno-mir-26b_3P SHRLiver 4 STAR
CCTGTTCTCCATTACTTGGCTC
>rno-mir-26b_3P SHRBrain 5 STAR
CCTGTTCTCCATTACTTGGCT
>rno-mir-26b_3P BNLxHeart 3 STAR
CCTGTTCTCCATTACTTGGCTC
>rno-mir-26b_3P SHRHeart 7 STAR
CCTGTTCTCCATTACTTGGCT
>rno-mir-26b_3P BNLxKidney 5 STAR
CCTGTTCTCCATTACTTGGCT
>rno-mir-26b_3P BNLxSpleen 20 STAR
CCTGTTCTCCATTACTTGGCT
>rno-mir-26b_3P SHRKidney 12 STAR
CCTGTTCTCCATTACTTGGCT
>rno-mir-26b_3P BNLxLiver 3 STAR
CCTGTTCTCCATTACTTGGCT
>rno-mir-26b_3P BNLxBrain 8 STAR
CCTGTTCTCCATTACTTGGCT
>rno-mir-26b_3P SHRSpleen 5 STAR
CCTGTTCTCCATTACTTGGCT
>rno-mir-26b_5P SHRLiver 1817 MATURE
TTCAAGTAATTCAGGATAGGT
>rno-mir-26b_5P SHRBrain 898 MATURE
TTCAAGTAATTCAGGATAGGT
>rno-mir-26b_5P BNLxHeart 1427 MATURE
TTCAAGTAATTCAGGATAGGT
>rno-mir-26b_5P SHRHeart 1991 MATURE
TTCAAGTAATTCAGGATAGGT
>rno-mir-26b_5P BNLxKidney 2582 MATURE
TTCAAGTAATTCAGGATAGGT
>rno-mir-26b_5P BNLxSpleen 2441 MATURE
TTCAAGTAATTCAGGATAGGT
>rno-mir-26b_5P SHRKidney 2843 MATURE
TTCAAGTAATTCAGGATAGGT
>rno-mir-26b_5P BNLxLiver 1687 MATURE
TTCAAGTAATTCAGGATAGGT
>rno-mir-26b_5P SHRTestes 67 MATURE
TTCAAGTAATTCAGGATAGGT
>rno-mir-26b_5P BNLxBrain 1528 MATURE
TTCAAGTAATTCAGGATAGGT
>rno-mir-26b_5P BNLxTestes 53 MATURE
TTCAAGTAATTCAGGATAGGT
>rno-mir-26b_5P SHRSpleen 1487 MATURE
TTCAAGTAATTCAGGATAGGT
>rno-mir-542_3P SHRLiver 163 MATURE
TGTGACAGATTGATAACTGA
>rno-mir-542_3P SHRBrain 311 MATURE
TGTGACAGATTGATAACTGA
>rno-mir-542_3P BNLxHeart 348 MATURE
TGTGACAGATTGATAACTGA
>rno-mir-542_3P SHRHeart 462 MATURE
TGTGACAGATTGATAACTGA
>rno-mir-542_3P BNLxKidney 674 MATURE
TGTGACAGATTGATAACTGA
>rno-mir-542_3P BNLxSpleen 376 MATURE
TGTGACAGATTGATAACTGA
>rno-mir-542_3P SHRKidney 594 MATURE
TGTGACAGATTGATAACTGA
>rno-mir-542_3P BNLxLiver 221 MATURE
TGTGACAGATTGATAACTGA
>rno-mir-542_3P SHRTestes 48 MATURE
TGTGACAGATTGATAACTGA
>rno-mir-542_3P BNLxBrain 385 MATURE
TGTGACAGATTGATAACTGA
>rno-mir-542_3P BNLxTestes 40 MATURE
TGTGACAGATTGATAACTGA
>rno-mir-542_3P SHRSpleen 242 MATURE
TGTGACAGATTGATAACTGA
>rno-mir-542_5P SHRLiver 27 STAR
CTCGGGGATCATCATGTCACGA
>rno-mir-542_5P SHRBrain 84 STAR
CTCGGGGATCATCATGTCACGA
>rno-mir-542_5P BNLxHeart 93 STAR
CTCGGGGATCATCATGTCACGA
>rno-mir-542_5P SHRHeart 104 STAR
CTCGGGGATCATCATGTCACGA
>rno-mir-542_5P BNLxKidney 133 STAR
CTCGGGGATCATCATGTCACGA
>rno-mir-542_5P BNLxSpleen 73 STAR
CTCGGGGATCATCATGTCACGA
>rno-mir-542_5P SHRKidney 113 STAR
CTCGGGGATCATCATGTCACGA
>rno-mir-542_5P BNLxLiver 45 STAR
CTCGGGGATCATCATGTCACGA
>rno-mir-542_5P SHRTestes 14 STAR
CTCGGGGATCATCATGTCACGA
>rno-mir-542_5P BNLxBrain 83 STAR
CTCGGGGATCATCATGTCACGA
>rno-mir-542_5P BNLxTestes 16 STAR
CTCGGGGATCATCATGTCACGA
>rno-mir-542_5P SHRSpleen 32 STAR
CTCGGGGATCATCATGTCACGA
>rno-mir-196b_3P SHRHeart 2 MATURE
TCGACAGCACGACACTGCCTTC
>rno-mir-196b_3P BNLxKidney 205 MATURE
TCGACAGCACGACACTGCCTTCA
>rno-mir-196b_3P SHRKidney 121 STAR
TCGACAGCACGACACTGCCTTCA
>rno-mir-196b_3P SHRSpleen 1 MATURE
TCGACAGCACGACACTGCCTTCA
>rno-mir-196b_5P BNLxKidney 34 STAR
TAGGTAGTTTCCTGTTGTTGGGA
>rno-mir-196b_5P BNLxSpleen 2 MATURE
TAGGTAGTTTCCTGTTGTTGG
>rno-mir-196b_5P SHRKidney 229 MATURE
TAGGTAGTTTCCTGTTGTTGG
>rno-mir-196b_5P SHRSpleen 1 MATURE
TAGGTAGTTTCCTGTTGTTGG
>rno-mir-758_3P SHRBrain 26 MATURE
TTTGTGACCTGGTCCACTAACCC
>rno-mir-758_3P BNLxKidney 1 MATURE
TTGTGACCTGGTCCACTAACCC
>rno-mir-758_3P BNLxBrain 51 MATURE
TTTGTGACCTGGTCCACTAACCC
>rno-mir-758_5P BNLxBrain 6 STAR
TGGTTGACCAGAGAGCACACG
>rno-mir-92b_3P SHRLiver 3 MATURE
TATTGCACTCGTCCCGGCCTCC
>rno-mir-92b_3P SHRBrain 532 MATURE
TATTGCACTCGTCCCGGCCTCC
>rno-mir-92b_3P BNLxHeart 1 MATURE
TATTGCACTCGTCCCGGCC
>rno-mir-92b_3P SHRHeart 1 MATURE
TATTGCACTCGTCCCGGCCTC
>rno-mir-92b_3P BNLxKidney 5 MATURE
TATTGCACTCGTCCCGGCCTCC
>rno-mir-92b_3P BNLxSpleen 2 MATURE
TATTGCACTCGTCCCGGCCTC
>rno-mir-92b_3P SHRKidney 5 MATURE
TATTGCACTCGTCCCGGCCTC
>rno-mir-92b_3P BNLxLiver 3 MATURE
TATTGCACTCGTCCCGGCCTCC
>rno-mir-92b_3P SHRTestes 1 MATURE
TATTGCACTCGTCCCGGCCTCC
>rno-mir-92b_3P BNLxBrain 388 MATURE
TATTGCACTCGTCCCGGCCTCC
>rno-mir-92b_3P SHRSpleen 7 MATURE
TATTGCACTCGTCCCGGCCTCC
>rno-mir-92b_5P SHRBrain 10 STAR
AGGGACGGGACGCGGTGCAGTGTT
>rno-mir-92b_5P BNLxKidney 1 STAR
AGGGACGGGACGCGGTGCAGTGT
>rno-mir-92b_5P BNLxBrain 9 STAR
AGGGACGGGACGCGGTGCAGTGT
>rno-mir-92b_5P SHRSpleen 2 STAR
AGGGACGGGACGCGGTGCAGTGT
>rno-mir-3085_3P SHRBrain 22 MATURE
TCTGGCTGCTATGGCCCCCTC
>rno-mir-3085_3P BNLxLiver 1 MATURE
TCTGGCTGCTATGGCCCCCTC
>rno-mir-3085_3P BNLxBrain 32 MATURE
TCTGGCTGCTATGGCCCCCTC
>rno-mir-411_3P SHRLiver 4 MATURE
TATGTAACACGGTCCACTA
>rno-mir-411_3P SHRBrain 896 MATURE
TATGTAACACGGTCCACTAA
>rno-mir-411_3P BNLxHeart 8 MATURE
TATGTAACACGGTCCACTAAC
>rno-mir-411_3P SHRHeart 7 MATURE
TATGTAACACGGTCCACTAA
>rno-mir-411_3P BNLxKidney 12 MATURE
TATGTAACACGGTCCACTAA
>rno-mir-411_3P BNLxSpleen 30 MATURE
TATGTAACACGGTCCACTAA
>rno-mir-411_3P SHRKidney 14 MATURE
TATGTAACACGGTCCACTAAC
>rno-mir-411_3P BNLxLiver 2 MATURE
TATGTAACACGGTCCACTA
>rno-mir-411_3P BNLxBrain 1153 MATURE
TATGTAACACGGTCCACTAA
>rno-mir-411_3P BNLxTestes 7 MATURE
TATGTAACACGGTCCACTAAC
>rno-mir-411_3P SHRSpleen 42 MATURE
TATGTAACACGGTCCACTAAC
>rno-mir-411_5P SHRLiver 1 STAR
TAGTAGACCGTATAGCGTAC
>rno-mir-411_5P SHRBrain 4 STAR
ATAGTAGACCGTATAGCGTAC
>rno-mir-411_5P BNLxHeart 2 STAR
TAGTAGACCGTATAGCGTAC
>rno-mir-411_5P BNLxKidney 1 STAR
ATAGTAGACCGTATAGCGTAC
>rno-mir-411_5P BNLxSpleen 2 STAR
ATAGTAGACCGTATAGCGTAC
>rno-mir-411_5P SHRKidney 8 STAR
ATAGTAGACCGTATAGCGTAC
>rno-mir-411_5P BNLxLiver 1 STAR
ATAGTAGACCGTATAGCGTACGC
>rno-mir-411_5P SHRTestes 2 MATURE
TAGTAGACCGTATAGCG
>rno-mir-411_5P BNLxBrain 33 STAR
ATAGTAGACCGTATAGCGTAC
>rno-mir-411_5P BNLxTestes 1 STAR
ATAGTAGACCGTATAGCG
>rno-let-7f-1_3P SHRLiver 38 STAR
CTATACAATCTATTGCCTTCC
>rno-let-7f-1_3P SHRBrain 21 STAR
CTATACAATCTATTGCCTTCC
>rno-let-7f-1_3P BNLxHeart 15 STAR
AACTATACAATCTATTGCCTTC
>rno-let-7f-1_3P SHRHeart 21 STAR
CTATACAATCTATTGCCTTCC
>rno-let-7f-1_3P BNLxKidney 21 STAR
CTATACAATCTATTGCCTTCC
>rno-let-7f-1_3P BNLxSpleen 40 STAR
CTATACAATCTATTGCCTTCC
>rno-let-7f-1_3P SHRKidney 7 STAR
CTATACAATCTATTGCCTTCC
>rno-let-7f-1_3P BNLxLiver 38 STAR
CTATACAATCTATTGCCTTCC
>rno-let-7f-1_3P SHRTestes 1 STAR
CTATACAATCTATTGCCTTCC
>rno-let-7f-1_3P BNLxBrain 30 STAR
CTATACAATCTATTGCCTTCC
>rno-let-7f-1_3P SHRSpleen 10 STAR
ACTATACAATCTATTGCCTTCC
>rno-let-7f-1_5P SHRLiver 4767 MATURE
TGAGGTAGTAGATTGTATAGTT
>rno-let-7f-1_5P SHRBrain 5664 MATURE
TGAGGTAGTAGATTGTATAGTT
>rno-let-7f-1_5P BNLxHeart 2961.5 MATURE
TGAGGTAGTAGATTGTATAGTT
>rno-let-7f-1_5P SHRHeart 4671.5 MATURE
TGAGGTAGTAGATTGTATAGTT
>rno-let-7f-1_5P BNLxKidney 2069 MATURE
TGAGGTAGTAGATTGTATAGTT
>rno-let-7f-1_5P BNLxSpleen 4833 MATURE
TGAGGTAGTAGATTGTATAGTT
>rno-let-7f-1_5P SHRKidney 2475.5 MATURE
TGAGGTAGTAGATTGTATAGTT
>rno-let-7f-1_5P BNLxLiver 4873 MATURE
TGAGGTAGTAGATTGTATAGTT
>rno-let-7f-1_5P SHRTestes 117.5 MATURE
TGAGGTAGTAGATTGTATAG
>rno-let-7f-1_5P BNLxBrain 8368 MATURE
TGAGGTAGTAGATTGTATAGTT
>rno-let-7f-1_5P BNLxTestes 68.5 MATURE
TGAGGTAGTAGATTGTATAG
>rno-let-7f-1_5P SHRSpleen 4954 MATURE
TGAGGTAGTAGATTGTATAGTT
>rno-mir-30b_3P SHRLiver 8 STAR
CTGGGATGTGGATGTTTACGTCA
>rno-mir-30b_3P SHRBrain 10 STAR
CTGGGATGTGGATGTTTACGT
>rno-mir-30b_3P BNLxHeart 2 STAR
CTGGGATGTGGATGTTTACGT
>rno-mir-30b_3P SHRHeart 13 STAR
CTGGGATGTGGATGTTTACGT
>rno-mir-30b_3P BNLxKidney 6 STAR
CTGGGATGTGGATGTTTACGT
>rno-mir-30b_3P BNLxSpleen 9 STAR
CTGGGATGTGGATGTTTACGT
>rno-mir-30b_3P SHRKidney 14 STAR
CTGGGATGTGGATGTTTACGT
>rno-mir-30b_3P BNLxLiver 22 STAR
CTGGGATGTGGATGTTTACGT
>rno-mir-30b_3P BNLxBrain 20 STAR
CTGGGATGTGGATGTTTACGT
>rno-mir-30b_3P SHRSpleen 14 STAR
CTGGGATGTGGATGTTTACGTCA
>rno-mir-30b_5P SHRLiver 5894.66666666667 MATURE
TGTAAACATCCTACACTCAGCT
>rno-mir-30b_5P SHRBrain 4119.66666666667 MATURE
TGTAAACATCCTACACTCAGCT
>rno-mir-30b_5P BNLxHeart 4331.33333333333 MATURE
TGTAAACATCCTACACTCAGCT
>rno-mir-30b_5P SHRHeart 6807.66666666667 MATURE
TGTAAACATCCTACACTCAGCT
>rno-mir-30b_5P BNLxKidney 5941.33333333333 MATURE
TGTAAACATCCTACACTCAGCT
>rno-mir-30b_5P BNLxSpleen 6298.33333333333 MATURE
TGTAAACATCCTACACTCAGCT
>rno-mir-30b_5P SHRKidney 11492.3333333333 MATURE
TGTAAACATCCTACACTCAGCT
>rno-mir-30b_5P BNLxLiver 5640.33333333333 MATURE
TGTAAACATCCTACACTCAGCT
>rno-mir-30b_5P SHRTestes 321.666666666667 MATURE
TGTAAACATCCTACACTCAGCT
>rno-mir-30b_5P BNLxBrain 6313.33333333333 MATURE
TGTAAACATCCTACACTCAGCT
>rno-mir-30b_5P BNLxTestes 291.333333333333 MATURE
TGTAAACATCCTACACTCAGCT
>rno-mir-30b_5P SHRSpleen 6127.33333333333 MATURE
TGTAAACATCCTACACTCAGCT
>rno-mir-450a_3P SHRLiver 1 STAR
ATTGGGAACATTTTGCATA
>rno-mir-450a_3P SHRBrain 3 STAR
ATTGGGAACATTTTGCATAA
>rno-mir-450a_3P BNLxHeart 7 STAR
ATTGGGAACATTTTGCATAA
>rno-mir-450a_3P SHRHeart 7 STAR
ATTGGGAACATTTTGCATAA
>rno-mir-450a_3P BNLxSpleen 5 STAR
ATTGGGAACATTTTGCATAA
>rno-mir-450a_3P BNLxLiver 2 STAR
ATTGGGAACATTTTGCATA
>rno-mir-450a_3P SHRTestes 2 STAR
TATTGGGAACATTTTGCATAA
>rno-mir-450a_3P BNLxBrain 5 STAR
ATTGGGAACATTTTGCATAA
>rno-mir-450a_3P BNLxTestes 1 STAR
ATTGGGAACATTTTGCATAA
>rno-mir-450a_5P SHRLiver 81 MATURE
TTTTGCGATGTGTTCCTAATGT
>rno-mir-450a_5P SHRBrain 81 MATURE
TTTTGCGATGTGTTCCTAATGT
>rno-mir-450a_5P BNLxHeart 195 MATURE
TTTTGCGATGTGTTCCTAAT
>rno-mir-450a_5P SHRHeart 124 MATURE
TTTTGCGATGTGTTCCTAAT
>rno-mir-450a_5P BNLxKidney 226 MATURE
TTTTGCGATGTGTTCCTAATGT
>rno-mir-450a_5P BNLxSpleen 273 MATURE
TTTTGCGATGTGTTCCTAATGT
>rno-mir-450a_5P SHRKidney 304 MATURE
TTTTGCGATGTGTTCCTAAT
>rno-mir-450a_5P BNLxLiver 89 MATURE
TTTTGCGATGTGTTCCTAATGT
>rno-mir-450a_5P SHRTestes 12 MATURE
TTTTGCGATGTGTTCCTAATGT
>rno-mir-450a_5P BNLxBrain 127 MATURE
TTTTGCGATGTGTTCCTAATGT
>rno-mir-450a_5P BNLxTestes 16 MATURE
TTTTGCGATGTGTTCCTAATGT
>rno-mir-450a_5P SHRSpleen 102 MATURE
TTTTGCGATGTGTTCCTAATGT
>rno-mir-1912_3P SHRBrain 5 MATURE
CACAGAACATGCAGTGAGA
>rno-mir-1912_3P BNLxBrain 3 MATURE
CACAGAACATGCAGTGAGAA
>rno-mir-1912_5P SHRBrain 1 STAR
TGCTCATTGCATGGGCTATGT
>rno-mir-1912_5P BNLxBrain 1 STAR
TGCTCATTGCATGGGCTATGT
>rno-mir-212_3P SHRBrain 134 MATURE
TAACAGTCTCCAGTCACGGCCAC
>rno-mir-212_3P SHRHeart 2 MATURE
GTAACAGTCTCCAGTCACGGCCA
>rno-mir-212_3P BNLxKidney 8 MATURE
TAACAGTCTCCAGTCACG
>rno-mir-212_3P BNLxSpleen 1 STAR
TAACAGTCTCCAGTCACGGCCAC
>rno-mir-212_3P SHRKidney 1 STAR
TAACAGTCTCCAGTCACGGCCAC
>rno-mir-212_3P SHRTestes 1 MATURE
TAACAGTCTCCAGTCACGG
>rno-mir-212_3P BNLxBrain 262 MATURE
TAACAGTCTCCAGTCACGGCCAC
>rno-mir-212_3P SHRSpleen 1 MATURE
TAACAGTCTCCAGTCACGGCCA
>rno-mir-212_5P SHRLiver 1 MATURE
ACCTTGGCTCTAGACTGCTTACT
>rno-mir-212_5P SHRBrain 7 STAR
ACCTTGGCTCTAGACTGCTTACT
>rno-mir-212_5P BNLxKidney 1 STAR
ACCTTGGCTCTAGACTGCTTACT
>rno-mir-212_5P BNLxSpleen 3 MATURE
ACCTTGGCTCTAGACTGCTTACT
>rno-mir-212_5P SHRKidney 3 MATURE
ACCTTGGCTCTAGACTGCTTACT
>rno-mir-212_5P BNLxBrain 165 STAR
ACCTTGGCTCTAGACTGCTTACTG
>rno-mir-92a-1_3P SHRLiver 1960 MATURE
TATTGCACTTGTCCCGGCCTGT
>rno-mir-92a-1_3P SHRBrain 497.5 MATURE
TATTGCACTTGTCCCGGCCTGT
>rno-mir-92a-1_3P BNLxHeart 393 MATURE
TATTGCACTTGTCCCGGCCTGT
>rno-mir-92a-1_3P SHRHeart 611 MATURE
TATTGCACTTGTCCCGGCCTGT
>rno-mir-92a-1_3P BNLxKidney 608 MATURE
TATTGCACTTGTCCCGGCCTGT
>rno-mir-92a-1_3P BNLxSpleen 3883.5 MATURE
TATTGCACTTGTCCCGGCCTGT
>rno-mir-92a-1_3P SHRKidney 882.5 MATURE
TATTGCACTTGTCCCGGCCTGT
>rno-mir-92a-1_3P BNLxLiver 1683 MATURE
TATTGCACTTGTCCCGGCCTGT
>rno-mir-92a-1_3P SHRTestes 223 MATURE
TATTGCACTTGTCCCGGCCTGT
>rno-mir-92a-1_3P BNLxBrain 203.5 MATURE
TATTGCACTTGTCCCGGCCTGT
>rno-mir-92a-1_3P BNLxTestes 79.5 MATURE
TATTGCACTTGTCCCGGCCTGT
>rno-mir-92a-1_3P SHRSpleen 2117.5 MATURE
TATTGCACTTGTCCCGGCCTGT
>rno-mir-92a-1_5P SHRLiver 30 STAR
AGGTTGGGATTTGTCGCAATGCT
>rno-mir-92a-1_5P SHRBrain 5 STAR
AGGTTGGGATTTGTCGCAATGCT
>rno-mir-92a-1_5P BNLxHeart 4 STAR
AGGTTGGGATTTGTCGCAATGCT
>rno-mir-92a-1_5P SHRHeart 13 STAR
AGGTTGGGATTTGTCGCAATGCT
>rno-mir-92a-1_5P BNLxKidney 22 STAR
AGGTTGGGATTTGTCGCAATGCT
>rno-mir-92a-1_5P BNLxSpleen 68 STAR
AGGTTGGGATTTGTCGCAATGCT
>rno-mir-92a-1_5P SHRKidney 20 STAR
AGGTTGGGATTTGTCGCAATGCT
>rno-mir-92a-1_5P BNLxLiver 31 STAR
AGGTTGGGATTTGTCGCAATGCT
>rno-mir-92a-1_5P SHRTestes 6 STAR
AGGTTGGGATTTGTCGCAATGCT
>rno-mir-92a-1_5P BNLxBrain 7 STAR
AGGTTGGGATTTGTCGCAATGCT
>rno-mir-92a-1_5P BNLxTestes 10 STAR
AGGTTGGGATTTGTCGCAATGCT
>rno-mir-92a-1_5P SHRSpleen 83 STAR
AGGTTGGGATTTGTCGCAATGCT
>rno-mir-324_3P SHRBrain 3 STAR
CCACTGCCCCAGGTGCTGCT
>rno-mir-324_3P BNLxKidney 3 STAR
CCACTGCCCCAGGTGCTGCTG
>rno-mir-324_3P BNLxSpleen 4 STAR
CCACTGCCCCAGGTGCTGCT
>rno-mir-324_3P SHRKidney 4 STAR
ACTGCCCCAGGTGCTGCTGGGG
>rno-mir-324_3P BNLxBrain 11 STAR
CCACTGCCCCAGGTGCTGCT
>rno-mir-324_3P SHRSpleen 3 STAR
CCACTGCCCCAGGTGCTGCTG
>rno-mir-324_5P SHRLiver 7 MATURE
CGCATCCCCTAGGGCATTGGT
>rno-mir-324_5P SHRBrain 403 MATURE
CGCATCCCCTAGGGCATTGGT
>rno-mir-324_5P BNLxHeart 11 MATURE
CGCATCCCCTAGGGCATTGGT
>rno-mir-324_5P SHRHeart 22 MATURE
CGCATCCCCTAGGGCATTGGT
>rno-mir-324_5P BNLxKidney 51 MATURE
CGCATCCCCTAGGGCATTGGT
>rno-mir-324_5P BNLxSpleen 57 MATURE
CGCATCCCCTAGGGCATTGGT
>rno-mir-324_5P SHRKidney 92 MATURE
CGCATCCCCTAGGGCATTGGT
>rno-mir-324_5P BNLxLiver 2 MATURE
CGCATCCCCTAGGGCATTGGT
>rno-mir-324_5P SHRTestes 3 MATURE
CGCATCCCCTAGGGCATTGGT
>rno-mir-324_5P BNLxBrain 439 MATURE
CGCATCCCCTAGGGCATTGGT
>rno-mir-324_5P BNLxTestes 6 MATURE
CGCATCCCCTAGGGCATTGGT
>rno-mir-324_5P SHRSpleen 37 MATURE
CGCATCCCCTAGGGCATTGGT
>rno-mir-382_3P SHRBrain 469 STAR
AATCATTCACGGACAACACTTT
>rno-mir-382_3P BNLxHeart 8 MATURE
AATCATTCACGGACAACACTTT
>rno-mir-382_3P SHRHeart 5 MATURE
AATCATTCACGGACAACACTT
>rno-mir-382_3P BNLxKidney 4 STAR
AATCATTCACGGACAACACT
>rno-mir-382_3P SHRKidney 4 STAR
AATCATTCACGGACAACACTTT
>rno-mir-382_3P BNLxLiver 2 STAR
AATCATTCACGGACAACACTTT
>rno-mir-382_3P SHRTestes 3 MATURE
AATCATTCACGGACAACACTT
>rno-mir-382_3P BNLxBrain 652 STAR
AATCATTCACGGACAACACTTT
>rno-mir-382_3P BNLxTestes 1 MATURE
AATCATTCACGGACAACAC
>rno-mir-382_3P SHRSpleen 3 STAR
AATCATTCACGGACAACACTT
>rno-mir-382_5P SHRLiver 3 MATURE
GAAGTTGTTCGTGGTGGATTCG
>rno-mir-382_5P SHRBrain 1539 MATURE
GAAGTTGTTCGTGGTGGATTCG
>rno-mir-382_5P BNLxHeart 8 MATURE
GAAGTTGTTCGTGGTGGATTC
>rno-mir-382_5P SHRHeart 4 STAR
GAAGTTGTTCGTGGTGGATTCG
>rno-mir-382_5P BNLxKidney 12 MATURE
GAAGTTGTTCGTGGTGGATTC
>rno-mir-382_5P BNLxSpleen 14 MATURE
GAAGTTGTTCGTGGTGGATTCG
>rno-mir-382_5P SHRKidney 30 MATURE
GAAGTTGTTCGTGGTGGATTCG
>rno-mir-382_5P BNLxLiver 3 MATURE
GAAGTTGTTCGTGGTGGATTCG
>rno-mir-382_5P SHRTestes 3 MATURE
GAAGTTGTTCGTGGTGGATTCG
>rno-mir-382_5P BNLxBrain 1616 MATURE
GAAGTTGTTCGTGGTGGATTCG
>rno-mir-382_5P BNLxTestes 1 MATURE
GAAGTTGTTCGTGGTGGATTC
>rno-mir-382_5P SHRSpleen 18 MATURE
GAAGTTGTTCGTGGTGGATTCG
>rno-mir-125a_3P SHRLiver 4 STAR
ACAGGTGAGGTTCTTGGGAGC
>rno-mir-125a_3P SHRBrain 46 STAR
ACAGGTGAGGTTCTTGGGAG
>rno-mir-125a_3P BNLxHeart 9 STAR
ACAGGTGAGGTTCTTGGGAG
>rno-mir-125a_3P SHRHeart 13 STAR
ACAGGTGAGGTTCTTGGGAGC
>rno-mir-125a_3P BNLxKidney 30 STAR
ACAGGTGAGGTTCTTGGGAG
>rno-mir-125a_3P BNLxSpleen 8 STAR
ACAGGTGAGGTTCTTGGGAGC
>rno-mir-125a_3P SHRKidney 41 STAR
ACAGGTGAGGTTCTTGGGAG
>rno-mir-125a_3P BNLxLiver 3 STAR
ACAGGTGAGGTTCTTGGGAGC
>rno-mir-125a_3P SHRTestes 1 STAR
ACAGGTGAGGTTCTTGGGAG
>rno-mir-125a_3P BNLxBrain 64 STAR
ACAGGTGAGGTTCTTGGGAGC
>rno-mir-125a_3P BNLxTestes 2 STAR
CAGGTGAGGTTCTTGGGAG
>rno-mir-125a_3P SHRSpleen 9 STAR
ACAGGTGAGGTTCTTGGGAG
>rno-mir-125a_5P SHRLiver 4285 MATURE
TCCCTGAGACCCTTTAACCTGT
>rno-mir-125a_5P SHRBrain 22097 MATURE
TCCCTGAGACCCTTTAACCTGT
>rno-mir-125a_5P BNLxHeart 16041 MATURE
TCCCTGAGACCCTTTAACCTGT
>rno-mir-125a_5P SHRHeart 20350 MATURE
TCCCTGAGACCCTTTAACCTGT
>rno-mir-125a_5P BNLxKidney 18575 MATURE
TCCCTGAGACCCTTTAACCTGT
>rno-mir-125a_5P BNLxSpleen 7672 MATURE
TCCCTGAGACCCTTTAACCTGT
>rno-mir-125a_5P SHRKidney 26540 MATURE
TCCCTGAGACCCTTTAACCTGT
>rno-mir-125a_5P BNLxLiver 3155 MATURE
TCCCTGAGACCCTTTAACCTGT
>rno-mir-125a_5P SHRTestes 723 MATURE
TCCCTGAGACCCTTTAACCTGT
>rno-mir-125a_5P BNLxBrain 45954 MATURE
TCCCTGAGACCCTTTAACCTGT
>rno-mir-125a_5P BNLxTestes 839 MATURE
TCCCTGAGACCCTTTAACCTGT
>rno-mir-125a_5P SHRSpleen 4512 MATURE
TCCCTGAGACCCTTTAACCTGT
>rno-mir-488_3P SHRBrain 11 STAR
TTGAAAGGCTGTTTCTTGGT
>rno-mir-488_3P BNLxBrain 10 STAR
TTGAAAGGCTGTTTCTTGGT
>rno-mir-488_5P SHRBrain 24 MATURE
CCCAGATAATGGCACTCTCA
>rno-mir-488_5P BNLxBrain 31 MATURE
CCCAGATAATGGCACTCTCAA
>rno-mir-27a_3P SHRLiver 574 MATURE
TTCACAGTGGCTAAGTTCCG
>rno-mir-27a_3P SHRBrain 477 MATURE
TTCACAGTGGCTAAGTTCCG
>rno-mir-27a_3P BNLxHeart 878 MATURE
TTCACAGTGGCTAAGTTCCG
>rno-mir-27a_3P SHRHeart 2262.5 MATURE
TTCACAGTGGCTAAGTTCCG
>rno-mir-27a_3P BNLxKidney 959.5 MATURE
TTCACAGTGGCTAAGTTCCG
>rno-mir-27a_3P BNLxSpleen 1256 MATURE
TTCACAGTGGCTAAGTTCCG
>rno-mir-27a_3P SHRKidney 1640.5 MATURE
TTCACAGTGGCTAAGTTCCG
>rno-mir-27a_3P BNLxLiver 337.5 MATURE
TTCACAGTGGCTAAGTTCCG
>rno-mir-27a_3P SHRTestes 17 MATURE
TTCACAGTGGCTAAGTTCCG
>rno-mir-27a_3P BNLxBrain 424 MATURE
TTCACAGTGGCTAAGTTCCG
>rno-mir-27a_3P BNLxTestes 18.5 MATURE
TTCACAGTGGCTAAGTTCCG
>rno-mir-27a_3P SHRSpleen 1215 MATURE
TTCACAGTGGCTAAGTTCCG
>rno-mir-27a_5P BNLxHeart 1 STAR
AGGGCTTAGCTGCTTGTGAGCA
>rno-mir-27a_5P SHRHeart 4 STAR
AGGGCTTAGCTGCTTGTGAGCA
>rno-mir-27a_5P BNLxSpleen 11 STAR
AGGGCTTAGCTGCTTGTGAGCA
>rno-mir-27a_5P SHRKidney 3 STAR
AGGGCTTAGCTGCTTGTGAGCA
>rno-mir-27a_5P BNLxBrain 3 STAR
AGGGCTTAGCTGCTTGTGAGCA
>rno-mir-3548_3P SHRBrain 2 MATURE
CAGCACTGTCCGGTAAGATGCC
>rno-mir-101b_3P SHRLiver 132 MATURE
ACAGTACTGTGATAGCTGAAGA
>rno-mir-101b_3P SHRBrain 30 MATURE
GTACAGTACTGTGATAGCTGA
>rno-mir-101b_3P BNLxHeart 5 MATURE
GTACAGTACTGTGATAGCTGA
>rno-mir-101b_3P SHRHeart 28 MATURE
GTACAGTACTGTGATAGCTGA
>rno-mir-101b_3P BNLxKidney 32 MATURE
GTACAGTACTGTGATAGCTGA
>rno-mir-101b_3P BNLxSpleen 16 MATURE
GTACAGTACTGTGATAGCTGA
>rno-mir-101b_3P SHRKidney 117 MATURE
GTACAGTACTGTGATAGCTGA
>rno-mir-101b_3P BNLxLiver 135 MATURE
ACAGTACTGTGATAGCTGAAGA
>rno-mir-101b_3P BNLxBrain 51 MATURE
GTACAGTACTGTGATAGCTGA
>rno-mir-101b_3P BNLxTestes 5 MATURE
GTACAGTACTGTGATAGCTGA
>rno-mir-101b_3P SHRSpleen 12 MATURE
GTACAGTACTGTGATAGC
>rno-mir-101b_5P SHRLiver 6 STAR
TCGGTTATCATGGTACCGATGC
>rno-mir-101b_5P SHRHeart 1 STAR
TCGGTTATCATGGTACCGATGCT
>rno-mir-101b_5P SHRKidney 5 STAR
TCGGTTATCATGGTACCGATGCT
>rno-mir-101b_5P BNLxLiver 4 STAR
CTGAGACTGAACTGTCCTTTT
>rno-mir-101b_5P SHRSpleen 3 STAR
CGGTTATCATGGTACCGATGCT
>rno-mir-216a_3P BNLxSpleen 1 STAR
CACAGTGGTCTCTGGGATTAT
>rno-mir-216a_3P BNLxBrain 2 MATURE
CACAGTGGTCTCTGGGATTAT
>rno-mir-216a_3P SHRSpleen 6 MATURE
CACAGTGGTCTCTGGGATTATG
>rno-mir-216a_5P BNLxSpleen 3 MATURE
TAATCTCAGCTGGCAACTGT
>rno-mir-216a_5P BNLxBrain 1 STAR
TAATCTCAGCTGGCAACTGT
>rno-mir-216a_5P SHRSpleen 4 STAR
TAATCTCAGCTGGCAACTGT
>rno-mir-19b-1_3P SHRLiver 3015 MATURE
TGTGCAAATCCATGCAAAACTG
>rno-mir-19b-1_3P SHRBrain 909.5 MATURE
TGTGCAAATCCATGCAAAACTG
>rno-mir-19b-1_3P BNLxHeart 1228.5 MATURE
TGTGCAAATCCATGCAAAACTG
>rno-mir-19b-1_3P SHRHeart 1434.5 MATURE
TGTGCAAATCCATGCAAAACTG
>rno-mir-19b-1_3P BNLxKidney 3264.5 MATURE
TGTGCAAATCCATGCAAAACTG
>rno-mir-19b-1_3P BNLxSpleen 8944.5 MATURE
TGTGCAAATCCATGCAAAACTG
>rno-mir-19b-1_3P SHRKidney 4782.5 MATURE
TGTGCAAATCCATGCAAAACTG
>rno-mir-19b-1_3P BNLxLiver 2780.5 MATURE
TGTGCAAATCCATGCAAAACTGA
>rno-mir-19b-1_3P SHRTestes 259 MATURE
TGTGCAAATCCATGCAAAACTG
>rno-mir-19b-1_3P BNLxBrain 1437 MATURE
TGTGCAAATCCATGCAAAACTG
>rno-mir-19b-1_3P BNLxTestes 430 MATURE
TGTGCAAATCCATGCAAAACTGA
>rno-mir-19b-1_3P SHRSpleen 8159 MATURE
TGTGCAAATCCATGCAAAACTG
>rno-mir-19b-1_5P SHRLiver 19 STAR
AGTTTTGCAGGTTTGCATCCAGC
>rno-mir-19b-1_5P SHRBrain 1 STAR
AGTTTTGCAGGTTTGCATCC
>rno-mir-19b-1_5P BNLxHeart 7 STAR
AGTTTTGCAGGTTTGCATCCAGC
>rno-mir-19b-1_5P SHRHeart 6 STAR
AGTTTTGCAGGTTTGCATCCAGC
>rno-mir-19b-1_5P BNLxKidney 19 STAR
AGTTTTGCAGGTTTGCATCCAGC
>rno-mir-19b-1_5P BNLxSpleen 57 STAR
AGTTTTGCAGGTTTGCATCCAG
>rno-mir-19b-1_5P SHRKidney 12 STAR
AGTTTTGCAGGTTTGCATCCAG
>rno-mir-19b-1_5P BNLxLiver 26 STAR
AGTTTTGCAGGTTTGCATCCAG
>rno-mir-19b-1_5P SHRTestes 2 STAR
AGTTTTGCAGGTTTGCATCCAG
>rno-mir-19b-1_5P BNLxBrain 9 STAR
AGTTTTGCAGGTTTGCATCCAGC
>rno-mir-19b-1_5P BNLxTestes 1 STAR
AGTTTTGCAGGTTTGCATCCAGC
>rno-mir-19b-1_5P SHRSpleen 30 STAR
AGTTTTGCAGGTTTGCATCCAGC
>rno-mir-143_3P SHRLiver 1085 MATURE
TGAGATGAAGCACTGTAGCT
>rno-mir-143_3P SHRBrain 993 MATURE
TGAGATGAAGCACTGTAGCT
>rno-mir-143_3P BNLxHeart 3518 MATURE
TGAGATGAAGCACTGTAGCTC
>rno-mir-143_3P SHRHeart 5381 MATURE
TGAGATGAAGCACTGTAGCT
>rno-mir-143_3P BNLxKidney 2694 MATURE
TGAGATGAAGCACTGTAGCTC
>rno-mir-143_3P BNLxSpleen 3127 MATURE
TGAGATGAAGCACTGTAGCT
>rno-mir-143_3P SHRKidney 2323 MATURE
TGAGATGAAGCACTGTAGCTC
>rno-mir-143_3P BNLxLiver 1039 MATURE
TGAGATGAAGCACTGTAGCT
>rno-mir-143_3P SHRTestes 116 MATURE
TGAGATGAAGCACTGTAGCTC
>rno-mir-143_3P BNLxBrain 948 MATURE
TGAGATGAAGCACTGTAGCTC
>rno-mir-143_3P BNLxTestes 144 MATURE
TGAGATGAAGCACTGTAGCTC
>rno-mir-143_3P SHRSpleen 2220 MATURE
TGAGATGAAGCACTGTAGCTC
>rno-mir-143_5P SHRBrain 1 STAR
GCCTGTCTCCCAGCCTGA
>rno-mir-143_5P BNLxHeart 3 STAR
GGTGCAGTGCTGCATCTCTG
>rno-mir-143_5P SHRHeart 5 STAR
GGTGCAGTGCTGCATCTCTGG
>rno-mir-143_5P BNLxSpleen 1 STAR
GGTGCAGTGCTGCATCTCTGGT
>rno-mir-143_5P SHRKidney 2 STAR
GGTGCAGTGCTGCATCTCT
>rno-mir-143_5P BNLxLiver 1 STAR
GGTGCAGTGCTGCATCTCTG
>rno-mir-143_5P BNLxBrain 1 STAR
GGTGCAGTGCTGCATCTCTGG
>rno-mir-143_5P SHRSpleen 2 STAR
GGTGCAGTGCTGCATCTCTGGT
>rno-mir-124-2_3P SHRLiver 13.3333333333333 MATURE
TAAGGCACGCGGTGAATGCCA
>rno-mir-124-2_3P SHRBrain 18424.1666666666 MATURE
TAAGGCACGCGGTGAATGCCA
>rno-mir-124-2_3P BNLxHeart 31 MATURE
TAAGGCACGCGGTGAATGCCA
>rno-mir-124-2_3P SHRHeart 5.33333333333333 MATURE
TAAGGCACGCGGTGAATGCCA
>rno-mir-124-2_3P BNLxKidney 24.3333333333333 MATURE
TAAGGCACGCGGTGAATGCCA
>rno-mir-124-2_3P BNLxSpleen 3 MATURE
TAAGGCACGCGGTGAATGCCA
>rno-mir-124-2_3P SHRKidney 8.33333333333333 MATURE
TAAGGCACGCGGTGAATGCCA
>rno-mir-124-2_3P BNLxLiver 9 MATURE
TAAGGCACGCGGTGAATGCCA
>rno-mir-124-2_3P SHRTestes 9.99999999999999 MATURE
TAAGGCACGCGGTGAATGCCA
>rno-mir-124-2_3P BNLxBrain 7933.33333333333 MATURE
TAAGGCACGCGGTGAATGCCA
>rno-mir-124-2_3P BNLxTestes 32 MATURE
TAAGGCACGCGGTGAATGCCA
>rno-mir-124-2_3P SHRSpleen 5.66666666666667 MATURE
TAAGGCACGCGGTGAATGCCA
>rno-mir-124-2_5P SHRLiver 0.666666666666666 STAR
CGTGTTCACAGCGGACCTTGAT
>rno-mir-124-2_5P SHRBrain 782.666666666666 STAR
CGTGTTCACAGCGGACCTTGA
>rno-mir-124-2_5P BNLxHeart 3 STAR
CGTGTTCACAGCGGACCTTGA
>rno-mir-124-2_5P SHRHeart 1.66666666666666 STAR
CGTGTTCACAGCGGACCTTGA
>rno-mir-124-2_5P BNLxKidney 2 STAR
CGTGTTCACAGCGGACCTTGA
>rno-mir-124-2_5P BNLxSpleen 0.333333333333333 STAR
CGTGTTCACAGCGGACCTTGA
>rno-mir-124-2_5P SHRKidney 1.66666666666667 STAR
CGTGTTCACAGCGGACCTTGAT
>rno-mir-124-2_5P BNLxLiver 2.33333333333334 STAR
CGTGTTCACAGCGGACCTTGA
>rno-mir-124-2_5P SHRTestes 0.666666666666667 STAR
CGTGTTCACAGCGGACCTTGAT
>rno-mir-124-2_5P BNLxBrain 1219 STAR
CGTGTTCACAGCGGACCTTGA
>rno-mir-124-2_5P BNLxTestes 2.33333333333333 STAR
CGTGTTCACAGCGGACCTTGA
>rno-mir-124-2_5P SHRSpleen 1.66666666666667 STAR
CGTGTTCACAGCGGACCTTGA
>rno-mir-871_3P SHRBrain 1 MATURE
ACTGGCACCATACTGGATAA
>rno-mir-871_3P BNLxKidney 4 MATURE
TGACTGGCACCATACTGGATAA
>rno-mir-871_3P SHRTestes 138 MATURE
TGACTGGCACCATACTGGATAA
>rno-mir-871_3P BNLxBrain 2 MATURE
TGACTGGCACCATACTGGATAA
>rno-mir-871_3P BNLxTestes 134 MATURE
TGACTGGCACCATACTGGATAA
>rno-mir-871_5P BNLxKidney 2 STAR
TATTCAGATTGGTGCCGGTCA
>rno-mir-871_5P SHRTestes 18 STAR
TATTCAGATTGGTGCCGGTCACAT
>rno-mir-598_3P SHRLiver 25 MATURE
TACGTCATCGTCGTCATCGTTAT
>rno-mir-598_3P SHRBrain 2092 MATURE
TACGTCATCGTCGTCATCGTTAT
>rno-mir-598_3P BNLxHeart 17 MATURE
TACGTCATCGTCGTCATCGTTAT
>rno-mir-598_3P SHRHeart 40 MATURE
TACGTCATCGTCGTCATCGTTAT
>rno-mir-598_3P BNLxKidney 40 MATURE
TACGTCATCGTCGTCATCGTTAT
>rno-mir-598_3P BNLxSpleen 16 MATURE
TACGTCATCGTCGTCATCGTTAT
>rno-mir-598_3P SHRKidney 75 MATURE
TACGTCATCGTCGTCATCGTTAT
>rno-mir-598_3P BNLxLiver 34 MATURE
TACGTCATCGTCGTCATCGTTAT
>rno-mir-598_3P SHRTestes 8 MATURE
TACGTCATCGTCGTCATCGTTAT
>rno-mir-598_3P BNLxBrain 3674 MATURE
TACGTCATCGTCGTCATCGTTAT
>rno-mir-598_3P BNLxTestes 5 MATURE
TACGTCATCGTCGTCATCGTTAT
>rno-mir-598_3P SHRSpleen 10 MATURE
TACGTCATCGTCGTCATCGTTAT
>rno-mir-598_5P BNLxBrain 1 STAR
GCGGTGATGCCGATGGT
>rno-mir-365_3P SHRLiver 7061 MATURE
TAATGCCCCTAAAAATCCTTAT
>rno-mir-365_3P SHRBrain 1585 MATURE
TAATGCCCCTAAAAATCCTTAT
>rno-mir-365_3P BNLxHeart 1502 MATURE
TAATGCCCCTAAAAATCCTTAT
>rno-mir-365_3P SHRHeart 3014 MATURE
TAATGCCCCTAAAAATCCTTAT
>rno-mir-365_3P BNLxKidney 2080 MATURE
TAATGCCCCTAAAAATCCTTAT
>rno-mir-365_3P BNLxSpleen 949 MATURE
TAATGCCCCTAAAAATCCTTAT
>rno-mir-365_3P SHRKidney 1040 MATURE
TAATGCCCCTAAAAATCCTTAT
>rno-mir-365_3P BNLxLiver 5833 MATURE
TAATGCCCCTAAAAATCCTTAT
>rno-mir-365_3P SHRTestes 62 MATURE
TAATGCCCCTAAAAATCCTTAT
>rno-mir-365_3P BNLxBrain 893 MATURE
TAATGCCCCTAAAAATCCTTAT
>rno-mir-365_3P BNLxTestes 40 MATURE
TAATGCCCCTAAAAATCCTTAT
>rno-mir-365_3P SHRSpleen 648 MATURE
TAATGCCCCTAAAAATCCTTAT
>rno-mir-365_5P SHRKidney 1 STAR
AGGGACTTTCAGGGGCA
>rno-mir-365_5P BNLxLiver 1 STAR
GAGGGACTTTCAGGGGC
>rno-mir-34b_3P SHRLiver 12 MATURE
AATCACTAACTCCACTGCCATC
>rno-mir-34b_3P SHRBrain 154 MATURE
AATCACTAACTCCACTGCCATC
>rno-mir-34b_3P BNLxHeart 13 MATURE
AATCACTAACTCCACTGCCATC
>rno-mir-34b_3P SHRHeart 20 MATURE
AATCACTAACTCCACTGCCAT
>rno-mir-34b_3P BNLxKidney 63 MATURE
AATCACTAACTCCACTGCCATC
>rno-mir-34b_3P BNLxSpleen 18 STAR
AATCACTAACTCCACTGCCAT
>rno-mir-34b_3P SHRKidney 9 MATURE
AATCACTAACTCCACTGCCATCA
>rno-mir-34b_3P BNLxLiver 8 MATURE
AATCACTAACTCCACTGCCATC
>rno-mir-34b_3P SHRTestes 803 MATURE
AATCACTAACTCCACTGCCATC
>rno-mir-34b_3P BNLxBrain 105 STAR
AATCACTAACTCCACTGCCATC
>rno-mir-34b_3P BNLxTestes 531 MATURE
AATCACTAACTCCACTGCCATC
>rno-mir-34b_3P SHRSpleen 33 MATURE
AATCACTAACTCCACTGCCATC
>rno-mir-34b_5P SHRLiver 4 STAR
AGGCAGTGTAATTAGCTGATTGT
>rno-mir-34b_5P SHRBrain 72 STAR
AGGCAGTGTAATTAGCTGATTGT
>rno-mir-34b_5P SHRHeart 7 STAR
AGGCAGTGTAATTAGCTGATTGT
>rno-mir-34b_5P BNLxKidney 50 STAR
AGGCAGTGTAATTAGCTGATTGT
>rno-mir-34b_5P BNLxSpleen 30 MATURE
AGGCAGTGTAATTAGCTGATTGT
>rno-mir-34b_5P SHRKidney 2 STAR
AGGCAGTGTAATTAGCTGATTGT
>rno-mir-34b_5P BNLxLiver 4 STAR
AGGCAGTGTAATTAGCTGATTGT
>rno-mir-34b_5P SHRTestes 11 STAR
AGGCAGTGTAATTAGCT
>rno-mir-34b_5P BNLxBrain 149.5 MATURE
AGGCAGTGTAATTAGCTGATTGT
>rno-mir-34b_5P BNLxTestes 12 STAR
AGGCAGTGTAATTAGCTGATTGT
>rno-mir-34b_5P SHRSpleen 21 STAR
AGGCAGTGTAATTAGCTGATTGT
>rno-mir-505_3P SHRLiver 1031 MATURE
GTCAACACTTGCTGGTTTCCTCT
>rno-mir-505_3P SHRBrain 538 MATURE
CGTCAACACTTGCTGGTTTCCT
>rno-mir-505_3P BNLxHeart 371 MATURE
GTCAACACTTGCTGGTTTCCTCT
>rno-mir-505_3P SHRHeart 729 MATURE
GTCAACACTTGCTGGTTTCCTCT
>rno-mir-505_3P BNLxKidney 256 MATURE
GTCAACACTTGCTGGTTTCCTCT
>rno-mir-505_3P BNLxSpleen 343 MATURE
GTCAACACTTGCTGGTTTCCTCT
>rno-mir-505_3P SHRKidney 302 MATURE
GTCAACACTTGCTGGTTTCCTCT
>rno-mir-505_3P BNLxLiver 546 MATURE
GTCAACACTTGCTGGTTTCCTCT
>rno-mir-505_3P SHRTestes 36 MATURE
GTCAACACTTGCTGGTTTCCTCT
>rno-mir-505_3P BNLxBrain 730 MATURE
GTCAACACTTGCTGGTTTCCTCT
>rno-mir-505_3P BNLxTestes 19 MATURE
GTCAACACTTGCTGGTTTCCTCT
>rno-mir-505_3P SHRSpleen 285 MATURE
GTCAACACTTGCTGGTTTCCTCT
>rno-mir-505_5P SHRLiver 1 STAR
GGGAGCCAGGAAGTATTGA
>rno-mir-505_5P SHRBrain 5 STAR
GGGAGCCAGGAAGTATTGATGTT
>rno-mir-505_5P BNLxHeart 5 STAR
GGGAGCCAGGAAGTATTGATGTT
>rno-mir-505_5P SHRHeart 5 STAR
GGGAGCCAGGAAGTATTGAT
>rno-mir-505_5P BNLxKidney 6 STAR
GGGAGCCAGGAAGTATTGATGTT
>rno-mir-505_5P BNLxSpleen 7 STAR
GGGAGCCAGGAAGTATTGATGTT
>rno-mir-505_5P SHRKidney 7 STAR
GGGAGCCAGGAAGTATTGATGTT
>rno-mir-505_5P BNLxLiver 2 STAR
GGGAGCCAGGAAGTATTGATGTT
>rno-mir-505_5P BNLxBrain 18 STAR
GGGAGCCAGGAAGTATTGATGTT
>rno-mir-505_5P SHRSpleen 1 STAR
GGGAGCCAGGAAGTATTGATGTT
>rno-mir-30c-2_3P SHRLiver 10 STAR
CTGGGAGAAGGCTGTTTACTCT
>rno-mir-30c-2_3P SHRBrain 9 STAR
CTGGGAGAAGGCTGTTTACTCT
>rno-mir-30c-2_3P BNLxHeart 9 STAR
CTGGGAGAAGGCTGTTTACTCT
>rno-mir-30c-2_3P SHRHeart 18 STAR
CTGGGAGAAGGCTGTTTACTCT
>rno-mir-30c-2_3P BNLxKidney 12 STAR
CTGGGAGAAGGCTGTTTACTCT
>rno-mir-30c-2_3P BNLxSpleen 2 STAR
CTGGGAGAAGGCTGTTTACTC
>rno-mir-30c-2_3P SHRKidney 82 STAR
CTGGGAGAAGGCTGTTTACTCT
>rno-mir-30c-2_3P BNLxLiver 15 STAR
CTGGGAGAAGGCTGTTTACTC
>rno-mir-30c-2_3P BNLxBrain 26 STAR
CTGGGAGAAGGCTGTTTACTCT
>rno-mir-30c-2_3P BNLxTestes 1 STAR
TGGGAGAAGGCTGTTTACTCT
>rno-mir-30c-2_3P SHRSpleen 7 STAR
CTGGGAGAAGGCTGTTTACTCT
>rno-mir-30c-2_5P SHRLiver 2657.66666666667 MATURE
TGTAAACATCCTACACTCTCAGCT
>rno-mir-30c-2_5P SHRBrain 5857.66666666667 MATURE
TGTAAACATCCTACACTCTCAGCT
>rno-mir-30c-2_5P BNLxHeart 8253.33333333333 MATURE
TGTAAACATCCTACACTCTCAGC
>rno-mir-30c-2_5P SHRHeart 11543.6666666667 MATURE
TGTAAACATCCTACACTCTCAGCT
>rno-mir-30c-2_5P BNLxKidney 12037.3333333333 MATURE
TGTAAACATCCTACACTCTCAGCT
>rno-mir-30c-2_5P BNLxSpleen 5493.83333333333 MATURE
TGTAAACATCCTACACTCTCAGC
>rno-mir-30c-2_5P SHRKidney 18557.3333333333 MATURE
TGTAAACATCCTACACTCTCAGCT
>rno-mir-30c-2_5P BNLxLiver 2236.83333333333 MATURE
TGTAAACATCCTACACTCTCAGCT
>rno-mir-30c-2_5P SHRTestes 208.666666666667 MATURE
TGTAAACATCCTACACTCTCAGCT
>rno-mir-30c-2_5P BNLxBrain 9492.33333333333 MATURE
TGTAAACATCCTACACTCTCAGCT
>rno-mir-30c-2_5P BNLxTestes 226.833333333333 MATURE
TGTAAACATCCTACACTCTCAGCT
>rno-mir-30c-2_5P SHRSpleen 5074.33333333333 MATURE
TGTAAACATCCTACACTCTCAGCT
>rno-mir-194-2_3P SHRLiver 3 STAR
CCAGTGGGGCTGCTGTTATCT
>rno-mir-194-2_3P SHRBrain 1 STAR
CCAGTGGGGCTGCTGTTATCT
>rno-mir-194-2_3P BNLxKidney 2 STAR
CCAGTGGGGCTGCTGTTATCT
>rno-mir-194-2_3P SHRKidney 8 STAR
CCAGTGGGGCTGCTGTTATCT
>rno-mir-194-2_3P BNLxLiver 8 STAR
CCAGTGGGGCTGCTGTTATCT
>rno-mir-194-2_3P BNLxBrain 2 STAR
CCAGTGGGGCTGCTGTTATCT
>rno-mir-194-2_5P SHRLiver 1465 MATURE
TGTAACAGCAACTCCATGTGGAA
>rno-mir-194-2_5P SHRBrain 32 MATURE
TGTAACAGCAACTCCATGTGGAA
>rno-mir-194-2_5P BNLxHeart 12.5 MATURE
TGTAACAGCAACTCCATGTGGAA
>rno-mir-194-2_5P SHRHeart 15.5 MATURE
TGTAACAGCAACTCCATGTGGAA
>rno-mir-194-2_5P BNLxKidney 471.5 MATURE
TGTAACAGCAACTCCATGTGGAA
>rno-mir-194-2_5P BNLxSpleen 35 MATURE
TGTAACAGCAACTCCATGTGGAA
>rno-mir-194-2_5P SHRKidney 1693 MATURE
TGTAACAGCAACTCCATGTGGAA
>rno-mir-194-2_5P BNLxLiver 750 MATURE
TGTAACAGCAACTCCATGTGGAA
>rno-mir-194-2_5P SHRTestes 2 MATURE
TGTAACAGCAACTCCATGTGGAA
>rno-mir-194-2_5P BNLxBrain 123.5 MATURE
TGTAACAGCAACTCCATGTGG
>rno-mir-194-2_5P BNLxTestes 4 MATURE
TGTAACAGCAACTCCATGTGGAA
>rno-mir-194-2_5P SHRSpleen 38.5 MATURE
TGTAACAGCAACTCCATGTGGAA
>rno-mir-130a_3P SHRLiver 479 MATURE
CAGTGCAATGTTAAAAGGGCAT
>rno-mir-130a_3P SHRBrain 988 MATURE
CAGTGCAATGTTAAAAGGGCAT
>rno-mir-130a_3P BNLxHeart 725 MATURE
CAGTGCAATGTTAAAAGGGCAT
>rno-mir-130a_3P SHRHeart 707 MATURE
CAGTGCAATGTTAAAAGGGCAT
>rno-mir-130a_3P BNLxKidney 60 STAR
CAGTGCAATGTTAAAAGGGC
>rno-mir-130a_3P BNLxSpleen 1211 MATURE
CAGTGCAATGTTAAAAGGGCAT
>rno-mir-130a_3P SHRKidney 2109 MATURE
CAGTGCAATGTTAAAAGGGCAT
>rno-mir-130a_3P BNLxLiver 575 MATURE
CAGTGCAATGTTAAAAGGGCAT
>rno-mir-130a_3P SHRTestes 23 MATURE
CAGTGCAATGTTAAAAGGGCAT
>rno-mir-130a_3P BNLxBrain 1404 MATURE
CAGTGCAATGTTAAAAGGGCAT
>rno-mir-130a_3P BNLxTestes 10 MATURE
CAGTGCAATGTTAAAAGGGC
>rno-mir-130a_3P SHRSpleen 433 MATURE
CAGTGCAATGTTAAAAGGGCAT
>rno-mir-130a_5P SHRLiver 72 STAR
GCTCTTTTCACATTGTGCTACT
>rno-mir-130a_5P SHRBrain 71 STAR
GCTCTTTTCACATTGTGCTACT
>rno-mir-130a_5P BNLxHeart 122 STAR
GCTCTTTTCACATTGTGCTACT
>rno-mir-130a_5P SHRHeart 159 STAR
GCTCTTTTCACATTGTGCTACT
>rno-mir-130a_5P BNLxKidney 176 MATURE
GCTCTTTTCACATTGTGCTACT
>rno-mir-130a_5P BNLxSpleen 93 STAR
GCTCTTTTCACATTGTGCTACT
>rno-mir-130a_5P SHRKidney 120 STAR
GCTCTTTTCACATTGTGCTACT
>rno-mir-130a_5P BNLxLiver 40 STAR
GCTCTTTTCACATTGTGCTACT
>rno-mir-130a_5P SHRTestes 4 STAR
GCTCTTTTCACATTGTGCTACT
>rno-mir-130a_5P BNLxBrain 125 STAR
GCTCTTTTCACATTGTGCTACT
>rno-mir-130a_5P BNLxTestes 4 STAR
GCTCTTTTCACATTGTGCTACT
>rno-mir-130a_5P SHRSpleen 49 STAR
GCTCTTTTCACATTGTGCTACT
>rno-mir-181d_3P SHRBrain 1 STAR
CCACCGGGGGATGAATGTCA
>rno-mir-181d_3P BNLxHeart 1 STAR
CCACCGGGGGATGAATGTCA
>rno-mir-181d_3P SHRHeart 1 STAR
CCACCGGGGGATGAATGTCA
>rno-mir-181d_3P BNLxKidney 1 STAR
CCACCGGGGGATGAATGTCA
>rno-mir-181d_3P BNLxBrain 2 STAR
CCCACCGGGGGATGAATGTCA
>rno-mir-181d_5P SHRLiver 4 MATURE
AACATTCATTGTTGTCGGTGGGT
>rno-mir-181d_5P SHRBrain 59 MATURE
AACATTCATTGTTGTCGGTGGGT
>rno-mir-181d_5P BNLxHeart 17 MATURE
AACATTCATTGTTGTCGGTGGGT
>rno-mir-181d_5P SHRHeart 57 MATURE
AACATTCATTGTTGTCGGTGGGTT
>rno-mir-181d_5P BNLxKidney 24 MATURE
AACATTCATTGTTGTCGGTGGGT
>rno-mir-181d_5P BNLxSpleen 17 MATURE
AACATTCATTGTTGTCGGTGGGTT
>rno-mir-181d_5P SHRKidney 38 MATURE
AACATTCATTGTTGTCGGTGGGT
>rno-mir-181d_5P BNLxLiver 3 MATURE
AACATTCATTGTTGTCGGTGGGT
>rno-mir-181d_5P SHRTestes 1 MATURE
AACATTCATTGTTGTCGGTGGGT
>rno-mir-181d_5P BNLxBrain 102 MATURE
AACATTCATTGTTGTCGGTGGGT
>rno-mir-181d_5P SHRSpleen 14 MATURE
AACATTCATTGTTGTCGGTGGGT
>rno-mir-295_3P BNLxBrain 0.5 MATURE
AAGTGCTACTACTTTTGGGTGT
>rno-mir-295_5P BNLxKidney 0.5 MATURE
ACTCAAATGTGGGGCACACTTCT
>rno-mir-291b_3P SHRLiver 3 MATURE
AAAGTGCATCCATTTTGTTAGT
>rno-mir-291b_3P SHRBrain 1 MATURE
AAAGTGCATCCATTTTGTTAGT
>rno-mir-291b_3P BNLxKidney 1 MATURE
AAAGTGCATCCATTTTGTTAGT
>rno-mir-291b_3P SHRKidney 2 MATURE
AAAGTGCATCCATTTTGTTAGT
>rno-mir-291b_3P BNLxSpleen 2 MATURE
AAAGTGCATCCATTTTGTTAG
>rno-mir-291b_3P BNLxLiver 3 MATURE
AAAGTGCATCCATTTTGTTAGT
>rno-mir-291b_3P BNLxBrain 1 MATURE
AAAGTGCATCCATTTTGTTAG
>rno-mir-291b_3P SHRSpleen 1 MATURE
AAAGTGCATCCATTTTGTTAGT
>rno-mir-23b_3P SHRLiver 6524.5 MATURE
ATCACATTGCCAGGGATTACC
>rno-mir-23b_3P SHRBrain 11318 MATURE
ATCACATTGCCAGGGATTACC
>rno-mir-23b_3P BNLxHeart 11710.5 MATURE
ATCACATTGCCAGGGATTACC
>rno-mir-23b_3P SHRHeart 18923 MATURE
ATCACATTGCCAGGGATTACC
>rno-mir-23b_3P BNLxKidney 17852.5 MATURE
ATCACATTGCCAGGGATTACC
>rno-mir-23b_3P BNLxSpleen 6220.5 MATURE
ATCACATTGCCAGGGATTACC
>rno-mir-23b_3P SHRKidney 22540 MATURE
ATCACATTGCCAGGGATTACC
>rno-mir-23b_3P BNLxLiver 5866 MATURE
ATCACATTGCCAGGGATTACC
>rno-mir-23b_3P SHRTestes 257 MATURE
ATCACATTGCCAGGGATTAC
>rno-mir-23b_3P BNLxBrain 16862 MATURE
ATCACATTGCCAGGGATTACC
>rno-mir-23b_3P BNLxTestes 276 MATURE
ATCACATTGCCAGGGATTACCA
>rno-mir-23b_3P SHRSpleen 3822.5 MATURE
ATCACATTGCCAGGGATTACC
>rno-mir-23b_5P SHRLiver 6 STAR
GGGTTCCTGGCATGCTGATTT
>rno-mir-23b_5P SHRBrain 3 STAR
GGGTTCCTGGCATGCTGATTT
>rno-mir-23b_5P BNLxHeart 3 STAR
GGGTTCCTGGCATGCTGATTT
>rno-mir-23b_5P SHRHeart 4 STAR
GGGTTCCTGGCATGCTGATTT
>rno-mir-23b_5P BNLxKidney 1 STAR
GGGTTCCTGGCATGCTGATTT
>rno-mir-23b_5P BNLxSpleen 6 STAR
GGGTTCCTGGCATGCTGATTT
>rno-mir-23b_5P SHRKidney 5 STAR
GGGTTCCTGGCATGCTGATT
>rno-mir-23b_5P BNLxLiver 5 STAR
GGGTTCCTGGCATGCTGATTT
>rno-mir-23b_5P SHRTestes 1 STAR
GGGTTCCTGGCATGCTGATTT
>rno-mir-23b_5P BNLxBrain 9 STAR
GGGTTCCTGGCATGCTGATTT
>rno-mir-151_3P SHRLiver 39 STAR
CTAGACTGAGGCTCCTTGAGGA
>rno-mir-151_3P SHRBrain 115 STAR
CTAGACTGAGGCTCCTTGAGGA
>rno-mir-151_3P BNLxHeart 19 STAR
CTAGACTGAGGCTCCTTGA
>rno-mir-151_3P SHRHeart 44 STAR
CTAGACTGAGGCTCCTTGA
>rno-mir-151_3P BNLxKidney 76 STAR
CTAGACTGAGGCTCCTTGAGGA
>rno-mir-151_3P BNLxSpleen 98 STAR
CTAGACTGAGGCTCCTTGAGGA
>rno-mir-151_3P SHRKidney 209 STAR
CTAGACTGAGGCTCCTTGAGGA
>rno-mir-151_3P BNLxLiver 40 STAR
CTAGACTGAGGCTCCTTGAGGA
>rno-mir-151_3P SHRTestes 6 STAR
CTAGACTGAGGCTCCTTGA
>rno-mir-151_3P BNLxBrain 155 STAR
CTAGACTGAGGCTCCTTGA
>rno-mir-151_3P BNLxTestes 10 STAR
CTAGACTGAGGCTCCTTGAGGA
>rno-mir-151_3P SHRSpleen 75 STAR
CTAGACTGAGGCTCCTTGAGGA
>rno-mir-151_5P SHRLiver 723 MATURE
TCGAGGAGCTCACAGTCTAGT
>rno-mir-151_5P SHRBrain 1406 MATURE
TCGAGGAGCTCACAGTCTAGT
>rno-mir-151_5P BNLxHeart 630 MATURE
TCGAGGAGCTCACAGTCTAGT
>rno-mir-151_5P SHRHeart 950 MATURE
TCGAGGAGCTCACAGTCTAGT
>rno-mir-151_5P BNLxKidney 451 MATURE
TCGAGGAGCTCACAGTCTAGT
>rno-mir-151_5P BNLxSpleen 676 MATURE
TCGAGGAGCTCACAGTCTAGT
>rno-mir-151_5P SHRKidney 387 MATURE
TCGAGGAGCTCACAGTCTAGT
>rno-mir-151_5P BNLxLiver 481 MATURE
TCGAGGAGCTCACAGTCTAGT
>rno-mir-151_5P SHRTestes 76 MATURE
TCGAGGAGCTCACAGTCTAGT
>rno-mir-151_5P BNLxBrain 1166 MATURE
TCGAGGAGCTCACAGTCTAGT
>rno-mir-151_5P BNLxTestes 50 MATURE
TCGAGGAGCTCACAGTCTAGT
>rno-mir-151_5P SHRSpleen 529 MATURE
TCGAGGAGCTCACAGTCTAGT
>rno-mir-190b_3P SHRBrain 2 MATURE
ACTAAATGTCAAACATTCTCA
>rno-mir-190b_3P BNLxBrain 3 MATURE
AACTAAATGTCAAACATTCT
>rno-mir-190b_5P BNLxSpleen 3 MATURE
TGATATGTTTGATATTAGGTT
>rno-mir-190b_5P SHRTestes 1 MATURE
TGATATGTTTGATATTAGGTTGT
>rno-mir-190b_5P BNLxBrain 2 STAR
TGATATGTTTGATATTAGGTTGT
>rno-mir-190b_5P SHRSpleen 3 MATURE
TGATATGTTTGATATTAGGTT
>rno-mir-377_3P SHRBrain 1 STAR
TGAATCACACAAAGGCAACT
>rno-mir-377_3P BNLxBrain 5 MATURE
TGAATCACACAAAGGCAACTTTT
>rno-mir-377_5P SHRBrain 5 MATURE
AGAGGTTGCCCTTGGTGAATTC
>rno-mir-377_5P BNLxBrain 2 STAR
AGAGGTTGCCCTTGGTGAATTC
>rno-mir-421_3P SHRLiver 3 MATURE
ACAGACATTAATTGGGC
>rno-mir-421_3P SHRBrain 44 MATURE
ATCAACAGACATTAATTGGGC
>rno-mir-421_3P BNLxHeart 3 MATURE
ACAGACATTAATTGGGC
>rno-mir-421_3P SHRHeart 9 MATURE
ATCAACAGACATTAATTGGG
>rno-mir-421_3P BNLxKidney 6 STAR
AACAGACATTAATTGGGC
>rno-mir-421_3P BNLxSpleen 10 STAR
ACAGACATTAATTGGGC
>rno-mir-421_3P SHRKidney 44 MATURE
ACAGACATTAATTGGGC
>rno-mir-421_3P BNLxLiver 6 MATURE
ACAGACATTAATTGGGC
>rno-mir-421_3P SHRTestes 2 MATURE
ATCAACAGACATTAATTGGG
>rno-mir-421_3P BNLxBrain 91 MATURE
ATCAACAGACATTAATTGGG
>rno-mir-421_3P SHRSpleen 17 MATURE
ATCAACAGACATTAATTGGG
>rno-mir-421_5P SHRBrain 28 STAR
GGCCTCATTAAATGTTTGTTGA
>rno-mir-421_5P BNLxHeart 3 MATURE
GGCCTCATTAAATGTTTGTTGA
>rno-mir-421_5P SHRHeart 4 STAR
GGCCTCATTAAATGTTTGTTGA
>rno-mir-421_5P BNLxKidney 10 MATURE
GGCCTCATTAAATGTTTGTTGA
>rno-mir-421_5P BNLxSpleen 16 MATURE
GGCCTCATTAAATGTTTGTTG
>rno-mir-421_5P SHRKidney 10 STAR
GGCCTCATTAAATGTTTGTTGA
>rno-mir-421_5P BNLxLiver 3 STAR
GGCCTCATTAAATGTTTGTTGA
>rno-mir-421_5P BNLxBrain 70 STAR
GGCCTCATTAAATGTTTGTTGA
>rno-mir-421_5P SHRSpleen 7 STAR
GGCCTCATTAAATGTTTGTTGA
>rno-mir-31_3P SHRLiver 441 STAR
TGCTATGCCAACATATTGCCATC
>rno-mir-31_3P SHRBrain 41 STAR
TGCTATGCCAACATATTGCCAT
>rno-mir-31_3P BNLxHeart 21 STAR
TGCTATGCCAACATATTGCCATC
>rno-mir-31_3P SHRHeart 25 STAR
TGCTATGCCAACATATTGCCAT
>rno-mir-31_3P BNLxKidney 72 STAR
TGCTATGCCAACATATTGCCATC
>rno-mir-31_3P BNLxSpleen 17 STAR
TGCTATGCCAACATATTGCCATC
>rno-mir-31_3P SHRKidney 13 STAR
GCTATGCCAACATATTGCCATC
>rno-mir-31_3P BNLxLiver 611 STAR
TGCTATGCCAACATATTGCCATC
>rno-mir-31_3P SHRTestes 5 MATURE
TGCTATGCCAACATATTGCCAT
>rno-mir-31_3P BNLxBrain 105 STAR
TGCTATGCCAACATATTGCCATC
>rno-mir-31_3P BNLxTestes 7 STAR
TGCTATGCCAACATATTGCCA
>rno-mir-31_3P SHRSpleen 14 STAR
TGCTATGCCAACATATTGCCATC
>rno-mir-31_5P SHRLiver 2387 MATURE
AGGCAAGATGCTGGCATAGCT
>rno-mir-31_5P SHRBrain 1075 MATURE
AGGCAAGATGCTGGCATAGCT
>rno-mir-31_5P BNLxHeart 243 MATURE
AGGCAAGATGCTGGCATAGCT
>rno-mir-31_5P SHRHeart 547 MATURE
AGGCAAGATGCTGGCATAGCT
>rno-mir-31_5P BNLxKidney 1130 MATURE
AGGCAAGATGCTGGCATAGCT
>rno-mir-31_5P BNLxSpleen 129 MATURE
AGGCAAGATGCTGGCATAGCT
>rno-mir-31_5P SHRKidney 640 MATURE
AGGCAAGATGCTGGCATAGCT
>rno-mir-31_5P BNLxLiver 4738 MATURE
AGGCAAGATGCTGGCATAGCT
>rno-mir-31_5P SHRTestes 5 MATURE
AGGCAAGATGCTGGCATAGCT
>rno-mir-31_5P BNLxBrain 2129 MATURE
AGGCAAGATGCTGGCATAGCT
>rno-mir-31_5P BNLxTestes 11 MATURE
AGGCAAGATGCTGGCATAGCT
>rno-mir-31_5P SHRSpleen 89 MATURE
AGGCAAGATGCTGGCATAGCT
>rno-mir-329_3P SHRLiver 4 MATURE
AACACACCCAGCTAACCTTTT
>rno-mir-329_3P SHRBrain 1146 MATURE
AACACACCCAGCTAACCTTTT
>rno-mir-329_3P BNLxHeart 6 MATURE
AACACACCCAGCTAACCTTTT
>rno-mir-329_3P SHRHeart 11 MATURE
AACACACCCAGCTAACCTTTT
>rno-mir-329_3P BNLxKidney 5 MATURE
AACACACCCAGCTAACCTT
>rno-mir-329_3P BNLxSpleen 28 MATURE
AACACACCCAGCTAACCTTTT
>rno-mir-329_3P SHRKidney 9 MATURE
AACACACCCAGCTAACCTTTT
>rno-mir-329_3P BNLxLiver 6 MATURE
AACACACCCAGCTAACCTTTT
>rno-mir-329_3P SHRTestes 5 MATURE
AACACACCCAGCTAACCTTTT
>rno-mir-329_3P BNLxBrain 1466 MATURE
AACACACCCAGCTAACCTTTT
>rno-mir-329_3P BNLxTestes 3 MATURE
AACACACCCAGCTAACCTTTTT
>rno-mir-329_3P SHRSpleen 15 MATURE
AACACACCCAGCTAACCTTTT
>rno-mir-329_5P SHRBrain 100 STAR
AGAGGTTTTCTGGGTCTCTGTTTC
>rno-mir-329_5P BNLxHeart 1 STAR
AGAGGTTTTCTGGGTCTCTGTTT
>rno-mir-329_5P SHRHeart 1 STAR
AGAGGTTTTCTGGGTCTCTGTTTC
>rno-mir-329_5P BNLxKidney 1 STAR
AGAGGTTTTCTGGGTCTCTGTTT
>rno-mir-329_5P BNLxSpleen 2 STAR
AGAGGTTTTCTGGGTCTCTGTTT
>rno-mir-329_5P SHRKidney 6 STAR
AGAGGTTTTCTGGGTCTCTGTTT
>rno-mir-329_5P BNLxBrain 93 STAR
AGAGGTTTTCTGGGTCTCTGTTTC
>rno-mir-329_5P SHRSpleen 3 STAR
AGAGGTTTTCTGGGTCTCTGTTT
>rno-mir-544_3P SHRBrain 12 MATURE
ATTCTGCATTTTTAGCAAGCT
>rno-mir-544_3P BNLxHeart 1 MATURE
ATTCTGCATTTTTAGCAAGCT
>rno-mir-544_3P BNLxBrain 16 MATURE
ATTCTGCATTTTTAGCAAGCT
>rno-mir-544_5P SHRBrain 1 STAR
CTTGTTAAAAAGCAGATTCT
>rno-mir-138-2_3P SHRBrain 66 STAR
GCTATTTCACGACACCAGGGTT
>rno-mir-138-2_3P BNLxHeart 1 STAR
GCTATTTCACGACACCAGGGT
>rno-mir-138-2_3P SHRKidney 1 STAR
GCTATTTCACGACACCA
>rno-mir-138-2_3P BNLxLiver 2 STAR
CGAGCAACGCATCCTCTTACCC
>rno-mir-138-2_3P BNLxBrain 108 STAR
GCTATTTCACGACACCAGGGT
>rno-mir-138-2_3P SHRSpleen 2 STAR
GCTATTTCACGACACCAGGGTT
>rno-mir-138-2_5P SHRLiver 23 MATURE
AGCTGGTGTTGTGAATCAGGCCG
>rno-mir-138-2_5P SHRBrain 9459.5 MATURE
AGCTGGTGTTGTGAATCAGGCCGA
>rno-mir-138-2_5P BNLxHeart 27 MATURE
AGCTGGTGTTGTGAATCAGGCCG
>rno-mir-138-2_5P SHRHeart 41 MATURE
AGCTGGTGTTGTGAATCAGGCCG
>rno-mir-138-2_5P BNLxKidney 128 MATURE
AGCTGGTGTTGTGAATCAGGCCG
>rno-mir-138-2_5P BNLxSpleen 693 MATURE
AGCTGGTGTTGTGAATCAGGCCG
>rno-mir-138-2_5P SHRKidney 88 MATURE
AGCTGGTGTTGTGAATCAGGCCG
>rno-mir-138-2_5P BNLxLiver 30 MATURE
AGCTGGTGTTGTGAATCAGGCCG
>rno-mir-138-2_5P SHRTestes 8.5 MATURE
AGCTGGTGTTGTGAATCAGGCCG
>rno-mir-138-2_5P BNLxBrain 14079.5 MATURE
AGCTGGTGTTGTGAATCAGGCCG
>rno-mir-138-2_5P BNLxTestes 16.5 MATURE
AGCTGGTGTTGTGAATCAGGCCG
>rno-mir-138-2_5P SHRSpleen 261 MATURE
AGCTGGTGTTGTGAATCAGGCCG
>rno-mir-223_3P SHRLiver 4310 MATURE
TGTCAGTTTGTCAAATACCCCA
>rno-mir-223_3P SHRBrain 972 MATURE
TGTCAGTTTGTCAAATACCCCA
>rno-mir-223_3P BNLxHeart 2205 MATURE
TGTCAGTTTGTCAAATACCCCA
>rno-mir-223_3P SHRHeart 4775 MATURE
TGTCAGTTTGTCAAATACCCCA
>rno-mir-223_3P BNLxKidney 2783 MATURE
TGTCAGTTTGTCAAATACCCCA
>rno-mir-223_3P BNLxSpleen 73413 MATURE
TGTCAGTTTGTCAAATACCCCA
>rno-mir-223_3P SHRKidney 1757 MATURE
TGTCAGTTTGTCAAATACCCCA
>rno-mir-223_3P BNLxLiver 3440 MATURE
TGTCAGTTTGTCAAATACCCCA
>rno-mir-223_3P SHRTestes 204 MATURE
TGTCAGTTTGTCAAATACCCCA
>rno-mir-223_3P BNLxBrain 993 MATURE
TGTCAGTTTGTCAAATACCCCA
>rno-mir-223_3P BNLxTestes 179 MATURE
TGTCAGTTTGTCAAATACCCCA
>rno-mir-223_3P SHRSpleen 65200 MATURE
TGTCAGTTTGTCAAATACCCCA
>rno-mir-223_5P SHRLiver 4 STAR
CGTGTATTTGACAAGCTGAGTTG
>rno-mir-223_5P BNLxHeart 1 STAR
CGTGTATTTGACAAGCTGAGTT
>rno-mir-223_5P BNLxKidney 1 STAR
CGTGTATTTGACAAGCTGAGT
>rno-mir-223_5P BNLxSpleen 53 STAR
CGTGTATTTGACAAGCTGAGTTG
>rno-mir-223_5P SHRKidney 1 STAR
CGTGTATTTGACAAGCTGAGTTG
>rno-mir-223_5P BNLxLiver 5 STAR
CGTGTATTTGACAAGCTGAGTTG
>rno-mir-223_5P SHRSpleen 52 STAR
CGTGTATTTGACAAGCTGAGTTG
>rno-mir-25_3P SHRLiver 116 MATURE
CATTGCACTTGTCTCGGTCTGA
>rno-mir-25_3P SHRBrain 236 MATURE
CATTGCACTTGTCTCGGTCTGA
>rno-mir-25_3P BNLxHeart 98 MATURE
CATTGCACTTGTCTCGGTCTGA
>rno-mir-25_3P SHRHeart 206 MATURE
CATTGCACTTGTCTCGGTCTGA
>rno-mir-25_3P BNLxKidney 522 MATURE
CATTGCACTTGTCTCGGTCTGA
>rno-mir-25_3P BNLxSpleen 2194 MATURE
CATTGCACTTGTCTCGGTCTGA
>rno-mir-25_3P SHRKidney 527 MATURE
CATTGCACTTGTCTCGGTCTGA
>rno-mir-25_3P BNLxLiver 292 MATURE
CATTGCACTTGTCTCGGTCTGA
>rno-mir-25_3P SHRTestes 66 MATURE
CATTGCACTTGTCTCGGTCTGA
>rno-mir-25_3P BNLxBrain 367 MATURE
CATTGCACTTGTCTCGGTCTGA
>rno-mir-25_3P BNLxTestes 71 MATURE
CATTGCACTTGTCTCGGTCTGA
>rno-mir-25_3P SHRSpleen 1954 MATURE
CATTGCACTTGTCTCGGTCTGA
>rno-mir-25_5P SHRLiver 8 STAR
AGGCGGAGACACGGGCAATTGCT
>rno-mir-25_5P SHRBrain 27 STAR
AGGCGGAGACACGGGCAATTGCT
>rno-mir-25_5P BNLxHeart 2 STAR
AGGCGGAGACACGGGCAATTGCT
>rno-mir-25_5P SHRHeart 11 STAR
AGGCGGAGACACGGGCAATTGCT
>rno-mir-25_5P BNLxKidney 2 STAR
AGGCGGAGACACGGGCAATTG
>rno-mir-25_5P BNLxSpleen 49 STAR
AGGCGGAGACACGGGCAATTGCT
>rno-mir-25_5P SHRKidney 12 STAR
AGGCGGAGACACGGGCAATTGCT
>rno-mir-25_5P BNLxLiver 8 STAR
AGGCGGAGACACGGGCAATTGCT
>rno-mir-25_5P SHRTestes 4 STAR
AGGCGGAGACACGGGCAATTGCT
>rno-mir-25_5P BNLxBrain 52 STAR
AGGCGGAGACACGGGCAATTGCT
>rno-mir-25_5P BNLxTestes 2 STAR
AGGCGGAGACACGGGCAATTG
>rno-mir-25_5P SHRSpleen 21 STAR
AGGCGGAGACACGGGCAATTGCT
>rno-mir-673_3P SHRBrain 16 MATURE
TCCGGGACTGAGTTCTGTGCAC
>rno-mir-673_3P BNLxBrain 34 MATURE
TCCGGGACTGAGTTCTGTGCAC
>rno-mir-673_5P SHRBrain 2 STAR
CTCACAGCTCCGGTCCTTGGA
>rno-mir-673_5P BNLxHeart 1 MATURE
CTCACAGCTCCGGTCCTTGGA
>rno-mir-673_5P BNLxBrain 7 STAR
CTCACAGCTCCGGTCCTTGGA
>rno-mir-501_3P SHRHeart 1 MATURE
AATGCACCCGGGCAAGGATTTGG
>rno-mir-501_3P BNLxKidney 1 STAR
AATGCACCCGGGCAAGGATTTGG
>rno-mir-501_3P BNLxSpleen 1 STAR
AATGCACCCGGGCAAGGA
>rno-mir-501_3P BNLxBrain 2 MATURE
AATGCACCCGGGCAAGGATTTGG
>rno-mir-501_5P SHRLiver 5 MATURE
AATCCTTTGTCCCTGGGTGA
>rno-mir-501_5P SHRBrain 4 MATURE
AATCCTTTGTCCCTGGGTGA
>rno-mir-501_5P BNLxKidney 6 MATURE
AATCCTTTGTCCCTGGGTGA
>rno-mir-501_5P BNLxSpleen 9 MATURE
AATCCTTTGTCCCTGGGTGAA
>rno-mir-501_5P SHRKidney 4 MATURE
AATCCTTTGTCCCTGGGTGA
>rno-mir-501_5P BNLxLiver 3 MATURE
AATCCTTTGTCCCTGGGTGAA
>rno-mir-501_5P SHRTestes 3 MATURE
AATCCTTTGTCCCTGGGTGA
>rno-mir-501_5P BNLxBrain 2 MATURE
AATCCTTTGTCCCTGGGTGAA
>rno-mir-501_5P BNLxTestes 1 MATURE
AATCCTTTGTCCCTGGGTGAAA
>rno-mir-501_5P SHRSpleen 11 MATURE
AATCCTTTGTCCCTGGGTGAAAAT
>rno-mir-3561_3P BNLxLiver 2 MATURE
TATCCAGGGTAGACACTCAGA
>rno-mir-3561_5P BNLxSpleen 1 MATURE
ACTGTGTCAATCCAGGGTAGA
>rno-mir-3586_3P SHRKidney 1 MATURE
ATACTAGACTGTGAGCTCCTCGA
>rno-mir-3586_5P BNLxSpleen 1 MATURE
TCCCTGTCCTCAAGGAG
>rno-mir-384_3P SHRBrain 1350 STAR
ATTCCTAGAAATTGTTCACAAT
>rno-mir-384_3P BNLxHeart 3 STAR
ATTCCTAGAAATTGTTCACAAT
>rno-mir-384_3P SHRHeart 5 STAR
ATTCCTAGAAATTGTTCACAA
>rno-mir-384_3P BNLxKidney 4 STAR
TCATTCCTAGAAATTGTTCAC
>rno-mir-384_3P BNLxSpleen 4 STAR
ATTCCTAGAAATTGTTCACAA
>rno-mir-384_3P SHRKidney 3 STAR
ATTCCTAGAAATTGTTCAC
>rno-mir-384_3P BNLxLiver 1 STAR
ATTCCTAGAAATTGTTCACAAT
>rno-mir-384_3P SHRTestes 1 MATURE
ATTCCTAGAAATTGTTCAC
>rno-mir-384_3P BNLxBrain 1685 STAR
ATTCCTAGAAATTGTTCACAAT
>rno-mir-384_3P SHRSpleen 1 STAR
TCATTCCTAGAAATTGTTCAC
>rno-mir-384_5P SHRLiver 1 MATURE
TGTAAACAATTCCTAGGCAATGT
>rno-mir-384_5P SHRBrain 2191 MATURE
TGTAAACAATTCCTAGGCAATGT
>rno-mir-384_5P BNLxHeart 7 MATURE
TGTAAACAATTCCTAGGCAATGT
>rno-mir-384_5P SHRHeart 12 MATURE
TGTAAACAATTCCTAGGCAATGT
>rno-mir-384_5P BNLxKidney 14 MATURE
TGTAAACAATTCCTAGGCAATGT
>rno-mir-384_5P BNLxSpleen 5 MATURE
TGTAAACAATTCCTAGGCAATGT
>rno-mir-384_5P SHRKidney 10 MATURE
TGTAAACAATTCCTAGGCAATGT
>rno-mir-384_5P BNLxLiver 3 MATURE
TGTAAACAATTCCTAGGCAATGT
>rno-mir-384_5P BNLxBrain 4461 MATURE
TGTAAACAATTCCTAGGCAATGT
>rno-mir-384_5P BNLxTestes 1 MATURE
TGTAAACAATTCCTAGGCAATGT
>rno-mir-384_5P SHRSpleen 6 MATURE
TGTAAACAATTCCTAGGCAATGT
>rno-mir-154_3P SHRLiver 8 MATURE
AATCATACACGGTTGACCTATT
>rno-mir-154_3P SHRBrain 145 MATURE
AATCATACACGGTTGACCTATT
>rno-mir-154_3P BNLxHeart 2 MATURE
AATCATACACGGTTGACCTATT
>rno-mir-154_3P SHRHeart 1 MATURE
AATCATACACGGTTGACCTATT
>rno-mir-154_3P BNLxKidney 4 MATURE
AATCATACACGGTTGACCTATT
>rno-mir-154_3P BNLxSpleen 2 STAR
AATCATACACGGTTGACCTATT
>rno-mir-154_3P SHRKidney 10 MATURE
AATCATACACGGTTGACCTATT
>rno-mir-154_3P BNLxLiver 2 MATURE
AATCATACACGGTTGACCTAT
>rno-mir-154_3P SHRTestes 2 MATURE
AATCATACACGGTTGACC
>rno-mir-154_3P BNLxBrain 173 MATURE
AATCATACACGGTTGACCTATT
>rno-mir-154_3P BNLxTestes 2 MATURE
AATCATACACGGTTGACCTATT
>rno-mir-154_3P SHRSpleen 3 STAR
AATCATACACGGTTGACCTATT
>rno-mir-154_5P SHRBrain 88 STAR
TAGGTTATCCGTGTTGCCTTCG
>rno-mir-154_5P BNLxHeart 1 STAR
TAGGTTATCCGTGTTGCCT
>rno-mir-154_5P SHRHeart 1 MATURE
TAGGTTATCCGTGTTGCCTT
>rno-mir-154_5P BNLxKidney 1 STAR
TAGGTTATCCGTGTTGCCTTCG
>rno-mir-154_5P BNLxSpleen 8 MATURE
TAGGTTATCCGTGTTGCCTTCG
>rno-mir-154_5P SHRKidney 3 STAR
TAGGTTATCCGTGTTGCCTTCG
>rno-mir-154_5P BNLxLiver 1 STAR
TAGGTTATCCGTGTTGCCTTCG
>rno-mir-154_5P BNLxBrain 75 STAR
TAGGTTATCCGTGTTGCCTTC
>rno-mir-154_5P SHRSpleen 6 MATURE
TAGGTTATCCGTGTTGCCTTCG
>rno-mir-183_3P SHRLiver 3 STAR
TGAATTACCGAAGGGCCATAA
>rno-mir-183_3P SHRBrain 2 STAR
GTGAATTACCGAAGGGCCATAA
>rno-mir-183_3P BNLxKidney 22 STAR
TGAATTACCGAAGGGCCATAA
>rno-mir-183_3P BNLxSpleen 1 STAR
TGAATTACCGAAGGGCCATAA
>rno-mir-183_3P SHRKidney 6 STAR
TGAATTACCGAAGGGCCATA
>rno-mir-183_3P BNLxLiver 8 STAR
TGAATTACCGAAGGGCCATAA
>rno-mir-183_3P BNLxBrain 45 STAR
TGAATTACCGAAGGGCCATAA
>rno-mir-183_5P SHRLiver 44 MATURE
TATGGCACTGGTAGAATTCACTGT
>rno-mir-183_5P SHRBrain 11 MATURE
ATGGCACTGGTAGAATTCACTG
>rno-mir-183_5P BNLxHeart 1 MATURE
ATGGCACTGGTAGAATTCACTG
>rno-mir-183_5P BNLxKidney 70 MATURE
TATGGCACTGGTAGAATTCACTG
>rno-mir-183_5P BNLxSpleen 5 MATURE
TATGGCACTGGTAGAATTCACTG
>rno-mir-183_5P SHRKidney 189 MATURE
TATGGCACTGGTAGAATTCACT
>rno-mir-183_5P BNLxLiver 64 MATURE
TATGGCACTGGTAGAATTCACT
>rno-mir-183_5P BNLxBrain 312 MATURE
TATGGCACTGGTAGAATTCACT
>rno-mir-183_5P BNLxTestes 1 MATURE
ATGGCACTGGTAGAATTCAC
>rno-mir-183_5P SHRSpleen 9 MATURE
ATGGCACTGGTAGAATTCACTGT
>rno-let-7a-1_3P SHRLiver 68 STAR
CTATACAATCTACTGTCTTTCC
>rno-let-7a-1_3P SHRBrain 195.5 STAR
CTATACAATCTACTGTCTTTCC
>rno-let-7a-1_3P BNLxHeart 40.5 STAR
CTATACAATCTACTGTCTTTCC
>rno-let-7a-1_3P SHRHeart 67.5 STAR
CTATACAATCTACTGTCTTTCC
>rno-let-7a-1_3P BNLxKidney 128 STAR
CTATACAATCTACTGTCTTTCC
>rno-let-7a-1_3P BNLxSpleen 75.5 STAR
CTATACAATCTACTGTCTTTCC
>rno-let-7a-1_3P SHRKidney 40.5 STAR
CTATACAATCTACTGTCTTTCC
>rno-let-7a-1_3P BNLxLiver 61 STAR
CTATACAATCTACTGTCTTTCC
>rno-let-7a-1_3P SHRTestes 3 STAR
CTATACAATCTACTGTCTTTCC
>rno-let-7a-1_3P BNLxBrain 284.5 STAR
CTATACAATCTACTGTCTTTCC
>rno-let-7a-1_3P BNLxTestes 2.5 STAR
CTATACAATCTACTGTCTTTCC
>rno-let-7a-1_3P SHRSpleen 24.5 STAR
CTATACAATCTACTGTCTTTCC
>rno-let-7a-1_5P SHRLiver 1555.25 MATURE
TGAGGTAGTAGGTTGTATAGTT
>rno-let-7a-1_5P SHRBrain 2427.75 MATURE
TGAGGTAGTAGGTTGTATAGTT
>rno-let-7a-1_5P BNLxHeart 856.5 MATURE
TGAGGTAGTAGGTTGTATAGTT
>rno-let-7a-1_5P SHRHeart 1897.5 MATURE
TGAGGTAGTAGGTTGTATAGTT
>rno-let-7a-1_5P BNLxKidney 1343 MATURE
TGAGGTAGTAGGTTGTATAGTT
>rno-let-7a-1_5P BNLxSpleen 1613 MATURE
TGAGGTAGTAGGTTGTATAGTT
>rno-let-7a-1_5P SHRKidney 2843.75 MATURE
TGAGGTAGTAGGTTGTATAGTT
>rno-let-7a-1_5P BNLxLiver 1387.25 MATURE
TGAGGTAGTAGGTTGTATAGTT
>rno-let-7a-1_5P SHRTestes 130.5 MATURE
TGAGGTAGTAGGTTGTATAG
>rno-let-7a-1_5P BNLxBrain 3614 MATURE
TGAGGTAGTAGGTTGTATAGTT
>rno-let-7a-1_5P BNLxTestes 74.75 MATURE
TGAGGTAGTAGGTTGTATAGTT
>rno-let-7a-1_5P SHRSpleen 1945 MATURE
TGAGGTAGTAGGTTGTATAGTT
>rno-mir-208_3P BNLxHeart 3 STAR
CTCACGTATAAGACGAGCAA
>rno-mir-208_3P SHRHeart 13 STAR
ATAAGACGAGCAAAAAGC
>rno-mir-208_5P BNLxHeart 894 MATURE
GAGCTTTTGGCCCGGGTTATAC
>rno-mir-208_5P SHRHeart 1577 MATURE
GAGCTTTTGGCCCGGGTTATAC
>rno-mir-208_5P BNLxKidney 1 MATURE
GAGCTTTTGGCCCGGGTT
>rno-mir-208_5P SHRKidney 1 MATURE
GAGCTTTTGGCCCGGGTT
>rno-mir-208_5P BNLxSpleen 1 MATURE
GAGCTTTTGGCCCGGGTTATAC
>rno-mir-208_5P BNLxLiver 2 MATURE
GAGCTTTTGGCCCGGGTTAT
>rno-mir-208_5P BNLxBrain 1 MATURE
GAGCTTTTGGCCCGGGTTATAC
>rno-mir-208_5P SHRSpleen 1 MATURE
GAGCTTTTGGCCCGGGTTATAC
>rno-mir-3587_3P BNLxBrain 1 MATURE
AACACTGATTTCAAATGGTGC
>rno-mir-484_3P SHRLiver 44 MATURE
TCAGGCTCAGTCCCCTCCCGAT
>rno-mir-484_3P SHRBrain 131 MATURE
TCAGGCTCAGTCCCCTCCCGAT
>rno-mir-484_3P BNLxHeart 51 MATURE
TCAGGCTCAGTCCCCTCCCGAT
>rno-mir-484_3P SHRHeart 101 MATURE
TCAGGCTCAGTCCCCTCCCGAT
>rno-mir-484_3P BNLxKidney 84 MATURE
TCAGGCTCAGTCCCCTCCCGA
>rno-mir-484_3P BNLxSpleen 88 MATURE
TCAGGCTCAGTCCCCTCCCGA
>rno-mir-484_3P SHRKidney 110 MATURE
TCAGGCTCAGTCCCCTCCCGAT
>rno-mir-484_3P BNLxLiver 23 MATURE
TCAGGCTCAGTCCCCTCCCGA
>rno-mir-484_3P SHRTestes 6 MATURE
TCAGGCTCAGTCCCCTCCCGAT
>rno-mir-484_3P BNLxBrain 118 MATURE
TCAGGCTCAGTCCCCTCCCGAT
>rno-mir-484_3P BNLxTestes 1 MATURE
TCAGGCTCAGTCCCCTCCCGAT
>rno-mir-484_3P SHRSpleen 128 MATURE
TCAGGCTCAGTCCCCTCCCGAT
>rno-mir-551b_3P SHRLiver 2 MATURE
GCGACCCATACTTGGTTTCAGT
>rno-mir-551b_3P SHRBrain 2683 MATURE
GCGACCCATACTTGGTTTCAGT
>rno-mir-551b_3P BNLxHeart 1 MATURE
GCGACCCATACTTGGTTTCAGT
>rno-mir-551b_3P SHRHeart 3 MATURE
GCGACCCATACTTGGTTTCAG
>rno-mir-551b_3P BNLxKidney 5 MATURE
GCGACCCATACTTGGTTTCAG
>rno-mir-551b_3P BNLxSpleen 2 MATURE
GCGACCCATACTTGGTTTCAGT
>rno-mir-551b_3P SHRKidney 2 MATURE
GCGACCCATACTTGGTTTCAGT
>rno-mir-551b_3P BNLxLiver 3 MATURE
GCGACCCATACTTGGTTT
>rno-mir-551b_3P BNLxBrain 2189 MATURE
GCGACCCATACTTGGTTTCAGT
>rno-mir-551b_3P BNLxTestes 1 MATURE
GCGACCCATACTTGGTTTCAGT
>rno-mir-551b_3P SHRSpleen 8 MATURE
GCGACCCATACTTGGTTTCAG
>rno-mir-551b_5P SHRBrain 4 STAR
GAAATCAAGCTTGGGTGAGACCT
>rno-mir-551b_5P BNLxBrain 7 STAR
GAAATCAAGCTTGGGTGAGACCT
>rno-mir-181c_3P SHRLiver 5 STAR
ACCATCGACCGTTGAGTGGACC
>rno-mir-181c_3P SHRBrain 122 STAR
ACCATCGACCGTTGAGTGGACC
>rno-mir-181c_3P BNLxHeart 38 STAR
ACCATCGACCGTTGAGTGGACC
>rno-mir-181c_3P SHRHeart 45 STAR
ACCATCGACCGTTGAGTGGACC
>rno-mir-181c_3P BNLxKidney 33 STAR
ACCATCGACCGTTGAGTGGACC
>rno-mir-181c_3P BNLxSpleen 39 STAR
ACCATCGACCGTTGAGTGGACC
>rno-mir-181c_3P SHRKidney 42 STAR
ACCATCGACCGTTGAGTGGACC
>rno-mir-181c_3P BNLxLiver 5 STAR
ACCATCGACCGTTGAGTGGA
>rno-mir-181c_3P SHRTestes 4 STAR
ACCATCGACCGTTGAGTGGACCC
>rno-mir-181c_3P BNLxBrain 170 STAR
ACCATCGACCGTTGAGTGGACC
>rno-mir-181c_3P BNLxTestes 2 STAR
ACCATCGACCGTTGAGTGGA
>rno-mir-181c_3P SHRSpleen 38 STAR
ACCATCGACCGTTGAGTGGACC
>rno-mir-181c_5P SHRLiver 25 MATURE
AACATTCAACCTGTCGGTGAGTT
>rno-mir-181c_5P SHRBrain 247 MATURE
AACATTCAACCTGTCGGTGAGTT
>rno-mir-181c_5P BNLxHeart 87 MATURE
AACATTCAACCTGTCGGTGAGTTT
>rno-mir-181c_5P SHRHeart 272 MATURE
AACATTCAACCTGTCGGTGAGTT
>rno-mir-181c_5P BNLxKidney 95 MATURE
AACATTCAACCTGTCGGTGAGTT
>rno-mir-181c_5P BNLxSpleen 160 MATURE
AACATTCAACCTGTCGGTGAGTT
>rno-mir-181c_5P SHRKidney 137 MATURE
AACATTCAACCTGTCGGTGAGTT
>rno-mir-181c_5P BNLxLiver 9 MATURE
AACATTCAACCTGTCGGTGAGTT
>rno-mir-181c_5P SHRTestes 6 MATURE
AACATTCAACCTGTCGGTGAGTT
>rno-mir-181c_5P BNLxBrain 534 MATURE
AACATTCAACCTGTCGGTGAGTT
>rno-mir-181c_5P BNLxTestes 8 MATURE
AACATTCAACCTGTCGGTGAGTT
>rno-mir-181c_5P SHRSpleen 196 MATURE
AACATTCAACCTGTCGGTGAGTTT
>rno-mir-326_3P SHRLiver 35 MATURE
CCTCTGGGCCCTTCCTCCAGT
>rno-mir-326_3P SHRBrain 931 MATURE
CCTCTGGGCCCTTCCTCCAGT
>rno-mir-326_3P BNLxHeart 34 MATURE
CCTCTGGGCCCTTCCTCCAGT
>rno-mir-326_3P SHRHeart 42 MATURE
CCTCTGGGCCCTTCCTCCAGT
>rno-mir-326_3P BNLxKidney 12 MATURE
CCTCTGGGCCCTTCCTCCAGT
>rno-mir-326_3P BNLxSpleen 221 MATURE
CCTCTGGGCCCTTCCTCCAGT
>rno-mir-326_3P SHRKidney 136 MATURE
CCTCTGGGCCCTTCCTCCAGT
>rno-mir-326_3P BNLxLiver 48 MATURE
CCTCTGGGCCCTTCCTCCAGT
>rno-mir-326_3P SHRTestes 3 MATURE
CCTCTGGGCCCTTCCTCCAGT
>rno-mir-326_3P BNLxBrain 1270 MATURE
CCTCTGGGCCCTTCCTCCAGT
>rno-mir-326_3P BNLxTestes 1 MATURE
CCTCTGGGCCCTTCCTCCAGT
>rno-mir-326_3P SHRSpleen 51 MATURE
CCTCTGGGCCCTTCCTCCAGT
>rno-mir-326_5P SHRBrain 1 STAR
GGGGGCAGGGCCTTTGTGAA
>rno-mir-326_5P BNLxBrain 1 STAR
CTCATCTGTCTGTGGGG
>rno-mir-351_3P SHRBrain 4 STAR
GGTCAAGAGGCGCCTGGGAAC
>rno-mir-351_3P SHRHeart 1 STAR
GGTCAAGAGGCGCCTGGGAAC
>rno-mir-351_3P BNLxSpleen 1 STAR
GGTCAAGAGGCGCCTGGGAAC
>rno-mir-351_3P SHRKidney 2 STAR
GGTCAAGAGGCGCCTGGGAACT
>rno-mir-351_3P BNLxLiver 1 STAR
GGTCAAGAGGCGCCTGGGAA
>rno-mir-351_3P SHRTestes 1 STAR
GGTCAAGAGGCGCCTGGGAAC
>rno-mir-351_3P BNLxBrain 1 STAR
GGTCAAGAGGCGCCTGGGAACT
>rno-mir-351_3P SHRSpleen 3 STAR
GGTCAAGAGGCGCCTGGGAAC
>rno-mir-351_5P SHRLiver 70 MATURE
TCCCTGAGGAGCCCTTTGAG
>rno-mir-351_5P SHRBrain 189 MATURE
TCCCTGAGGAGCCCTTTGAG
>rno-mir-351_5P BNLxHeart 255 MATURE
TCCCTGAGGAGCCCTTTGA
>rno-mir-351_5P SHRHeart 287 MATURE
TCCCTGAGGAGCCCTTTGA
>rno-mir-351_5P BNLxKidney 509 MATURE
TCCCTGAGGAGCCCTTTGAGCCT
>rno-mir-351_5P BNLxSpleen 188 MATURE
TCCCTGAGGAGCCCTTTGAG
>rno-mir-351_5P SHRKidney 269 MATURE
TCCCTGAGGAGCCCTTTGAGCCT
>rno-mir-351_5P BNLxLiver 87 MATURE
TCCCTGAGGAGCCCTTTGAG
>rno-mir-351_5P SHRTestes 19 MATURE
TCCCTGAGGAGCCCTTTGA
>rno-mir-351_5P BNLxBrain 226 MATURE
TCCCTGAGGAGCCCTTTGA
>rno-mir-351_5P BNLxTestes 51 MATURE
TCCCTGAGGAGCCCTTTGAGCCT
>rno-mir-351_5P SHRSpleen 111 MATURE
TCCCTGAGGAGCCCTTTGAGCCT
>rno-mir-30d_3P SHRBrain 1 STAR
CTTTCAGTCAGATGTTTGC
>rno-mir-30d_3P BNLxSpleen 1 STAR
TTTCAGTCAGATGTTTGCTGCT
>rno-mir-30d_3P BNLxBrain 2 STAR
CTTTCAGTCAGATGTTTGC
>rno-mir-30d_3P SHRSpleen 2 STAR
CTTTCAGTCAGATGTTTGCT
>rno-mir-30d_5P SHRLiver 5039 MATURE
TGTAAACATCCCCGACTGGAAGCT
>rno-mir-30d_5P SHRBrain 6139 MATURE
TGTAAACATCCCCGACTGGAAGCT
>rno-mir-30d_5P BNLxHeart 7456 MATURE
TGTAAACATCCCCGACTGGAAGCT
>rno-mir-30d_5P SHRHeart 11188 MATURE
TGTAAACATCCCCGACTGGAAGCT
>rno-mir-30d_5P BNLxKidney 8085.5 MATURE
TGTAAACATCCCCGACTGGAAGCT
>rno-mir-30d_5P BNLxSpleen 2151 MATURE
TGTAAACATCCCCGACTGGAAGCT
>rno-mir-30d_5P SHRKidney 8903.33333333333 MATURE
TGTAAACATCCCCGACTGGAAGCT
>rno-mir-30d_5P BNLxLiver 4476 MATURE
TGTAAACATCCCCGACTGGAAGCT
>rno-mir-30d_5P SHRTestes 203 MATURE
TGTAAACATCCCCGACTGGAAGCT
>rno-mir-30d_5P BNLxBrain 7538 MATURE
TGTAAACATCCCCGACTGGAAGCT
>rno-mir-30d_5P BNLxTestes 234 MATURE
TGTAAACATCCCCGACTGGAAGCT
>rno-mir-30d_5P SHRSpleen 4167 MATURE
TGTAAACATCCCCGACTGGAAGCT
>rno-mir-466b-2_3P SHRLiver 276 MATURE
atatacatacacacatacacat
>rno-mir-466b-2_3P SHRBrain 20 MATURE
atatacatacacacatacaca
>rno-mir-466b-2_3P BNLxHeart 3 MATURE
tacatacacacatacaca
>rno-mir-466b-2_3P SHRHeart 1 STAR
atatacatacacacatacac
>rno-mir-466b-2_3P BNLxKidney 23 MATURE
atatacatacacacatacacat
>rno-mir-466b-2_3P BNLxSpleen 103 MATURE
atatacatacacacatacacat
>rno-mir-466b-2_3P SHRKidney 24 MATURE
atatacatacacacatacaca
>rno-mir-466b-2_3P BNLxLiver 264 MATURE
atatacatacacacatacacat
>rno-mir-466b-2_3P SHRTestes 44 MATURE
atatacatacacacatacaca
>rno-mir-466b-2_3P BNLxBrain 46 MATURE
atatacatacacacatacac
>rno-mir-466b-2_3P BNLxTestes 34 MATURE
atatacatacacacatacacat
>rno-mir-466b-2_3P SHRSpleen 43 MATURE
atatacatacacacatacacat
>rno-mir-466b-2_5P SHRLiver 23.5 STAR
TGTGTATGTCCATGTgtgtat
>rno-mir-466b-2_5P SHRBrain 4 STAR
ATGTGTGTGTGTATGTCCATGT
>rno-mir-466b-2_5P BNLxHeart 1.5 STAR
TGTGTATGTCCATGTgtgtat
>rno-mir-466b-2_5P SHRHeart 5.5 MATURE
ATGTGTGTGTGTATGTCCATGT
>rno-mir-466b-2_5P BNLxKidney 1 STAR
ATGTGTGTGTGTATGTCCATGTgt
>rno-mir-466b-2_5P BNLxSpleen 14.5 STAR
ATGTGTGTGTGTATGTCCATGT
>rno-mir-466b-2_5P SHRKidney 3.5 STAR
ATGTGTGTGTGTATGTCCATGT
>rno-mir-466b-2_5P BNLxLiver 39 STAR
ATGTGTGTGTGTATGTCCATGT
>rno-mir-466b-2_5P SHRTestes 0.5 STAR
ATGTGTGTGTGTATGTCCATGTgt
>rno-mir-466b-2_5P BNLxBrain 2.5 STAR
ATGTGTGTGTGTATGTCCATGT
>rno-mir-466b-2_5P BNLxTestes 1.5 STAR
ATGTGTGTGTGTATGTCCATGT
>rno-mir-466b-2_5P SHRSpleen 21 STAR
ATGTGTGTGTGTATGTCCATGT
>rno-mir-344b-1_3P SHRBrain 133.5 MATURE
GATATAACCAAAGCCCGACTGT
>rno-mir-344b-1_3P BNLxLiver 2 MATURE
GATATAACCAAAGCCCGACTGT
>rno-mir-344b-1_3P BNLxBrain 36.5 MATURE
GATATAACCAAAGCCCGACTGT
>rno-mir-344b-1_5P SHRBrain 7.5 STAR
AGTCAGGCTGCTGGTTATATTC
>rno-mir-344b-1_5P BNLxBrain 14 STAR
AGTCAGGCTGCTGGTTATATTC
>rno-mir-201_3P BNLxHeart 2 MATURE
GAACAGCGCCTTTCTGTGTAG
>rno-mir-201_3P SHRHeart 10 MATURE
TGAACAGCGCCTTTCTGTGTAG
>rno-mir-201_3P BNLxKidney 25 MATURE
TGAACAGCGCCTTTCTGTGTAG
>rno-mir-201_3P SHRKidney 9 MATURE
TGAACAGCGCCTTTCTGTGTAG
>rno-mir-201_3P BNLxLiver 2 MATURE
TGAACAGCGCCTTTCTGTGTAG
>rno-mir-201_3P SHRTestes 93 MATURE
TGAACAGCGCCTTTCTGTGTAG
>rno-mir-201_3P BNLxBrain 2 MATURE
TGAACAGCGCCTTTCTGTGTAG
>rno-mir-201_3P BNLxTestes 94 MATURE
TGAACAGCGCCTTTCTGTGTAG
>rno-mir-201_5P SHRLiver 1 MATURE
CACTCAGTAAGGCATTGTTCT
>rno-mir-201_5P SHRHeart 7 STAR
CACTCAGTAAGGCATTGTTCT
>rno-mir-201_5P BNLxKidney 6 STAR
CACTCAGTAAGGCATTGTTCT
>rno-mir-201_5P SHRKidney 8 STAR
CACTCAGTAAGGCATTGTTCT
>rno-mir-201_5P BNLxLiver 1 STAR
CACTCAGTAAGGCATTGTTC
>rno-mir-201_5P SHRTestes 51 STAR
CACTCAGTAAGGCATTGTTC
>rno-mir-201_5P BNLxTestes 32 STAR
CACTCAGTAAGGCATTGTTCT
>rno-mir-3546_3P BNLxBrain 1 MATURE
ATAACCCGGGCCAAAAGCTCAC
>rno-mir-137_3P SHRBrain 349 MATURE
ATTGCTTAAGAATACGCGTAG
>rno-mir-137_3P BNLxHeart 1 MATURE
ATTGCTTAAGAATACGCGTAG
>rno-mir-137_3P BNLxKidney 1 MATURE
ATTGCTTAAGAATACGCGTAG
>rno-mir-137_3P BNLxBrain 335 MATURE
ATTGCTTAAGAATACGCGTAG
>rno-mir-137_3P SHRSpleen 1 MATURE
TTATTGCTTAAGAATACGCGT
>rno-mir-137_5P SHRBrain 31 STAR
ACGGGTATTCTTGGGTGGAT
>rno-mir-137_5P BNLxBrain 40 STAR
ACGGGTATTCTTGGGTGGATAA
>rno-mir-9-1_3P SHRLiver 0.666666666666666 STAR
ATAAAGCTAGATAACCGAAAGT
>rno-mir-9-1_3P SHRBrain 1069.16666666667 MATURE
TAAAGCTAGATAACCGAAAGTAA
>rno-mir-9-1_3P BNLxHeart 3.5 MATURE
TAAAGCTAGATAACCGAAAGTAA
>rno-mir-9-1_3P SHRHeart 2.66666666666667 MATURE
TAAAGCTAGATAACCGAAAGTAA
>rno-mir-9-1_3P BNLxKidney 7 MATURE
TAAAGCTAGATAACCGAAAGTAA
>rno-mir-9-1_3P BNLxSpleen 1.16666666666667 STAR
TAAAGCTAGATAACCGAAAGTAA
>rno-mir-9-1_3P SHRKidney 10.1666666666667 MATURE
TAAAGCTAGATAACCGAAAGTAA
>rno-mir-9-1_3P BNLxLiver 1.33333333333333 STAR
TAAAGCTAGATAACCGAAAGT
>rno-mir-9-1_3P SHRTestes 0.333333333333333 MATURE
ATAAAGCTAGATAACCGAAAG
>rno-mir-9-1_3P BNLxBrain 1851.33333333333 MATURE
TAAAGCTAGATAACCGAAAGTAA
>rno-mir-9-1_3P BNLxTestes 0.833333333333333 STAR
TAAAGCTAGATAACCGAAAGTAA
>rno-mir-9-1_3P SHRSpleen 1.83333333333333 STAR
TAAAGCTAGATAACCGAAAGTAA
>rno-mir-9-1_5P SHRLiver 2 MATURE
GGTTATCTAGCTGTATGA
>rno-mir-9-1_5P SHRBrain 457.333333333333 STAR
TCTTTGGTTATCTAGCTGTATGA
>rno-mir-9-1_5P BNLxHeart 3 STAR
TCTTTGGTTATCTAGCTGTAT
>rno-mir-9-1_5P SHRHeart 2 STAR
TCTTTGGTTATCTAGCTGTATG
>rno-mir-9-1_5P BNLxKidney 2.66666666666667 STAR
TCTTTGGTTATCTAGCTGTAT
>rno-mir-9-1_5P BNLxSpleen 1.66666666666667 MATURE
TGGTTATCTAGCTGTATGA
>rno-mir-9-1_5P SHRKidney 7 STAR
TCTTTGGTTATCTAGCTGTATGA
>rno-mir-9-1_5P BNLxLiver 5.33333333333333 MATURE
TCTTTGGTTATCTAGCTGTAT
>rno-mir-9-1_5P SHRTestes 0.333333333333333 MATURE
TCTTTGGTTATCTAGCTGTAT
>rno-mir-9-1_5P BNLxBrain 1174.83333333333 STAR
TCTTTGGTTATCTAGCTGTATGA
>rno-mir-9-1_5P BNLxTestes 2.33333333333334 MATURE
TCTTTGGTTATCTAGCTGTAT
>rno-mir-9-1_5P SHRSpleen 4.66666666666666 MATURE
TCTTTGGTTATCTAGCTGTAT
>rno-mir-3596a_3P SHRHeart 1 MATURE
CTATACAACCTACTACC
>rno-mir-3596a_3P SHRKidney 2 MATURE
AACTATACAACCTACTACCTCA
>rno-mir-3596a_3P BNLxBrain 3 MATURE
CTATACAACCTACTACC
>rno-mir-211_3P BNLxSpleen 2 STAR
GGCAAGGACAGCAAAGGGGG
>rno-mir-211_3P SHRSpleen 1 STAR
GCAAGGACAGCAAAGGGGG
>rno-mir-211_5P SHRLiver 4 MATURE
TTCCCTTTGTCATCCTTTGCCT
>rno-mir-211_5P SHRBrain 52 MATURE
TTCCCTTTGTCATCCTTTGCCT
>rno-mir-211_5P BNLxHeart 2 MATURE
TTCCCTTTGTCATCCTTTGCCT
>rno-mir-211_5P SHRHeart 5 MATURE
TTCCCTTTGTCATCCTTTGCCT
>rno-mir-211_5P BNLxKidney 5 MATURE
TTCCCTTTGTCATCCTTTGC
>rno-mir-211_5P BNLxSpleen 486 MATURE
TTCCCTTTGTCATCCTTTGCCT
>rno-mir-211_5P SHRKidney 6 MATURE
TTCCCTTTGTCATCCTTTGCCT
>rno-mir-211_5P BNLxLiver 3 MATURE
TTCCCTTTGTCATCCTTTGCCT
>rno-mir-211_5P SHRTestes 3 MATURE
TTCCCTTTGTCATCCTTTGCCT
>rno-mir-211_5P BNLxBrain 155 MATURE
TTCCCTTTGTCATCCTTTGCCT
>rno-mir-211_5P BNLxTestes 3 MATURE
TTCCCTTTGTCATCCTTTGCCT
>rno-mir-211_5P SHRSpleen 94 MATURE
TTCCCTTTGTCATCCTTTGCCT
>rno-mir-369_3P SHRBrain 21 STAR
AATAATACATGGTTGATCTTT
>rno-mir-369_3P BNLxBrain 70 STAR
AATAATACATGGTTGATCTTT
>rno-mir-369_5P SHRLiver 4 MATURE
AGATCGACCGTGTTATATTCG
>rno-mir-369_5P SHRBrain 1108 MATURE
AGATCGACCGTGTTATATTCGC
>rno-mir-369_5P BNLxHeart 2 MATURE
AGATCGACCGTGTTATATTCGC
>rno-mir-369_5P SHRHeart 7 MATURE
AGATCGACCGTGTTATATTCGC
>rno-mir-369_5P BNLxKidney 3 MATURE
AGATCGACCGTGTTATATTCGC
>rno-mir-369_5P BNLxSpleen 1 MATURE
AGATCGACCGTGTTATATTC
>rno-mir-369_5P SHRKidney 9 MATURE
AGATCGACCGTGTTATATTCGC
>rno-mir-369_5P BNLxLiver 2 MATURE
AGATCGACCGTGTTATATTCGC
>rno-mir-369_5P SHRTestes 3 MATURE
AGATCGACCGTGTTATATTCGC
>rno-mir-369_5P BNLxBrain 1210 MATURE
AGATCGACCGTGTTATATTCGC
>rno-mir-369_5P BNLxTestes 1 MATURE
AGATCGACCGTGTTATATTCGC
>rno-mir-369_5P SHRSpleen 6 MATURE
AGATCGACCGTGTTATATTCGC
>rno-mir-3575_3P BNLxKidney 1 MATURE
ACTGCTGGGTAAGACGAG
>rno-mir-135b_3P BNLxBrain 1 STAR
ATGTAGGGCTAAAAGCCATGGG
>rno-mir-135b_5P SHRBrain 999 MATURE
TATGGCTTTTCATTCCTATGT
>rno-mir-135b_5P BNLxHeart 7 MATURE
TATGGCTTTTCATTCCTATGT
>rno-mir-135b_5P SHRHeart 3 MATURE
TATGGCTTTTCATTCCTATGT
>rno-mir-135b_5P BNLxKidney 14 MATURE
TATGGCTTTTCATTCCTATGT
>rno-mir-135b_5P BNLxSpleen 3 MATURE
TATGGCTTTTCATTCCTATGT
>rno-mir-135b_5P SHRKidney 5 MATURE
TATGGCTTTTCATTCCTATGTGA
>rno-mir-135b_5P BNLxLiver 1 MATURE
TATGGCTTTTCATTCCTATGT
>rno-mir-135b_5P SHRTestes 47 MATURE
TATGGCTTTTCATTCCTATGT
>rno-mir-135b_5P BNLxBrain 1554.5 MATURE
TATGGCTTTTCATTCCTATGT
>rno-mir-135b_5P BNLxTestes 83 MATURE
TATGGCTTTTCATTCCTATGT
>rno-mir-135b_5P SHRSpleen 3 MATURE
TATGGCTTTTCATTCCTATGTGA
>rno-mir-3564_3P BNLxBrain 1 MATURE
TGGGAAATGCAAAGAGGGAAG
>rno-mir-3580_3P BNLxKidney 22 MATURE
TGACTAGGGTAGTATGAGTAGA
>rno-mir-3580_3P BNLxLiver 1 MATURE
TGACTAGGGTAGTATGAGTAG
>rno-mir-3580_3P SHRTestes 277 MATURE
TGACTAGGGTAGTATGAGTAGA
>rno-mir-3580_3P BNLxBrain 1 MATURE
TGACTAGGGTAGTATGAGTAG
>rno-mir-3580_3P BNLxTestes 238 MATURE
TGACTAGGGTAGTATGAGTAGA
>rno-mir-3580_5P SHRTestes 3 STAR
tgcttgtacttattctggtgac
>rno-mir-3580_5P BNLxTestes 1 STAR
tgcttgtacttattctggtgac
>rno-mir-181a-2_3P SHRLiver 3 STAR
ACCACCAACCGTTGACTG
>rno-mir-181a-2_3P SHRBrain 6 STAR
ACCACCAACCGTTGACTGTACCT
>rno-mir-181a-2_3P BNLxHeart 2 STAR
ACCACCAACCGTTGACTGT
>rno-mir-181a-2_3P SHRHeart 7 STAR
ACCACCAACCGTTGACTGTACCT
>rno-mir-181a-2_3P BNLxKidney 14 STAR
ACCACCAACCGTTGACTGTACC
>rno-mir-181a-2_3P BNLxSpleen 11 STAR
ACCACCAACCGTTGACTGTACCT
>rno-mir-181a-2_3P SHRKidney 11 STAR
ACCACCAACCGTTGACTGTACC
>rno-mir-181a-2_3P BNLxBrain 9 STAR
ACCACCAACCGTTGACTGTACCT
>rno-mir-181a-2_3P BNLxTestes 1 STAR
ACCACCAACCGTTGACTGT
>rno-mir-181a-2_3P SHRSpleen 4 STAR
ACCACCAACCGTTGACTGTACCT
>rno-mir-181a-2_5P SHRLiver 62.5 MATURE
AACATTCAACGCTGTCGGTGAGT
>rno-mir-181a-2_5P SHRBrain 1128.5 MATURE
AACATTCAACGCTGTCGGTGAGT
>rno-mir-181a-2_5P BNLxHeart 157.5 MATURE
AACATTCAACGCTGTCGGTGAGT
>rno-mir-181a-2_5P SHRHeart 310.5 MATURE
AACATTCAACGCTGTCGGTGAGT
>rno-mir-181a-2_5P BNLxKidney 239 MATURE
AACATTCAACGCTGTCGGTGAGT
>rno-mir-181a-2_5P BNLxSpleen 666 MATURE
AACATTCAACGCTGTCGGTGAGT
>rno-mir-181a-2_5P SHRKidney 241.5 MATURE
AACATTCAACGCTGTCGGTGAGT
>rno-mir-181a-2_5P BNLxLiver 39.5 MATURE
AACATTCAACGCTGTCGGTGAGT
>rno-mir-181a-2_5P SHRTestes 9.5 MATURE
AACATTCAACGCTGTCGGTGAGT
>rno-mir-181a-2_5P BNLxBrain 2030 MATURE
AACATTCAACGCTGTCGGTGAGT
>rno-mir-181a-2_5P BNLxTestes 9.5 MATURE
AACATTCAACGCTGTCGGTGAG
>rno-mir-181a-2_5P SHRSpleen 306.5 MATURE
AACATTCAACGCTGTCGGTGAGT
>rno-mir-214_3P SHRLiver 43 MATURE
ACAGCAGGCACAGACAGGCAG
>rno-mir-214_3P SHRBrain 11 MATURE
ACAGCAGGCACAGACAGGCAGT
>rno-mir-214_3P BNLxHeart 142 MATURE
ACAGCAGGCACAGACAGGCAGT
>rno-mir-214_3P SHRHeart 183 MATURE
ACAGCAGGCACAGACAGGCAGT
>rno-mir-214_3P BNLxKidney 142 MATURE
ACAGCAGGCACAGACAG
>rno-mir-214_3P BNLxSpleen 146 MATURE
ACAGCAGGCACAGACAGGCAGT
>rno-mir-214_3P SHRKidney 155 MATURE
ACAGCAGGCACAGACAGGCAGT
>rno-mir-214_3P BNLxLiver 44 MATURE
ACAGCAGGCACAGACAGGCAGT
>rno-mir-214_3P SHRTestes 4 MATURE
ACAGCAGGCACAGACAGGCAGTCA
>rno-mir-214_3P BNLxBrain 13 MATURE
ACAGCAGGCACAGACAGGCAGT
>rno-mir-214_3P BNLxTestes 5 MATURE
ACAGCAGGCACAGACAGGCAGT
>rno-mir-214_3P SHRSpleen 80 MATURE
ACAGCAGGCACAGACAGGCAGT
>rno-mir-214_5P SHRLiver 1 STAR
AGAGTTGTCATGTGTCT
>rno-mir-214_5P SHRHeart 5 STAR
CAGAGTTGTCATGTGTCT
>rno-mir-214_5P BNLxKidney 1 STAR
CAGAGTTGTCATGTGTCT
>rno-mir-214_5P BNLxSpleen 3 STAR
TGCCTGTCTACACTTGC
>rno-mir-214_5P SHRKidney 2 STAR
AGAGTTGTCATGTGTCT
>rno-mir-214_5P BNLxLiver 3 STAR
AGAGTTGTCATGTGTCT
>rno-mir-214_5P SHRSpleen 1 STAR
AGAGTTGTCATGTGTCT
>rno-mir-339_3P SHRLiver 14 STAR
TGAGCGCCTCGACGACAGAGC
>rno-mir-339_3P SHRBrain 3 STAR
TGAGCGCCTCGACGACA
>rno-mir-339_3P BNLxHeart 20 STAR
TGAGCGCCTCGACGACAGAGCCA
>rno-mir-339_3P SHRHeart 25 STAR
TGAGCGCCTCGACGACAGAGCCA
>rno-mir-339_3P BNLxKidney 36 STAR
AGCGCCTCGACGACAGAGCCA
>rno-mir-339_3P BNLxSpleen 35 STAR
TGAGCGCCTCGACGACAGAGCCAG
>rno-mir-339_3P SHRKidney 32 STAR
AGCGCCTCGACGACAGAGCCA
>rno-mir-339_3P BNLxLiver 23 STAR
AGCGCCTCGACGACAGAGCCA
>rno-mir-339_3P SHRTestes 2 STAR
TGAGCGCCTCGACGACAGA
>rno-mir-339_3P BNLxBrain 7 STAR
GAGCGCCTCGACGACAGAGCCAG
>rno-mir-339_3P BNLxTestes 2 STAR
TGAGCGCCTCGACGACAGA
>rno-mir-339_3P SHRSpleen 22 STAR
AGCGCCTCGACGACAGAGCCA
>rno-mir-339_5P SHRLiver 716 MATURE
TCCCTGTCCTCCAGGAGCTCA
>rno-mir-339_5P SHRBrain 139 MATURE
TCCCTGTCCTCCAGGAGCTCA
>rno-mir-339_5P BNLxHeart 284 MATURE
TCCCTGTCCTCCAGGAGCTCA
>rno-mir-339_5P SHRHeart 371 MATURE
TCCCTGTCCTCCAGGAGCTCA
>rno-mir-339_5P BNLxKidney 847 MATURE
TCCCTGTCCTCCAGGAGCTCA
>rno-mir-339_5P BNLxSpleen 774 MATURE
TCCCTGTCCTCCAGGAGCTCA
>rno-mir-339_5P SHRKidney 1043 MATURE
TCCCTGTCCTCCAGGAGCTCA
>rno-mir-339_5P BNLxLiver 461 MATURE
TCCCTGTCCTCCAGGAGCTCACGT
>rno-mir-339_5P SHRTestes 13 MATURE
TCCCTGTCCTCCAGGAGCTCA
>rno-mir-339_5P BNLxBrain 284 MATURE
TCCCTGTCCTCCAGGAGCTCA
>rno-mir-339_5P BNLxTestes 41 MATURE
TCCCTGTCCTCCAGGAGCTCA
>rno-mir-339_5P SHRSpleen 978 MATURE
TCCCTGTCCTCCAGGAGCTCA
>rno-mir-100_3P SHRLiver 4 STAR
CAAGCTTGTGTCTATAGGTAT
>rno-mir-100_3P SHRBrain 56 STAR
CAAGCTTGTGTCTATAGGTAT
>rno-mir-100_3P BNLxHeart 23 STAR
CAAGCTTGTGTCTATAGGTAT
>rno-mir-100_3P SHRHeart 21 STAR
CAAGCTTGTGTCTATAGGTAT
>rno-mir-100_3P BNLxKidney 9 STAR
CAAGCTTGTGTCTATAGGTAT
>rno-mir-100_3P BNLxSpleen 15 STAR
CAAGCTTGTGTCTATAGGTAT
>rno-mir-100_3P SHRKidney 6 STAR
CAAGCTTGTGTCTATAGGTAT
>rno-mir-100_3P BNLxLiver 1 STAR
CAAGCTTGTGTCTATAGGTAT
>rno-mir-100_3P SHRTestes 5 STAR
CAAGCTTGTGTCTATAGGT
>rno-mir-100_3P BNLxBrain 96 STAR
CAAGCTTGTGTCTATAGGTAT
>rno-mir-100_3P BNLxTestes 4 STAR
CAAGCTTGTGTCTATAGGTAT
>rno-mir-100_3P SHRSpleen 5 STAR
CAAGCTTGTGTCTATAGGTAT
>rno-mir-100_5P SHRLiver 616 MATURE
AACCCGTAGATCCGAACTTGT
>rno-mir-100_5P SHRBrain 3999.5 MATURE
AACCCGTAGATCCGAACTTGT
>rno-mir-100_5P BNLxHeart 2282 MATURE
AACCCGTAGATCCGAACTTGT
>rno-mir-100_5P SHRHeart 3091 MATURE
AACCCGTAGATCCGAACTTGT
>rno-mir-100_5P BNLxKidney 1017 MATURE
AACCCGTAGATCCGAACTTGT
>rno-mir-100_5P BNLxSpleen 992 MATURE
AACCCGTAGATCCGAACTTGT
>rno-mir-100_5P SHRKidney 1926 MATURE
AACCCGTAGATCCGAACTTGT
>rno-mir-100_5P BNLxLiver 469 MATURE
AACCCGTAGATCCGAACTTGT
>rno-mir-100_5P SHRTestes 286 MATURE
AACCCGTAGATCCGAACTTGT
>rno-mir-100_5P BNLxBrain 6035 MATURE
AACCCGTAGATCCGAACTTGT
>rno-mir-100_5P BNLxTestes 236 MATURE
AACCCGTAGATCCGAACTTGT
>rno-mir-100_5P SHRSpleen 634 MATURE
AACCCGTAGATCCGAACTTGT
>rno-mir-34a_3P SHRLiver 9 STAR
AATCAGCAAGTATACTGCCCTA
>rno-mir-34a_3P SHRBrain 117 STAR
AATCAGCAAGTATACTGCCCTA
>rno-mir-34a_3P BNLxHeart 14 STAR
AATCAGCAAGTATACTGCCCTA
>rno-mir-34a_3P SHRHeart 32 STAR
AATCAGCAAGTATACTGCCCTA
>rno-mir-34a_3P BNLxKidney 11 STAR
AATCAGCAAGTATACTGCCCTA
>rno-mir-34a_3P BNLxSpleen 21 STAR
AATCAGCAAGTATACTGCCCTA
>rno-mir-34a_3P SHRKidney 8 STAR
AATCAGCAAGTATACTGCCCTA
>rno-mir-34a_3P BNLxLiver 2 STAR
AATCAGCAAGTATACTGCCCTA
>rno-mir-34a_3P SHRTestes 12 STAR
AATCAGCAAGTATACTGCCCTA
>rno-mir-34a_3P BNLxBrain 190 STAR
AATCAGCAAGTATACTGCCCTA
>rno-mir-34a_3P BNLxTestes 15 STAR
AATCAGCAAGTATACTGCCCTA
>rno-mir-34a_3P SHRSpleen 10 STAR
AATCAGCAAGTATACTGCCCTA
>rno-mir-34a_5P SHRLiver 1133 MATURE
TGGCAGTGTCTTAGCTGGTTGT
>rno-mir-34a_5P SHRBrain 5135 MATURE
TGGCAGTGTCTTAGCTGGTTGT
>rno-mir-34a_5P BNLxHeart 202 MATURE
TGGCAGTGTCTTAGCTGGTTGT
>rno-mir-34a_5P SHRHeart 3218 MATURE
TGGCAGTGTCTTAGCTGGTTGT
>rno-mir-34a_5P BNLxKidney 537 MATURE
TGGCAGTGTCTTAGCTGGTTGT
>rno-mir-34a_5P BNLxSpleen 2553 MATURE
TGGCAGTGTCTTAGCTGGTTGT
>rno-mir-34a_5P SHRKidney 259 MATURE
TGGCAGTGTCTTAGCTGGTTGT
>rno-mir-34a_5P BNLxLiver 237 MATURE
TGGCAGTGTCTTAGCTGGTTGT
>rno-mir-34a_5P SHRTestes 21 MATURE
TGGCAGTGTCTTAGCTGGTTGT
>rno-mir-34a_5P BNLxBrain 6921 MATURE
TGGCAGTGTCTTAGCTGGTTGT
>rno-mir-34a_5P BNLxTestes 72 MATURE
TGGCAGTGTCTTAGCTGGTTGT
>rno-mir-34a_5P SHRSpleen 1760 MATURE
TGGCAGTGTCTTAGCTGGTTGT
>rno-mir-451_3P SHRLiver 1 STAR
atggtaatggttctcttgctgct
>rno-mir-451_3P BNLxSpleen 1 STAR
GAGTTTagtaatggtaa
>rno-mir-451_3P SHRSpleen 1 STAR
atggtaatggttctcttgctgct
>rno-mir-451_5P SHRLiver 4161 MATURE
AAACCGTTACCATTACTGAGTTT
>rno-mir-451_5P SHRBrain 3396 MATURE
AAACCGTTACCATTACTGAGTTT
>rno-mir-451_5P BNLxHeart 10169 MATURE
AAACCGTTACCATTACTGAGTTT
>rno-mir-451_5P SHRHeart 7733 MATURE
AAACCGTTACCATTACTGAGTT
>rno-mir-451_5P BNLxKidney 917 MATURE
AAACCGTTACCATTACTGAGTTT
>rno-mir-451_5P BNLxSpleen 65633 MATURE
AAACCGTTACCATTACTGAGTTT
>rno-mir-451_5P SHRKidney 1016 MATURE
AAACCGTTACCATTACTGAGTTT
>rno-mir-451_5P BNLxLiver 4304 MATURE
AAACCGTTACCATTACTGAGTTT
>rno-mir-451_5P SHRTestes 71 MATURE
AAACCGTTACCATTACTGAGTTT
>rno-mir-451_5P BNLxBrain 2146 MATURE
AAACCGTTACCATTACTGAGTTT
>rno-mir-451_5P BNLxTestes 65 MATURE
AAACCGTTACCATTACTGAGTTT
>rno-mir-451_5P SHRSpleen 27680 MATURE
AAACCGTTACCATTACTGAGTTT
>rno-mir-140_3P SHRLiver 1605 MATURE
ACCACAGGGTAGAACCACGGAC
>rno-mir-140_3P SHRBrain 3325 MATURE
ACCACAGGGTAGAACCACGGAC
>rno-mir-140_3P BNLxHeart 3120 MATURE
ACCACAGGGTAGAACCACGGAC
>rno-mir-140_3P SHRHeart 3249 MATURE
ACCACAGGGTAGAACCACGGAC
>rno-mir-140_3P BNLxKidney 6569 MATURE
ACCACAGGGTAGAACCACGGAC
>rno-mir-140_3P BNLxSpleen 6295 MATURE
ACCACAGGGTAGAACCACGGAC
>rno-mir-140_3P SHRKidney 3809 MATURE
ACCACAGGGTAGAACCACGGAC
>rno-mir-140_3P BNLxLiver 1690 MATURE
ACCACAGGGTAGAACCACGGAC
>rno-mir-140_3P SHRTestes 195 MATURE
ACCACAGGGTAGAACCACGGAC
>rno-mir-140_3P BNLxBrain 4280 MATURE
ACCACAGGGTAGAACCACGGAC
>rno-mir-140_3P BNLxTestes 310 MATURE
ACCACAGGGTAGAACCACGGAC
>rno-mir-140_3P SHRSpleen 4610 MATURE
ACCACAGGGTAGAACCACGGAC
>rno-mir-140_5P SHRLiver 129 STAR
CAGTGGTTTTACCCTATGGT
>rno-mir-140_5P SHRBrain 433 STAR
CAGTGGTTTTACCCTATGGT
>rno-mir-140_5P BNLxHeart 101 STAR
CAGTGGTTTTACCCTATGGT
>rno-mir-140_5P SHRHeart 174 STAR
CAGTGGTTTTACCCTATGGT
>rno-mir-140_5P BNLxKidney 186 STAR
CAGTGGTTTTACCCTATGGT
>rno-mir-140_5P BNLxSpleen 559 STAR
CAGTGGTTTTACCCTATGGTAG
>rno-mir-140_5P SHRKidney 229 STAR
CAGTGGTTTTACCCTATGGTAG
>rno-mir-140_5P BNLxLiver 50 STAR
CAGTGGTTTTACCCTATGGT
>rno-mir-140_5P SHRTestes 17 STAR
CAGTGGTTTTACCCTATGGT
>rno-mir-140_5P BNLxBrain 485 STAR
CAGTGGTTTTACCCTATGGT
>rno-mir-140_5P BNLxTestes 13 STAR
CAGTGGTTTTACCCTATGGT
>rno-mir-140_5P SHRSpleen 331 STAR
CAGTGGTTTTACCCTATGGTAG
>rno-mir-186_3P BNLxSpleen 1 STAR
GCCCAAAGGTGAATTTTTTGG
>rno-mir-186_5P SHRLiver 36 MATURE
CAAAGAATTCTCCTTTTGGGCT
>rno-mir-186_5P SHRBrain 130 MATURE
CAAAGAATTCTCCTTTTGGGCT
>rno-mir-186_5P BNLxHeart 32 MATURE
CAAAGAATTCTCCTTTTGGGCT
>rno-mir-186_5P SHRHeart 61 MATURE
CAAAGAATTCTCCTTTTGGGCT
>rno-mir-186_5P BNLxKidney 8 MATURE
CAAAGAATTCTCCTTTTGGGCTT
>rno-mir-186_5P BNLxSpleen 92 MATURE
CAAAGAATTCTCCTTTTGGGCT
>rno-mir-186_5P SHRKidney 97 MATURE
CAAAGAATTCTCCTTTTGGGCT
>rno-mir-186_5P BNLxLiver 24 MATURE
CAAAGAATTCTCCTTTTGGGCT
>rno-mir-186_5P SHRTestes 3 MATURE
CAAAGAATTCTCCTTTTGGGCT
>rno-mir-186_5P BNLxBrain 126 MATURE
CAAAGAATTCTCCTTTTGGGCT
>rno-mir-186_5P BNLxTestes 6 MATURE
CAAAGAATTCTCCTTTTGGGCT
>rno-mir-186_5P SHRSpleen 144 MATURE
CAAAGAATTCTCCTTTTGGGCT
>rno-mir-495_3P SHRLiver 1 MATURE
AAACAAACATGGTGCACTTCT
>rno-mir-495_3P SHRBrain 2023 MATURE
AAACAAACATGGTGCACTTCTT
>rno-mir-495_3P BNLxHeart 5 MATURE
AAACAAACATGGTGCACTTCTT
>rno-mir-495_3P SHRHeart 3 MATURE
AAACAAACATGGTGCACTTCTT
>rno-mir-495_3P BNLxKidney 9 MATURE
AAACAAACATGGTGCACTTCTT
>rno-mir-495_3P BNLxSpleen 5 MATURE
AAACAAACATGGTGCACTTCTT
>rno-mir-495_3P SHRKidney 17 MATURE
AAACAAACATGGTGCACTTCTT
>rno-mir-495_3P BNLxLiver 3 MATURE
AAACAAACATGGTGCACTTCT
>rno-mir-495_3P SHRTestes 8 MATURE
AAACAAACATGGTGCACTTCTT
>rno-mir-495_3P BNLxBrain 3856 MATURE
AAACAAACATGGTGCACTTCTT
>rno-mir-495_3P BNLxTestes 1 MATURE
AACAAACATGGTGCACTTCTT
>rno-mir-495_3P SHRSpleen 10 MATURE
AAACAAACATGGTGCACTTCTT
>rno-mir-374_3P SHRBrain 2 MATURE
CTTAGCACGTTGTATTATTAT
>rno-mir-374_3P BNLxSpleen 4 STAR
CTTAGCACGTTGTATTATTATT
>rno-mir-374_3P SHRKidney 3 STAR
CTTAGCACGTTGTATTATTATT
>rno-mir-374_3P BNLxBrain 5 STAR
CTTAGCACGTTGTATTATTATT
>rno-mir-374_3P SHRSpleen 2 STAR
CTTAGCACGTTGTATTATTATT
>rno-mir-374_5P SHRLiver 39 MATURE
ATATAATACAACCTGCTAAGTG
>rno-mir-374_5P SHRBrain 2 MATURE
ATATAATACAACCTGCTAAGT
>rno-mir-374_5P BNLxHeart 45 MATURE
ATATAATACAACCTGCTAAGTG
>rno-mir-374_5P SHRHeart 21 MATURE
ATATAATACAACCTGCTAAGTG
>rno-mir-374_5P BNLxKidney 5 MATURE
ATATAATACAACCTGCTAAGT
>rno-mir-374_5P BNLxSpleen 93 MATURE
ATATAATACAACCTGCTAAGTG
>rno-mir-374_5P SHRKidney 191 MATURE
ATATAATACAACCTGCTAAGTG
>rno-mir-374_5P SHRTestes 7 MATURE
ATATAATACAACCTGCTAAGT
>rno-mir-374_5P BNLxBrain 6 MATURE
ATATAATACAACCTGCTAAGT
>rno-mir-374_5P BNLxTestes 1 MATURE
ATATAATACAACCTGCTAAGTG
>rno-mir-374_5P SHRSpleen 9 MATURE
ATATAATACAACCTGCTAAGTG
>rno-mir-99a_3P SHRLiver 9 STAR
CAAGCTCGTTTCTATGGGT
>rno-mir-99a_3P SHRBrain 80 STAR
CAAGCTCGTTTCTATGGGT
>rno-mir-99a_3P BNLxHeart 14 STAR
CAAGCTCGTTTCTATGGGT
>rno-mir-99a_3P SHRHeart 1 STAR
AAGCTCGTTTCTATGGGTCTGT
>rno-mir-99a_3P BNLxSpleen 10 STAR
CAAGCTCGTTTCTATGGGTCTGT
>rno-mir-99a_3P SHRKidney 24 STAR
CAAGCTCGTTTCTATGGGTCTGT
>rno-mir-99a_3P BNLxLiver 25 STAR
CAAGCTCGTTTCTATGGGTCTGT
>rno-mir-99a_3P SHRTestes 5 STAR
CAAGCTCGTTTCTATGGGTCT
>rno-mir-99a_3P BNLxBrain 51 STAR
CAAGCTCGTTTCTATGGGTCTGT
>rno-mir-99a_3P SHRSpleen 14 STAR
CAAGCTCGTTTCTATGGGTCTGT
>rno-mir-99a_5P SHRLiver 4966 MATURE
AACCCGTAGATCCGATCTTGT
>rno-mir-99a_5P SHRBrain 17864.5 MATURE
AACCCGTAGATCCGATCTTGT
>rno-mir-99a_5P BNLxHeart 10693 MATURE
AACCCGTAGATCCGATCTTGTG
>rno-mir-99a_5P SHRHeart 13069 MATURE
AACCCGTAGATCCGATCTTGT
>rno-mir-99a_5P BNLxKidney 6679 MATURE
AACCCGTAGATCCGATCTTGT
>rno-mir-99a_5P BNLxSpleen 5759 MATURE
AACCCGTAGATCCGATCTTGT
>rno-mir-99a_5P SHRKidney 10296 MATURE
AACCCGTAGATCCGATCTTGT
>rno-mir-99a_5P BNLxLiver 4108 MATURE
AACCCGTAGATCCGATCTTGT
>rno-mir-99a_5P SHRTestes 745 MATURE
AACCCGTAGATCCGATCTTGT
>rno-mir-99a_5P BNLxBrain 19237 MATURE
AACCCGTAGATCCGATCTTGT
>rno-mir-99a_5P BNLxTestes 698 MATURE
AACCCGTAGATCCGATCTTGT
>rno-mir-99a_5P SHRSpleen 4034 MATURE
AACCCGTAGATCCGATCTTGT
>rno-mir-3578_3P SHRKidney 1 MATURE
GCGAATATAACACGGTCGATCT
>rno-mir-26a_3P SHRKidney 4 STAR
CCTATTCTTGGTTACTTGCAC
>rno-mir-26a_3P BNLxLiver 1 STAR
CCTATTCTTGGTTACTTGCA
>rno-mir-26a_3P BNLxBrain 2 STAR
CCTATTCTTGGTTACTTGCAC
>rno-mir-26a_3P SHRSpleen 1 STAR
CCTATTCTTGGTTACTTGCAC
>rno-mir-26a_5P SHRLiver 5199 MATURE
TTCAAGTAATCCAGGATAGGCT
>rno-mir-26a_5P SHRBrain 9046 MATURE
TTCAAGTAATCCAGGATAGGCT
>rno-mir-26a_5P BNLxHeart 6049 MATURE
TTCAAGTAATCCAGGATAGGC
>rno-mir-26a_5P SHRHeart 10011 MATURE
TTCAAGTAATCCAGGATAGGC
>rno-mir-26a_5P BNLxKidney 10958 MATURE
TTCAAGTAATCCAGGATAGGCT
>rno-mir-26a_5P BNLxSpleen 8204 MATURE
TTCAAGTAATCCAGGATAGGC
>rno-mir-26a_5P SHRKidney 9365 MATURE
TTCAAGTAATCCAGGATAGGCT
>rno-mir-26a_5P BNLxLiver 4911 MATURE
TTCAAGTAATCCAGGATAGGCT
>rno-mir-26a_5P SHRTestes 238 MATURE
TTCAAGTAATCCAGGATAGGCT
>rno-mir-26a_5P BNLxBrain 20680 MATURE
TTCAAGTAATCCAGGATAGGCT
>rno-mir-26a_5P BNLxTestes 219 MATURE
TTCAAGTAATCCAGGATAGGCT
>rno-mir-26a_5P SHRSpleen 5103 MATURE
TTCAAGTAATCCAGGATAGGCT
>rno-mir-15b_3P SHRLiver 52 STAR
CGAATCATTATTTGCTGCTCT
>rno-mir-15b_3P SHRBrain 11 STAR
CGAATCATTATTTGCTGCTCT
>rno-mir-15b_3P BNLxHeart 10 STAR
CGAATCATTATTTGCTGCTCT
>rno-mir-15b_3P SHRHeart 53 STAR
CGAATCATTATTTGCTGCTCT
>rno-mir-15b_3P BNLxKidney 34 STAR
CGAATCATTATTTGCTGCTCTA
>rno-mir-15b_3P BNLxSpleen 135 STAR
CGAATCATTATTTGCTGCTCTA
>rno-mir-15b_3P SHRKidney 49 STAR
CGAATCATTATTTGCTGCTCT
>rno-mir-15b_3P BNLxLiver 29 STAR
CGAATCATTATTTGCTGCTCT
>rno-mir-15b_3P SHRTestes 3 STAR
CGAATCATTATTTGCTGCTCT
>rno-mir-15b_3P BNLxBrain 35 STAR
CGAATCATTATTTGCTGCTCT
>rno-mir-15b_3P SHRSpleen 84 STAR
CGAATCATTATTTGCTGCTCT
>rno-mir-15b_5P SHRLiver 1815 MATURE
TAGCAGCACATCATGGTTTAC
>rno-mir-15b_5P SHRBrain 630 MATURE
TAGCAGCACATCATGGTTTAC
>rno-mir-15b_5P BNLxHeart 1048 MATURE
TAGCAGCACATCATGGTTTAC
>rno-mir-15b_5P SHRHeart 1755 MATURE
TAGCAGCACATCATGGTTTAC
>rno-mir-15b_5P BNLxKidney 764 MATURE
TAGCAGCACATCATGGTTTAC
>rno-mir-15b_5P BNLxSpleen 8696 MATURE
TAGCAGCACATCATGGTTTAC
>rno-mir-15b_5P SHRKidney 732 MATURE
TAGCAGCACATCATGGTTTAC
>rno-mir-15b_5P BNLxLiver 655 MATURE
TAGCAGCACATCATGGTTTAC
>rno-mir-15b_5P SHRTestes 317 MATURE
TAGCAGCACATCATGGTTTAC
>rno-mir-15b_5P BNLxBrain 801 MATURE
TAGCAGCACATCATGGTTTAC
>rno-mir-15b_5P BNLxTestes 166 MATURE
TAGCAGCACATCATGGTTTAC
>rno-mir-15b_5P SHRSpleen 4409 MATURE
TAGCAGCACATCATGGTTTAC
>rno-mir-3591_3P BNLxSpleen 2 MATURE
AACACCATTGTCACACTCCA
>rno-mir-493_3P SHRBrain 1 STAR
TGAAGGTCTACTGTGTGCCAG
>rno-mir-493_3P BNLxBrain 2 STAR
TGAAGGTCTACTGTGTGCCAG
>rno-mir-493_5P SHRLiver 1 MATURE
TTGTACATGGTAGGCTTTCAT
>rno-mir-493_5P SHRBrain 49 MATURE
TTGTACATGGTAGGCTTTCATT
>rno-mir-493_5P BNLxKidney 1 MATURE
TTGTACATGGTAGGCTTTCATT
>rno-mir-493_5P BNLxLiver 1 MATURE
TTGTACATGGTAGGCTTTCATT
>rno-mir-493_5P SHRTestes 2 MATURE
TTGTACATGGTAGGCTTTCATT
>rno-mir-493_5P BNLxBrain 66 MATURE
TTGTACATGGTAGGCTTTCATT
>rno-mir-493_5P SHRSpleen 2 MATURE
TTGTACATGGTAGGCTTTCATT
>rno-mir-134_3P SHRBrain 12 STAR
CTGTGGGCCACCTAGTCACCAA
>rno-mir-134_3P BNLxHeart 1 MATURE
CTGTGGGCCACCTAGTCACCA
>rno-mir-134_3P BNLxBrain 45 STAR
CTGTGGGCCACCTAGTCACCAA
>rno-mir-134_5P SHRBrain 53 MATURE
TGTGACTGGTTGACCAGAGGG
>rno-mir-134_5P BNLxHeart 1 MATURE
TGTGACTGGTTGACCAGAGGG
>rno-mir-134_5P SHRHeart 3 MATURE
TGTGACTGGTTGACCAGAGGG
>rno-mir-134_5P BNLxKidney 1 MATURE
TGTGACTGGTTGACCAGAG
>rno-mir-134_5P BNLxSpleen 1 MATURE
TGTGACTGGTTGACCAGAGGG
>rno-mir-134_5P SHRKidney 5 MATURE
TGTGACTGGTTGACCAGAGGG
>rno-mir-134_5P BNLxLiver 1 MATURE
TGTGACTGGTTGACCAGAG
>rno-mir-134_5P BNLxBrain 103 MATURE
TGTGACTGGTTGACCAGAGGG
>rno-mir-134_5P SHRSpleen 1 MATURE
TGTGACTGGTTGACCAGA
>rno-mir-301a_3P SHRLiver 349 MATURE
CAGTGCAATAGTATTGTCAAAGC
>rno-mir-301a_3P SHRBrain 3018 MATURE
CAGTGCAATAGTATTGTCAAAGC
>rno-mir-301a_3P BNLxHeart 1061 MATURE
CAGTGCAATAGTATTGTCAAAGC
>rno-mir-301a_3P SHRHeart 1383 MATURE
CAGTGCAATAGTATTGTCAAAGC
>rno-mir-301a_3P BNLxKidney 2314 MATURE
CAGTGCAATAGTATTGTCAAAGC
>rno-mir-301a_3P BNLxSpleen 2311 MATURE
CAGTGCAATAGTATTGTCAAAGC
>rno-mir-301a_3P SHRKidney 1987 MATURE
CAGTGCAATAGTATTGTCAAAGC
>rno-mir-301a_3P BNLxLiver 376 MATURE
CAGTGCAATAGTATTGTCAAAGC
>rno-mir-301a_3P SHRTestes 115 MATURE
CAGTGCAATAGTATTGTCAAAGC
>rno-mir-301a_3P BNLxBrain 2882 MATURE
CAGTGCAATAGTATTGTCAAAGC
>rno-mir-301a_3P BNLxTestes 123 MATURE
CAGTGCAATAGTATTGTCAAAGC
>rno-mir-301a_3P SHRSpleen 2429 MATURE
CAGTGCAATAGTATTGTCAAAGC
>rno-mir-301a_5P SHRLiver 13 STAR
GCTCTGACTTTATTGCACTAC
>rno-mir-301a_5P SHRBrain 128 STAR
GCTCTGACTTTATTGCACTAC
>rno-mir-301a_5P BNLxHeart 26 STAR
GCTCTGACTTTATTGCACTAC
>rno-mir-301a_5P SHRHeart 35 STAR
GCTCTGACTTTATTGCACTAC
>rno-mir-301a_5P BNLxKidney 44 STAR
GCTCTGACTTTATTGCACTAC
>rno-mir-301a_5P BNLxSpleen 57 STAR
GCTCTGACTTTATTGCACTAC
>rno-mir-301a_5P SHRKidney 28 STAR
GCTCTGACTTTATTGCACTAC
>rno-mir-301a_5P BNLxLiver 11 STAR
GCTCTGACTTTATTGCACTAC
>rno-mir-301a_5P SHRTestes 5 STAR
GCTCTGACTTTATTGCACTAC
>rno-mir-301a_5P BNLxBrain 212 STAR
GCTCTGACTTTATTGCACTAC
>rno-mir-301a_5P BNLxTestes 1 STAR
GCTCTGACTTTATTGCACTAC
>rno-mir-301a_5P SHRSpleen 35 STAR
GCTCTGACTTTATTGCACTAC
>rno-mir-3577_3P SHRBrain 2 MATURE
TCTGTCCCTCTTGGCCCTTAG
>rno-mir-3577_3P BNLxHeart 2 MATURE
TCTGTCCCTCTTGGCCCTTAG
>rno-mir-3577_3P SHRHeart 1 MATURE
TCTGTCCCTCTTGGCCCTTA
>rno-mir-3577_3P BNLxKidney 1 MATURE
TCTGTCCCTCTTGGCCCTTAG
>rno-mir-3577_3P BNLxSpleen 1 MATURE
TCTGTCCCTCTTGGCCCTTAG
>rno-mir-3577_3P BNLxBrain 3 MATURE
TCTGTCCCTCTTGGCCCTTAG
>rno-mir-3577_3P SHRSpleen 1 MATURE
TCTGTCCCTCTTGGCCCTTA
>rno-mir-742_3P SHRBrain 8 MATURE
GAAAGCCACCATGTTGGGTAA
>rno-mir-742_3P BNLxKidney 42 MATURE
GAAAGCCACCATGTTGGGTAA
>rno-mir-742_3P SHRKidney 1 MATURE
GAAAGCCACCATGTTGGGTAA
>rno-mir-742_3P SHRTestes 800 MATURE
GAAAGCCACCATGTTGGGTAA
>rno-mir-742_3P BNLxBrain 2 MATURE
GAAAGCCACCATGTTGGGTAA
>rno-mir-742_3P SHRSpleen 1 MATURE
GAAAGCCACCATGTTGGGTAA
>rno-mir-742_3P BNLxTestes 605 MATURE
GAAAGCCACCATGTTGGGTAA
>rno-mir-742_5P BNLxKidney 5 STAR
TACTCACATGGTTGCTAATCAC
>rno-mir-742_5P SHRTestes 12 STAR
TACTCACATGGTTGCTAATCA
>rno-mir-742_5P BNLxTestes 1 STAR
TACTCACATGGTTGCTAAT
>rno-mir-191_3P SHRLiver 3 STAR
CTGCACTTGGATTTCGTTCCC
>rno-mir-191_3P SHRBrain 22 STAR
CTGCACTTGGATTTCGTTCCC
>rno-mir-191_3P BNLxHeart 7 STAR
GCTGCACTTGGATTTCGTT
>rno-mir-191_3P SHRHeart 8 STAR
GCTGCACTTGGATTTCGTTCC
>rno-mir-191_3P BNLxKidney 10 STAR
GCTGCACTTGGATTTCGTTCCC
>rno-mir-191_3P BNLxSpleen 24 STAR
GCTGCACTTGGATTTCGTTCCC
>rno-mir-191_3P SHRKidney 17 STAR
GCTGCACTTGGATTTCGTTCCC
>rno-mir-191_3P BNLxLiver 12 STAR
GCTGCACTTGGATTTCGTTCCC
>rno-mir-191_3P SHRTestes 1 STAR
CTGCACTTGGATTTCGTTCCC
>rno-mir-191_3P BNLxBrain 25 STAR
CTGCACTTGGATTTCGTTCCC
>rno-mir-191_3P BNLxTestes 1 STAR
GCTGCACTTGGATTTCGTTCC
>rno-mir-191_3P SHRSpleen 36 STAR
GCTGCACTTGGATTTCGTTCCC
>rno-mir-191_5P SHRLiver 4390 MATURE
CAACGGAATCCCAAAAGCAGCT
>rno-mir-191_5P SHRBrain 15271 MATURE
CAACGGAATCCCAAAAGCAGCT
>rno-mir-191_5P BNLxHeart 7844 MATURE
CAACGGAATCCCAAAAGCAGCT
>rno-mir-191_5P SHRHeart 11549 MATURE
CAACGGAATCCCAAAAGCAGCT
>rno-mir-191_5P BNLxKidney 11563 MATURE
CAACGGAATCCCAAAAGCAGCT
>rno-mir-191_5P BNLxSpleen 36089 MATURE
CAACGGAATCCCAAAAGCAGCT
>rno-mir-191_5P SHRKidney 7071 MATURE
CAACGGAATCCCAAAAGCAGCT
>rno-mir-191_5P BNLxLiver 4731 MATURE
CAACGGAATCCCAAAAGCAGCT
>rno-mir-191_5P SHRTestes 630 MATURE
CAACGGAATCCCAAAAGCAGCT
>rno-mir-191_5P BNLxBrain 20820 MATURE
CAACGGAATCCCAAAAGCAGCT
>rno-mir-191_5P BNLxTestes 642 MATURE
CAACGGAATCCCAAAAGCAGCT
>rno-mir-191_5P SHRSpleen 20323 MATURE
CAACGGAATCCCAAAAGCAGCT
>rno-mir-3552_5P SHRBrain 22 MATURE
AGGCTGCAGGCCCACTTCCCT
>rno-mir-3552_5P BNLxBrain 32 MATURE
AGGCTGCAGGCCCACTTCCCT
>rno-mir-764_3P SHRBrain 78 STAR
GAGGAGGCCATAGTGGCAACTGT
>rno-mir-764_3P BNLxBrain 65 STAR
GAGGAGGCCATAGTGGCAACTGT
>rno-mir-764_5P SHRBrain 83 MATURE
GGTGCTCACATGTCCTCCTCCA
>rno-mir-764_5P BNLxKidney 1 MATURE
GGTGCTCACATGTCCTCCTCCA
>rno-mir-764_5P SHRKidney 1 MATURE
GGTGCTCACATGTCCTCCTCCAT
>rno-mir-764_5P BNLxBrain 81 MATURE
GGTGCTCACATGTCCTCCTCCA
>rno-mir-296_3P SHRBrain 1 STAR
AGGGTTGGGTGGAGGCTCTCCT
>rno-mir-296_3P BNLxHeart 2 STAR
AGGGTTGGGTGGAGGCTCTCC
>rno-mir-296_3P SHRTestes 4 STAR
GAGGGTTGGGTGGAGGCTCTCC
>rno-mir-296_3P BNLxTestes 2 STAR
GAGGGTTGGGTGGAGGCTCTCC
>rno-mir-296_3P SHRSpleen 1 STAR
GAGGGTTGGGTGGAGGCTCT
>rno-mir-296_5P SHRLiver 6 MATURE
AGGGCCCCCCCTCAATCCTGT
>rno-mir-296_5P SHRBrain 361 MATURE
AGGGCCCCCCCTCAATCCTGT
>rno-mir-296_5P BNLxHeart 99 MATURE
AGGGCCCCCCCTCAATCCTGT
>rno-mir-296_5P SHRHeart 78 MATURE
AGGGCCCCCCCTCAATCCTGT
>rno-mir-296_5P BNLxKidney 12 MATURE
AGGGCCCCCCCTCAATCCTGT
>rno-mir-296_5P BNLxSpleen 25 MATURE
AGGGCCCCCCCTCAATCCTGT
>rno-mir-296_5P SHRKidney 8 MATURE
AGGGCCCCCCCTCAATCCTGT
>rno-mir-296_5P BNLxLiver 5 MATURE
AGGGCCCCCCCTCAATCCTGT
>rno-mir-296_5P SHRTestes 138 MATURE
AGGGCCCCCCCTCAATCCTGT
>rno-mir-296_5P BNLxBrain 751 MATURE
AGGGCCCCCCCTCAATCCTGT
>rno-mir-296_5P BNLxTestes 41 MATURE
AGGGCCCCCCCTCAATCCTGT
>rno-mir-296_5P SHRSpleen 9 MATURE
AGGGCCCCCCCTCAATCCTGT
>rno-mir-410_3P SHRBrain 31 MATURE
AATATAACACAGATGGCCTGT
>rno-mir-410_3P SHRKidney 1 MATURE
AATATAACACAGATGGCCTGT
>rno-mir-410_3P BNLxBrain 50 MATURE
AATATAACACAGATGGCCTGT
>rno-mir-410_5P SHRBrain 4 STAR
AGGTTGTCTGTGATGAGTTCG
>rno-mir-410_5P SHRKidney 1 MATURE
AGGTTGTCTGTGATGAGTT
>rno-mir-410_5P BNLxBrain 1 STAR
AGGTTGTCTGTGATGAGTTCGCTT
>rno-mir-2985_3P SHRBrain 8 MATURE
TGTTATAGTATCCCACCTACCC
>rno-mir-2985_3P BNLxBrain 12 MATURE
TGTTATAGTATCCCACCTACCC
>rno-let-7e_3P SHRLiver 8 STAR
CTATACGGCCTCCTAGCTTTCC
>rno-let-7e_3P SHRBrain 57 STAR
CTATACGGCCTCCTAGCTTTCC
>rno-let-7e_3P BNLxHeart 3 STAR
CTATACGGCCTCCTAGCTTTCC
>rno-let-7e_3P SHRHeart 12 STAR
CTATACGGCCTCCTAGCTTTCC
>rno-let-7e_3P BNLxKidney 24 STAR
CTATACGGCCTCCTAGCTTTCC
>rno-let-7e_3P BNLxSpleen 10 STAR
CTATACGGCCTCCTAGCTTTCC
>rno-let-7e_3P BNLxLiver 3 STAR
CTATACGGCCTCCTAGCTTTCC
>rno-let-7e_3P SHRTestes 1 STAR
CTATACGGCCTCCTAGCTTTCC
>rno-let-7e_3P BNLxBrain 103 STAR
CTATACGGCCTCCTAGCTTTCC
>rno-let-7e_3P SHRSpleen 5 STAR
CTATACGGCCTCCTAGCTTTCC
>rno-let-7e_5P SHRLiver 121 MATURE
TGAGGTAGGAGGTTGTATAGTT
>rno-let-7e_5P SHRBrain 2810 MATURE
TGAGGTAGGAGGTTGTATAGTT
>rno-let-7e_5P BNLxHeart 159 MATURE
TGAGGTAGGAGGTTGTATAGT
>rno-let-7e_5P SHRHeart 718 MATURE
TGAGGTAGGAGGTTGTATAGTT
>rno-let-7e_5P BNLxKidney 752 MATURE
TGAGGTAGGAGGTTGTATAGTT
>rno-let-7e_5P BNLxSpleen 514 MATURE
TGAGGTAGGAGGTTGTATAGTT
>rno-let-7e_5P SHRKidney 1280 MATURE
TGAGGTAGGAGGTTGTATAGTT
>rno-let-7e_5P BNLxLiver 194 MATURE
TGAGGTAGGAGGTTGTATAGTT
>rno-let-7e_5P SHRTestes 38 MATURE
TGAGGTAGGAGGTTGTATAG
>rno-let-7e_5P BNLxBrain 3338 MATURE
TGAGGTAGGAGGTTGTATAGTT
>rno-let-7e_5P BNLxTestes 17 MATURE
TGAGGTAGGAGGTTGTATAG
>rno-let-7e_5P SHRSpleen 230 MATURE
TGAGGTAGGAGGTTGTATAGTT
>rno-mir-300_3P SHRBrain 112 MATURE
TATGCAAGGGCAAGCTCTCTTC
>rno-mir-300_3P SHRHeart 1 MATURE
TATGCAAGGGCAAGCTCTCT
>rno-mir-300_3P SHRKidney 3 MATURE
TATGCAAGGGCAAGCTCTCTTC
>rno-mir-300_3P BNLxBrain 181 MATURE
TATGCAAGGGCAAGCTCTCTTC
>rno-mir-300_3P SHRSpleen 1 MATURE
TATGCAAGGGCAAGCTCTCTT
>rno-mir-300_5P SHRBrain 8 STAR
TGAAGAGAGGTTATCCTTTGTGTG
>rno-mir-300_5P SHRKidney 1 STAR
GAAGAGAGGTTATCCTTTGTGTGT
>rno-mir-300_5P BNLxBrain 17 STAR
TTGAAGAGAGGTTATCCTTTGTGT
>rno-mir-465_3P BNLxKidney 3 MATURE
CAGTGCCTTTCTGAGTAGA
>rno-mir-465_3P SHRTestes 47 MATURE
TGATCAGTGCCTTTCTGAGTAG
>rno-mir-465_3P SHRSpleen 1 MATURE
TGATCAGTGCCTTTCTGAGTAG
>rno-mir-465_3P BNLxTestes 28 MATURE
TGATCAGTGCCTTTCTGAGTAG
>rno-mir-195_3P SHRLiver 5 STAR
CCAATATTGGCTGTGCTGCTCCA
>rno-mir-195_3P SHRBrain 11 STAR
CCAATATTGGCTGTGCTGCTCCA
>rno-mir-195_3P SHRHeart 6 STAR
CCAATATTGGCTGTGCTGCTCCA
>rno-mir-195_3P BNLxKidney 4 STAR
CCAATATTGGCTGTGCTGCTCCA
>rno-mir-195_3P BNLxSpleen 14 STAR
CCAATATTGGCTGTGCTGCTCCA
>rno-mir-195_3P SHRKidney 2 STAR
CCAATATTGGCTGTGCTGCTCC
>rno-mir-195_3P BNLxLiver 1 STAR
CCAATATTGGCTGTGCTGCTCC
>rno-mir-195_3P BNLxBrain 10 STAR
CCAATATTGGCTGTGCTGCTCCA
>rno-mir-195_3P SHRSpleen 8 STAR
CCAATATTGGCTGTGCTGCTCCA
>rno-mir-195_5P SHRLiver 433 MATURE
TAGCAGCACAGAAATATTGGCA
>rno-mir-195_5P SHRBrain 668 MATURE
TAGCAGCACAGAAATATTGGCA
>rno-mir-195_5P BNLxHeart 203 MATURE
TAGCAGCACAGAAATATTGGCA
>rno-mir-195_5P SHRHeart 983 MATURE
TAGCAGCACAGAAATATTGGCA
>rno-mir-195_5P BNLxKidney 605 MATURE
TAGCAGCACAGAAATATTGGCA
>rno-mir-195_5P BNLxSpleen 833 MATURE
TAGCAGCACAGAAATATTGGCA
>rno-mir-195_5P SHRKidney 433 MATURE
TAGCAGCACAGAAATATTGGCA
>rno-mir-195_5P BNLxLiver 408 MATURE
TAGCAGCACAGAAATATTGGCA
>rno-mir-195_5P SHRTestes 18 MATURE
TAGCAGCACAGAAATATTGGCA
>rno-mir-195_5P BNLxBrain 2133 MATURE
TAGCAGCACAGAAATATTGGCA
>rno-mir-195_5P BNLxTestes 20 MATURE
TAGCAGCACAGAAATATTGGCA
>rno-mir-195_5P SHRSpleen 298 MATURE
TAGCAGCACAGAAATATTGGCA
>rno-mir-3545_3P SHRLiver 13 MATURE
TTGAACTGTTAAGAACCACTGGA
>rno-mir-3545_3P BNLxKidney 16 MATURE
TTGAACTGTTAAGAACCACTGGA
>rno-mir-3545_3P SHRKidney 30 MATURE
TTGAACTGTTAAGAACCACTGG
>rno-mir-3545_3P BNLxLiver 5 MATURE
TTGAACTGTTAAGAACCACTGGA
>rno-mir-3545_3P SHRSpleen 1 MATURE
TTGAACTGTTAAGAACCACTGGA
>rno-mir-3545_5P SHRLiver 1 STAR
AGTGGTCCTAAACATTTCAC
>rno-mir-3545_5P BNLxKidney 1 STAR
AGTGGTCCTAAACATTTCACAA
>rno-mir-3545_5P SHRKidney 1 STAR
TAGTGGTCCTAAACATTTCA
>rno-mir-3556b_5P SHRKidney 2 MATURE
ACCGATTTCAAATGGTGCTA
>rno-mir-363_3P SHRLiver 10 MATURE
AATTGCACGGTATCCATCTGT
>rno-mir-363_3P BNLxHeart 10 MATURE
ATTGCACGGTATCCATCTGTAA
>rno-mir-363_3P SHRHeart 10 MATURE
AATTGCACGGTATCCATCTGT
>rno-mir-363_3P BNLxKidney 20 MATURE
AATTGCACGGTATCCATCTGTAA
>rno-mir-363_3P BNLxSpleen 204 MATURE
AATTGCACGGTATCCATCTGT
>rno-mir-363_3P SHRKidney 19 MATURE
AATTGCACGGTATCCATCTGT
>rno-mir-363_3P BNLxLiver 4 MATURE
AATTGCACGGTATCCATCTGTAA
>rno-mir-363_3P SHRTestes 5 MATURE
AATTGCACGGTATCCATCTGTAA
>rno-mir-363_3P BNLxBrain 12 MATURE
ATTGCACGGTATCCATCTGT
>rno-mir-363_3P BNLxTestes 3 MATURE
AATTGCACGGTATCCATCTGTAA
>rno-mir-363_3P SHRSpleen 241 MATURE
AATTGCACGGTATCCATCTGT
>rno-mir-363_5P SHRSpleen 2 STAR
CGGGTGGATCACGATGCAATTTT
>rno-mir-802_3P SHRLiver 70 STAR
ACGGAGAGTCTTTGTCACTCAGT
>rno-mir-802_3P BNLxKidney 1 STAR
CGGAGAGTCTTTGTCACTCAGTGT
>rno-mir-802_3P SHRKidney 5 STAR
ACGGAGAGTCTTTGTCACTCAG
>rno-mir-802_3P BNLxLiver 39 STAR
ACGGAGAGTCTTTGTCACTCAGT
>rno-mir-802_5P SHRLiver 1133 MATURE
TCAGTAACAAAGATTCATCCT
>rno-mir-802_5P SHRBrain 3 MATURE
TCAGTAACAAAGATTCATCCTT
>rno-mir-802_5P BNLxHeart 2 MATURE
CAGTAACAAAGATTCATCCTTG
>rno-mir-802_5P SHRHeart 1 MATURE
TCAGTAACAAAGATTCATCCT
>rno-mir-802_5P BNLxKidney 49 MATURE
TCAGTAACAAAGATTCATCCT
>rno-mir-802_5P BNLxSpleen 5 MATURE
TCAGTAACAAAGATTCATCCT
>rno-mir-802_5P SHRKidney 48 MATURE
TCAGTAACAAAGATTCATCCT
>rno-mir-802_5P BNLxLiver 802 MATURE
TCAGTAACAAAGATTCATCCT
>rno-mir-802_5P BNLxBrain 7 MATURE
TCAGTAACAAAGATTCATCCT
>rno-mir-802_5P SHRSpleen 17 MATURE
TCAGTAACAAAGATTCATCCT
>rno-mir-3596c_3P SHRTestes 2 MATURE
ACTATACAACCTCCTACCTCA
>rno-mir-124-3_3P SHRLiver 13.3333333333333 MATURE
TAAGGCACGCGGTGAATGCCA
>rno-mir-124-3_3P SHRBrain 18424.1666666666 MATURE
TAAGGCACGCGGTGAATGCCA
>rno-mir-124-3_3P BNLxHeart 31 MATURE
TAAGGCACGCGGTGAATGCCA
>rno-mir-124-3_3P SHRHeart 5.33333333333333 MATURE
TAAGGCACGCGGTGAATGCCA
>rno-mir-124-3_3P BNLxKidney 24.3333333333333 MATURE
TAAGGCACGCGGTGAATGCCA
>rno-mir-124-3_3P BNLxSpleen 3 MATURE
TAAGGCACGCGGTGAATGCCA
>rno-mir-124-3_3P SHRKidney 8.33333333333333 MATURE
TAAGGCACGCGGTGAATGCCA
>rno-mir-124-3_3P BNLxLiver 9 MATURE
TAAGGCACGCGGTGAATGCCA
>rno-mir-124-3_3P SHRTestes 9.99999999999999 MATURE
TAAGGCACGCGGTGAATGCCA
>rno-mir-124-3_3P BNLxBrain 7933.33333333333 MATURE
TAAGGCACGCGGTGAATGCCA
>rno-mir-124-3_3P BNLxTestes 32 MATURE
TAAGGCACGCGGTGAATGCCA
>rno-mir-124-3_3P SHRSpleen 5.66666666666667 MATURE
TAAGGCACGCGGTGAATGCCA
>rno-mir-124-3_5P SHRLiver 0.666666666666666 STAR
CGTGTTCACAGCGGACCTTGAT
>rno-mir-124-3_5P SHRBrain 780.666666666666 STAR
CGTGTTCACAGCGGACCTTGA
>rno-mir-124-3_5P BNLxHeart 3 STAR
CGTGTTCACAGCGGACCTTGA
>rno-mir-124-3_5P SHRHeart 1.66666666666666 STAR
CGTGTTCACAGCGGACCTTGA
>rno-mir-124-3_5P BNLxKidney 2 STAR
CGTGTTCACAGCGGACCTTGA
>rno-mir-124-3_5P BNLxSpleen 0.333333333333333 STAR
CGTGTTCACAGCGGACCTTGA
>rno-mir-124-3_5P SHRKidney 1.66666666666667 STAR
CGTGTTCACAGCGGACCTTGAT
>rno-mir-124-3_5P BNLxLiver 2.33333333333334 STAR
CGTGTTCACAGCGGACCTTGA
>rno-mir-124-3_5P SHRTestes 0.666666666666667 STAR
CGTGTTCACAGCGGACCTTGAT
>rno-mir-124-3_5P BNLxBrain 1219 STAR
CGTGTTCACAGCGGACCTTGA
>rno-mir-124-3_5P BNLxTestes 2.33333333333333 STAR
CGTGTTCACAGCGGACCTTGA
>rno-mir-124-3_5P SHRSpleen 1.66666666666667 STAR
CGTGTTCACAGCGGACCTTGA
>rno-mir-675_3P SHRLiver 48 MATURE
TGTATGCCCTAACCGCTCAGT
>rno-mir-675_3P BNLxHeart 6 MATURE
TGTATGCCCTAACCGCTCAGT
>rno-mir-675_3P SHRHeart 3 MATURE
TGTATGCCCTAACCGCTCAGT
>rno-mir-675_3P BNLxSpleen 1 MATURE
TGTATGCCCTAACCGCTCAG
>rno-mir-675_3P BNLxLiver 51 MATURE
TGTATGCCCTAACCGCTCAGT
>rno-mir-675_3P BNLxBrain 1 MATURE
TGTATGCCCTAACCGCTCAGT
>rno-mir-675_5P BNLxLiver 1 STAR
TGGTGCGGAAAGGGCCCACAGT
>rno-mir-144_3P SHRLiver 2 STAR
TACAGTATAGATGATGTACTA
>rno-mir-144_3P SHRBrain 3 STAR
TACAGTATAGATGATGTAC
>rno-mir-144_3P BNLxHeart 1 STAR
TACAGTATAGATGATGT
>rno-mir-144_3P SHRHeart 17 STAR
TACAGTATAGATGATGTACTA
>rno-mir-144_3P BNLxKidney 1 STAR
TACAGTATAGATGATGT
>rno-mir-144_3P BNLxSpleen 65 STAR
TACAGTATAGATGATGT
>rno-mir-144_3P SHRKidney 3 STAR
TACAGTATAGATGATGTACT
>rno-mir-144_3P BNLxLiver 8 STAR
TACAGTATAGATGATGT
>rno-mir-144_3P BNLxBrain 8 STAR
TACAGTATAGATGATGTACTA
>rno-mir-144_3P SHRSpleen 83 STAR
TACAGTATAGATGATGTACTA
>rno-mir-144_5P SHRLiver 86 MATURE
GGATATCATCATATACTGTAAGT
>rno-mir-144_5P SHRBrain 82 MATURE
GGATATCATCATATACTGTAAGT
>rno-mir-144_5P BNLxHeart 145 MATURE
GGATATCATCATATACTGTAAGT
>rno-mir-144_5P SHRHeart 233 MATURE
GGATATCATCATATACTGTAAGT
>rno-mir-144_5P BNLxKidney 31 MATURE
GGATATCATCATATACTGTAAGT
>rno-mir-144_5P BNLxSpleen 1208 MATURE
GGATATCATCATATACTGTAAGT
>rno-mir-144_5P SHRKidney 38 MATURE
GGATATCATCATATACTGTAAGT
>rno-mir-144_5P BNLxLiver 94 MATURE
GGATATCATCATATACTGTAAGT
>rno-mir-144_5P SHRTestes 1 MATURE
GGATATCATCATATACTGTAAGT
>rno-mir-144_5P BNLxBrain 56 MATURE
GGATATCATCATATACTGTAAGT
>rno-mir-144_5P SHRSpleen 1255 MATURE
GGATATCATCATATACTGTAAGT
>rno-mir-218-1_3P SHRBrain 7 STAR
AAACATGGTTCCGTCAAGCAC
>rno-mir-218-1_3P BNLxKidney 4 STAR
AAACATGGTTCCGTCAAGCA
>rno-mir-218-1_3P BNLxSpleen 1 STAR
AAACATGGTTCCGTCAAGC
>rno-mir-218-1_3P SHRKidney 14 STAR
AAACATGGTTCCGTCAAGCAC
>rno-mir-218-1_3P BNLxBrain 3 STAR
AAACATGGTTCCGTCAAGCA
>rno-mir-218-1_3P SHRSpleen 1 STAR
AAACATGGTTCCGTCAAGCAC
>rno-mir-218-1_5P SHRLiver 84 MATURE
TTGTGCTTGATCTAACCATGT
>rno-mir-218-1_5P SHRBrain 14687 MATURE
TTGTGCTTGATCTAACCATGT
>rno-mir-218-1_5P BNLxHeart 151 MATURE
TTGTGCTTGATCTAACCATGT
>rno-mir-218-1_5P SHRHeart 210 MATURE
TTGTGCTTGATCTAACCATGT
>rno-mir-218-1_5P BNLxKidney 2539.5 MATURE
TTGTGCTTGATCTAACCATGT
>rno-mir-218-1_5P BNLxSpleen 205.5 MATURE
TTGTGCTTGATCTAACCATGT
>rno-mir-218-1_5P SHRKidney 2111 MATURE
TTGTGCTTGATCTAACCATGT
>rno-mir-218-1_5P BNLxLiver 116.5 MATURE
TTGTGCTTGATCTAACCATGT
>rno-mir-218-1_5P SHRTestes 31.5 MATURE
TTGTGCTTGATCTAACCATGT
>rno-mir-218-1_5P BNLxBrain 17864 MATURE
TTGTGCTTGATCTAACCATGT
>rno-mir-218-1_5P BNLxTestes 48 MATURE
TTGTGCTTGATCTAACCATGT
>rno-mir-218-1_5P SHRSpleen 200 MATURE
TTGTGCTTGATCTAACCATGT
>rno-mir-3065_3P BNLxBrain 2 MATURE
TCAGCACCAGGATATTGTTGGGGA
>rno-mir-3065_5P BNLxKidney 1 MATURE
TCAACAAAATCACTGATGCTG
>rno-mir-3065_5P SHRKidney 1 MATURE
TCAACAAAATCACTGATGCT
>rno-mir-3065_5P SHRTestes 3 MATURE
TCAACAAAATCACTGATGCT
>rno-mir-3065_5P BNLxBrain 1 STAR
TCAACAAAATCACTGATGCTG
>rno-mir-3563_3P SHRBrain 1 STAR
GTATGTGGGACGGTAAAC
>rno-mir-3563_3P BNLxBrain 2.5 MATURE
TATGTGGGACGGTAAAC
>rno-mir-3563_5P SHRBrain 1.5 MATURE
GGTTTACCGTCCCACATAC
>rno-mir-3563_5P BNLxKidney 0.5 MATURE
GGTTTACCGTCCCACATACAT
>rno-mir-3563_5P BNLxBrain 2.5 MATURE
CGGTTTACCGTCCCACATAC
>rno-mir-378_3P SHRLiver 1463 STAR
ACTGGACTTGGAGTCAGAAGGC
>rno-mir-378_3P SHRBrain 730 MATURE
ACTGGACTTGGAGTCAGAAGGC
>rno-mir-378_3P BNLxHeart 3641 STAR
ACTGGACTTGGAGTCAGAAGGC
>rno-mir-378_3P SHRHeart 17506 MATURE
ACTGGACTTGGAGTCAGAAGG
>rno-mir-378_3P BNLxKidney 9146 MATURE
ACTGGACTTGGAGTCAGAAGGC
>rno-mir-378_3P BNLxSpleen 3109 MATURE
ACTGGACTTGGAGTCAGAAGGC
>rno-mir-378_3P SHRKidney 11579 MATURE
ACTGGACTTGGAGTCAGAAGGC
>rno-mir-378_3P BNLxLiver 6634 MATURE
ACTGGACTTGGAGTCAGAAGGC
>rno-mir-378_3P SHRTestes 52 MATURE
ACTGGACTTGGAGTCAGAAGGC
>rno-mir-378_3P BNLxBrain 3011 MATURE
ACTGGACTTGGAGTCAGAAGGC
>rno-mir-378_3P BNLxTestes 53 MATURE
ACTGGACTTGGAGTCAGAAGGC
>rno-mir-378_3P SHRSpleen 2584 MATURE
ACTGGACTTGGAGTCAGAAGGC
>rno-mir-378_5P SHRLiver 1556 MATURE
CTCCTGACTCCAGGTCCTGTGT
>rno-mir-378_5P SHRBrain 38 STAR
CTCCTGACTCCAGGTCCTGTGT
>rno-mir-378_5P BNLxHeart 5890 MATURE
CTCCTGACTCCAGGTCCTGTGT
>rno-mir-378_5P SHRHeart 21 STAR
CTCCTGACTCCAGGTCCTGTGT
>rno-mir-378_5P BNLxKidney 1349 STAR
CTCCTGACTCCAGGTCCTGTGT
>rno-mir-378_5P BNLxSpleen 883 STAR
CTCCTGACTCCAGGTCCTGTGT
>rno-mir-378_5P SHRKidney 3110 STAR
CTCCTGACTCCAGGTCCTGTGT
>rno-mir-378_5P BNLxLiver 681 STAR
CTCCTGACTCCAGGTCCTGTGT
>rno-mir-378_5P SHRTestes 31 STAR
CTCCTGACTCCAGGTCCTGTGT
>rno-mir-378_5P BNLxBrain 356 STAR
CTCCTGACTCCAGGTCCTGTGT
>rno-mir-378_5P BNLxTestes 35 STAR
CTCCTGACTCCAGGTCCTGTGT
>rno-mir-378_5P SHRSpleen 91 STAR
CTCCTGACTCCAGGTCCTGTGT
>rno-mir-431_3P SHRBrain 2 STAR
TCGCaagacgacatcttcat
>rno-mir-431_3P BNLxBrain 3 STAR
TGTCTTGCAGGCCGTCA
>rno-mir-431_5P SHRBrain 166 MATURE
TGTCTTGCAGGCCGTCATGCA
>rno-mir-431_5P BNLxBrain 212 MATURE
TGTCTTGCAGGCCGTCATGCA
>rno-mir-3557_3P BNLxKidney 2 MATURE
ACACAGGACCTGGAGTCAGGAG
>rno-mir-3557_5P SHRKidney 1 MATURE
GCCTTCTGACTCCAAGTCCAGT
>rno-mir-3541_3P SHRBrain 3 MATURE
TCCCTCCCCCTCACTGCACAG
>rno-mir-3541_3P SHRHeart 4 MATURE
TCCCTCCCCCTCACTGCACAGA
>rno-mir-3541_3P BNLxKidney 3 MATURE
TCCCTCCCCCTCACTGCACAGA
>rno-mir-3541_3P BNLxSpleen 1 MATURE
TCCCTCCCCCTCACTGCACAGA
>rno-mir-3541_3P SHRKidney 5 MATURE
TCCCTCCCCCTCACTGCACAGA
>rno-mir-3541_3P BNLxLiver 1 MATURE
TCCCTCCCCCTCACTGCACAGA
>rno-mir-3541_3P SHRTestes 1 MATURE
TCCCTCCCCCTCACTGCA
>rno-mir-3541_3P BNLxBrain 7 MATURE
TCCCTCCCCCTCACTGCACAGA
>rno-mir-3541_3P SHRSpleen 3 MATURE
TCCCTCCCCCTCACTGCACAGA
>rno-mir-224_3P SHRLiver 1 STAR
AAATGGTGCCCTAGTGACTACA
>rno-mir-224_3P BNLxHeart 1 STAR
AATGGTGCCCTAGTGACTAC
>rno-mir-224_3P SHRHeart 3 STAR
AAATGGTGCCCTAGTGACTACA
>rno-mir-224_3P BNLxKidney 1 STAR
ATGGTGCCCTAGTGACTACAA
>rno-mir-224_3P BNLxSpleen 2 STAR
AAATGGTGCCCTAGTGACTACA
>rno-mir-224_3P SHRSpleen 1 STAR
AATGGTGCCCTAGTGACTACA
>rno-mir-224_5P SHRLiver 4 MATURE
CAAGTCACTAGTGGTTCCGTTT
>rno-mir-224_5P SHRBrain 3 MATURE
CAAGTCACTAGTGGTTCCGTTT
>rno-mir-224_5P BNLxHeart 48 MATURE
CAAGTCACTAGTGGTTCCGTTT
>rno-mir-224_5P SHRHeart 38 MATURE
CAAGTCACTAGTGGTTCCGTTT
>rno-mir-224_5P BNLxKidney 22 MATURE
CAAGTCACTAGTGGTTCCGTTT
>rno-mir-224_5P BNLxSpleen 31 MATURE
CAAGTCACTAGTGGTTCCGTTT
>rno-mir-224_5P SHRKidney 17 MATURE
CAAGTCACTAGTGGTTCCGTTT
>rno-mir-224_5P BNLxLiver 5 MATURE
CAAGTCACTAGTGGTTCCGTTT
>rno-mir-224_5P SHRTestes 8 MATURE
CAAGTCACTAGTGGTTCCGTTT
>rno-mir-224_5P BNLxBrain 1 MATURE
CAAGTCACTAGTGGTTCCGTTT
>rno-mir-224_5P BNLxTestes 7 MATURE
CAAGTCACTAGTGGTTCCGTTT
>rno-mir-224_5P SHRSpleen 21 MATURE
CAAGTCACTAGTGGTTCCGTTT
>rno-mir-128-1_3P SHRLiver 144 MATURE
TCACAGTGAACCGGTCTCTTT
>rno-mir-128-1_3P SHRBrain 26304 MATURE
TCACAGTGAACCGGTCTCTTT
>rno-mir-128-1_3P BNLxHeart 160 MATURE
TCACAGTGAACCGGTCTCTTT
>rno-mir-128-1_3P SHRHeart 306 MATURE
TCACAGTGAACCGGTCTCTTT
>rno-mir-128-1_3P BNLxKidney 111 MATURE
TCACAGTGAACCGGTCTCTTT
>rno-mir-128-1_3P BNLxSpleen 346.5 MATURE
TCACAGTGAACCGGTCTCTTT
>rno-mir-128-1_3P SHRKidney 74.5 MATURE
TCACAGTGAACCGGTCTCTTT
>rno-mir-128-1_3P BNLxLiver 99.5 MATURE
TCACAGTGAACCGGTCTCTTT
>rno-mir-128-1_3P SHRTestes 38.5 MATURE
TCACAGTGAACCGGTCTCTTT
>rno-mir-128-1_3P BNLxBrain 31185.5 MATURE
TCACAGTGAACCGGTCTCTTT
>rno-mir-128-1_3P BNLxTestes 28.5 MATURE
TCACAGTGAACCGGTCTCTTT
>rno-mir-128-1_3P SHRSpleen 341 MATURE
TCACAGTGAACCGGTCTCTTT
>rno-mir-128-1_5P SHRBrain 17 STAR
CGGGGCCGTAGCACTGTCTGA
>rno-mir-128-1_5P BNLxHeart 1 STAR
CGGGGCCGTAGCACTGTCTGAGA
>rno-mir-128-1_5P BNLxSpleen 1 STAR
CGGGGCCGTAGCACTGTCTGAGA
>rno-mir-128-1_5P SHRKidney 1 STAR
CGGGGCCGTAGCACTGTCTG
>rno-mir-128-1_5P BNLxBrain 16 STAR
CGGGGCCGTAGCACTGTCTGA
>rno-mir-128-1_5P SHRSpleen 1 STAR
CGGGGCCGTAGCACTGTCTGAGA
>rno-mir-543_3P SHRBrain 677 MATURE
AAACATTCGCGGTGCACTTCTT
>rno-mir-543_3P BNLxHeart 1 MATURE
AAACATTCGCGGTGCACTTCTTT
>rno-mir-543_3P BNLxKidney 2 MATURE
AAACATTCGCGGTGCACTTCTTT
>rno-mir-543_3P SHRKidney 3 MATURE
AAACATTCGCGGTGCACTTCTT
>rno-mir-543_3P BNLxSpleen 1 MATURE
AAACATTCGCGGTGCACTTCTT
>rno-mir-543_3P BNLxLiver 1 MATURE
AAACATTCGCGGTGCACTTC
>rno-mir-543_3P SHRTestes 1 MATURE
AAACATTCGCGGTGCACTTCTT
>rno-mir-543_3P BNLxBrain 1042 MATURE
AAACATTCGCGGTGCACTTCTT
>rno-mir-543_3P SHRSpleen 1 MATURE
AAACATTCGCGGTGCACTTCTT
>rno-mir-543_5P SHRBrain 29 STAR
AAGTTGCCCGCGTGTTTTTCG
>rno-mir-543_5P BNLxBrain 42 STAR
AAGTTGCCCGCGTGTTTTTCG
>rno-mir-503_3P SHRLiver 2 STAR
GGAGTATTGTTTCCGCTGCCT
>rno-mir-503_3P SHRBrain 6 MATURE
GGAGTATTGTTTCCGCTGCCT
>rno-mir-503_3P BNLxHeart 25 MATURE
GGAGTATTGTTTCCGCTGCCTGG
>rno-mir-503_3P SHRHeart 29 MATURE
GGAGTATTGTTTCCGCTGCCTGG
>rno-mir-503_3P BNLxKidney 13 STAR
GAGTATTGTTTCCGCTGCCTGG
>rno-mir-503_3P BNLxSpleen 5 STAR
GGAGTATTGTTTCCGCTGCCTGG
>rno-mir-503_3P SHRKidney 24 STAR
GGAGTATTGTTTCCGCTGCCT
>rno-mir-503_3P BNLxLiver 6 MATURE
GAGTATTGTTTCCGCTGCCTGG
>rno-mir-503_3P SHRTestes 1 MATURE
GAGTATTGTTTCCGCTGCCT
>rno-mir-503_3P BNLxBrain 11 STAR
GGAGTATTGTTTCCGCTGCCTGG
>rno-mir-503_3P BNLxTestes 1 STAR
GGAGTATTGTTTCCGCTGCCTGG
>rno-mir-503_3P SHRSpleen 5 STAR
GGAGTATTGTTTCCGCTGCCTGG
>rno-mir-503_5P SHRLiver 4 MATURE
TAGCAGCGGGAACAGTACTGCAG
>rno-mir-503_5P SHRBrain 1 STAR
TAGCAGCGGGAACAGTACTGCA
>rno-mir-503_5P BNLxHeart 22 STAR
TAGCAGCGGGAACAGTACTGCAG
>rno-mir-503_5P SHRHeart 4 STAR
TAGCAGCGGGAACAGTACTGCAG
>rno-mir-503_5P BNLxKidney 66 MATURE
TAGCAGCGGGAACAGTACTGCAG
>rno-mir-503_5P BNLxSpleen 16 MATURE
TAGCAGCGGGAACAGTACTGCAG
>rno-mir-503_5P SHRKidney 64 MATURE
TAGCAGCGGGAACAGTACTGCAG
>rno-mir-503_5P BNLxLiver 3 STAR
TAGCAGCGGGAACAGTACTGC
>rno-mir-503_5P SHRTestes 1 MATURE
TAGCAGCGGGAACAGTACTGCAG
>rno-mir-503_5P BNLxBrain 16 MATURE
TAGCAGCGGGAACAGTACTGCAG
>rno-mir-503_5P BNLxTestes 2 MATURE
TAGCAGCGGGAACAGTACTGCAG
>rno-mir-503_5P SHRSpleen 15 MATURE
TAGCAGCGGGAACAGTACTGCAG
>rno-mir-2964_3P SHRBrain 2 MATURE
GGACGTCCAGACGCAACTCTC
>rno-mir-2964_3P BNLxKidney 2 MATURE
GACGTCCAGACGCAACTCT
>rno-mir-2964_3P BNLxSpleen 1 MATURE
GGACGTCCAGACGCAACTCTCG
>rno-mir-2964_3P SHRKidney 2 MATURE
GGACGTCCAGACGCAACTCT
>rno-mir-2964_3P SHRSpleen 1 MATURE
GGACGTCCAGACGCAACTCT
>rno-mir-106b_3P SHRLiver 76 STAR
CCGCACTGTGGGTACTTGCT
>rno-mir-106b_3P SHRBrain 146 STAR
CCGCACTGTGGGTACTTGCT
>rno-mir-106b_3P BNLxHeart 130 MATURE
CCGCACTGTGGGTACTTGCT
>rno-mir-106b_3P SHRHeart 53 STAR
CCGCACTGTGGGTACTTGCT
>rno-mir-106b_3P BNLxKidney 6 STAR
CCGCACTGTGGGTACTTGCT
>rno-mir-106b_3P BNLxSpleen 463 MATURE
CCGCACTGTGGGTACTTGCT
>rno-mir-106b_3P SHRKidney 81 STAR
CCGCACTGTGGGTACTTGCT
>rno-mir-106b_3P BNLxLiver 58 STAR
CCGCACTGTGGGTACTTGCT
>rno-mir-106b_3P SHRTestes 28 STAR
CCGCACTGTGGGTACTTGCT
>rno-mir-106b_3P BNLxBrain 197 STAR
CCGCACTGTGGGTACTTGCT
>rno-mir-106b_3P BNLxTestes 13 MATURE
CCGCACTGTGGGTACTTGCT
>rno-mir-106b_3P SHRSpleen 296 STAR
CCGCACTGTGGGTACTTGCT
>rno-mir-106b_5P SHRLiver 107 MATURE
TAAAGTGCTGACAGTGCAGATA
>rno-mir-106b_5P SHRBrain 316 MATURE
TAAAGTGCTGACAGTGCAGATA
>rno-mir-106b_5P BNLxHeart 94 STAR
TAAAGTGCTGACAGTGCAGATA
>rno-mir-106b_5P SHRHeart 157 MATURE
TAAAGTGCTGACAGTGCAGATA
>rno-mir-106b_5P BNLxKidney 252 MATURE
TAAAGTGCTGACAGTGCAGATA
>rno-mir-106b_5P BNLxSpleen 395 STAR
TAAAGTGCTGACAGTGCAGATA
>rno-mir-106b_5P SHRKidney 188 MATURE
TAAAGTGCTGACAGTGCAGATA
>rno-mir-106b_5P BNLxLiver 135 MATURE
TAAAGTGCTGACAGTGCAGATA
>rno-mir-106b_5P SHRTestes 39 MATURE
TAAAGTGCTGACAGTGCAGATA
>rno-mir-106b_5P BNLxBrain 403 MATURE
TAAAGTGCTGACAGTGCAGATA
>rno-mir-106b_5P BNLxTestes 9 STAR
TAAAGTGCTGACAGTGCAGATA
>rno-mir-106b_5P SHRSpleen 691 MATURE
TAAAGTGCTGACAGTGCAGATA
>rno-mir-208b_3P BNLxHeart 5 MATURE
ATAAGACGAACAAAAGGTTT
>rno-mir-208b_3P SHRHeart 5 MATURE
ATAAGACGAACAAAAGGT
>rno-mir-208b_3P SHRTestes 1 MATURE
ATAAGACGAACAAAAGGT
>rno-mir-208b_5P BNLxHeart 1 STAR
AAGCTTTTTGCTCGCGTTATGT
>rno-mir-208b_5P SHRHeart 3 STAR
AAGCTTTTTGCTCGCGTTAT
>rno-mir-3582_5P BNLxKidney 1 MATURE
CAGCTGGTTGAAGGGGACCAA
>rno-mir-3584_3P SHRKidney 1 MATURE
GCCCGCATCTCTGGATCCC
>rno-mir-3584_5P BNLxSpleen 1 MATURE
GGGAGGAGTCCAGGAGGC
>rno-mir-344a-1_3P SHRLiver 1.5 MATURE
TGATCTAGCCAAAGCCTGACCGT
>rno-mir-344a-1_3P SHRBrain 260 MATURE
TGATCTAGCCAAAGCCTGACCGT
>rno-mir-344a-1_3P SHRHeart 2.5 MATURE
TGATCTAGCCAAAGCCTGACCGT
>rno-mir-344a-1_3P BNLxKidney 1 MATURE
TGATCTAGCCAAAGCCTGACCGTA
>rno-mir-344a-1_3P SHRKidney 2 MATURE
TGATCTAGCCAAAGCCTGACCGT
>rno-mir-344a-1_3P BNLxSpleen 1 MATURE
TGATCTAGCCAAAGCCTGACCGT
>rno-mir-344a-1_3P BNLxBrain 266 MATURE
TGATCTAGCCAAAGCCTGACCGT
>rno-mir-344a-1_3P SHRSpleen 0.5 MATURE
TGATCTAGCCAAAGCCTGAC
>rno-mir-344a-1_5P BNLxBrain 0.5 STAR
TCAGGCTCCTGGCTAGATT
>rno-mir-194-1_5P SHRLiver 578 MATURE
TGTAACAGCAACTCCATGTGG
>rno-mir-194-1_5P SHRBrain 16 MATURE
TGTAACAGCAACTCCATGTGG
>rno-mir-194-1_5P BNLxHeart 5.5 MATURE
TGTAACAGCAACTCCATGTGG
>rno-mir-194-1_5P SHRHeart 7.5 MATURE
TGTAACAGCAACTCCATGTGG
>rno-mir-194-1_5P BNLxKidney 92.5 MATURE
TGTAACAGCAACTCCATGTGGA
>rno-mir-194-1_5P BNLxSpleen 18 MATURE
TGTAACAGCAACTCCATGTGG
>rno-mir-194-1_5P SHRKidney 885 MATURE
TGTAACAGCAACTCCATGTGG
>rno-mir-194-1_5P BNLxLiver 436 MATURE
TGTAACAGCAACTCCATGTGG
>rno-mir-194-1_5P SHRTestes 1 MATURE
TGTAACAGCAACTCCATGTGG
>rno-mir-194-1_5P BNLxBrain 83.5 MATURE
TGTAACAGCAACTCCATGTGG
>rno-mir-194-1_5P BNLxTestes 2 MATURE
TGTAACAGCAACTCCATGT
>rno-mir-194-1_5P SHRSpleen 16.5 MATURE
TGTAACAGCAACTCCATGTGG
>rno-mir-376c_3P SHRLiver 1 MATURE
AACATAGAGGAAATTTCACGT
>rno-mir-376c_3P SHRBrain 228 MATURE
AACATAGAGGAAATTTCACGT
>rno-mir-376c_3P BNLxHeart 9 MATURE
AACATAGAGGAAATTTCACGT
>rno-mir-376c_3P SHRHeart 6 MATURE
AACATAGAGGAAATTTCACGT
>rno-mir-376c_3P BNLxKidney 11 MATURE
AACATAGAGGAAATTTCACGT
>rno-mir-376c_3P BNLxSpleen 7 MATURE
AACATAGAGGAAATTTCACGT
>rno-mir-376c_3P SHRKidney 30 MATURE
AACATAGAGGAAATTTCACGT
>rno-mir-376c_3P BNLxLiver 23 MATURE
AACATAGAGGAAATTTCACGT
>rno-mir-376c_3P BNLxBrain 389 MATURE
AACATAGAGGAAATTTCACGT
>rno-mir-376c_3P BNLxTestes 1 MATURE
AACATAGAGGAAATTTCACGT
>rno-mir-376c_3P SHRSpleen 4 MATURE
AACATAGAGGAAATTTCACG
>rno-mir-376c_5P SHRBrain 9.5 STAR
GTGGATATTCCTTCTATGTTT
>rno-mir-376c_5P BNLxLiver 1 STAR
GTGGATATTCCTTCTATGT
>rno-mir-376c_5P BNLxBrain 16 STAR
GTGGATATTCCTTCTATGTTT
>rno-mir-92a-2_3P SHRLiver 210 MATURE
TATTGCACTTGTCCCGGCCTGA
>rno-mir-92a-2_3P SHRBrain 53.5 MATURE
TATTGCACTTGTCCCGGCCTGA
>rno-mir-92a-2_3P BNLxHeart 92 MATURE
TATTGCACTTGTCCCGGCCTGA
>rno-mir-92a-2_3P SHRHeart 124 MATURE
TATTGCACTTGTCCCGGCCTGA
>rno-mir-92a-2_3P BNLxKidney 64 MATURE
TATTGCACTTGTCCCGGCCTGA
>rno-mir-92a-2_3P BNLxSpleen 859.5 MATURE
TATTGCACTTGTCCCGGCCTGA
>rno-mir-92a-2_3P SHRKidney 124.5 MATURE
TATTGCACTTGTCCCGGCCTGA
>rno-mir-92a-2_3P BNLxLiver 180 MATURE
TATTGCACTTGTCCCGGCCTGA
>rno-mir-92a-2_3P SHRTestes 26 MATURE
TATTGCACTTGTCCCGGCCTGA
>rno-mir-92a-2_3P BNLxBrain 31.5 MATURE
TATTGCACTTGTCCCGGCCTGA
>rno-mir-92a-2_3P BNLxTestes 9.5 MATURE
TATTGCACTTGTCCCGGCCTGA
>rno-mir-92a-2_3P SHRSpleen 613.5 MATURE
TATTGCACTTGTCCCGGCCTGA
>rno-mir-92a-2_5P BNLxSpleen 1 STAR
AGGTGGGGATTAGTGCCATTACTT
>rno-mir-92a-2_5P SHRSpleen 1 STAR
AGGTGGGGATTAGTGCCATTAC
>rno-mir-153_3P SHRBrain 170 MATURE
TTGCATAGTCACAAAAGTGATCAT
>rno-mir-153_3P BNLxHeart 1 MATURE
TTGCATAGTCACAAAAGT
>rno-mir-153_3P BNLxKidney 1 MATURE
TTGCATAGTCACAAAAGTGATCAT
>rno-mir-153_3P BNLxSpleen 1 MATURE
TTGCATAGTCACAAAAGTGATCAT
>rno-mir-153_3P SHRKidney 1 MATURE
TTGCATAGTCACAAAAGTGATCA
>rno-mir-153_3P BNLxBrain 187 MATURE
TTGCATAGTCACAAAAGTGATC
>rno-mir-153_3P SHRSpleen 1 MATURE
TTGCATAGTCACAAAAGTGA
>rno-mir-153_5P SHRBrain 101 STAR
GTCATTTTTGTGATGTTGCAGCT
>rno-mir-153_5P BNLxBrain 110 STAR
GTCATTTTTGTGATGTTGCAGCT
>rno-mir-3594_3P SHRBrain 4 STAR
CACACCGCCTCTGCCCGCTAGT
>rno-mir-3594_3P BNLxBrain 1 STAR
TTCACACCGCCTCTGCCCGCTA
>rno-mir-3594_5P SHRBrain 6 MATURE
CCCAGGGCAGAGCAGTGTGAA
>rno-mir-3594_5P BNLxHeart 1 MATURE
CCCAGGGCAGAGCAGTGTGAA
>rno-mir-3594_5P SHRHeart 2 MATURE
CCCAGGGCAGAGCAGTGTGAA
>rno-mir-3594_5P BNLxKidney 2 MATURE
CCCAGGGCAGAGCAGTGTGA
>rno-mir-3594_5P SHRKidney 5 MATURE
CCCAGGGCAGAGCAGTGTGAA
>rno-mir-3594_5P BNLxBrain 26 MATURE
CCCAGGGCAGAGCAGTGTGAA
>rno-mir-3594_5P SHRSpleen 2 MATURE
CCCAGGGCAGAGCAGTGTGAA
>rno-mir-672_3P SHRLiver 1 STAR
ACACACAGTCGCCATCTTCGA
>rno-mir-672_3P SHRBrain 168 MATURE
ACACACAGTCGCCATCTTCGA
>rno-mir-672_3P BNLxHeart 3 MATURE
ACACACAGTCGCCATCTTCGA
>rno-mir-672_3P SHRHeart 16 MATURE
ACACACAGTCGCCATCTTCGA
>rno-mir-672_3P BNLxKidney 48 STAR
ACACACAGTCGCCATCTTCGA
>rno-mir-672_3P BNLxSpleen 3 STAR
ACACACAGTCGCCATCTTCGA
>rno-mir-672_3P SHRKidney 36 STAR
ACACACAGTCGCCATCTTCGA
>rno-mir-672_3P SHRTestes 1 STAR
ACACACAGTCGCCATCTTCGA
>rno-mir-672_3P BNLxBrain 249 MATURE
ACACACAGTCGCCATCTTCGA
>rno-mir-672_3P BNLxTestes 3 STAR
ACACACAGTCGCCATCTTCGAA
>rno-mir-672_5P SHRLiver 4 MATURE
TGAGGTTGGTGTACTGTGTGTGA
>rno-mir-672_5P SHRBrain 108 STAR
TGAGGTTGGTGTACTGTGTGTGA
>rno-mir-672_5P SHRHeart 1 STAR
TGAGGTTGGTGTACTGTGTGTGA
>rno-mir-672_5P BNLxKidney 100 MATURE
TGAGGTTGGTGTACTGTGTGTGA
>rno-mir-672_5P BNLxSpleen 11 MATURE
TGAGGTTGGTGTACTGTGTGTGA
>rno-mir-672_5P SHRKidney 146 MATURE
TGAGGTTGGTGTACTGTGTGTGA
>rno-mir-672_5P BNLxLiver 2 MATURE
TGAGGTTGGTGTACTGTGTGTGA
>rno-mir-672_5P SHRTestes 19 MATURE
TGAGGTTGGTGTACTGTGTGTGA
>rno-mir-672_5P BNLxBrain 179 STAR
TGAGGTTGGTGTACTGTGTGTGA
>rno-mir-672_5P BNLxTestes 7 MATURE
TGAGGTTGGTGTACTGTGTGTGA
>rno-mir-672_5P SHRSpleen 13 MATURE
TGAGGTTGGTGTACTGTGTGTGA
>rno-mir-200a_3P SHRLiver 169 MATURE
TAACACTGTCTGGTAACGATGT
>rno-mir-200a_3P SHRBrain 35 MATURE
AACACTGTCTGGTAACGATGT
>rno-mir-200a_3P BNLxHeart 25 MATURE
ACTGTCTGGTAACGATGT
>rno-mir-200a_3P SHRHeart 49 MATURE
AACACTGTCTGGTAACGATGT
>rno-mir-200a_3P BNLxKidney 2040 MATURE
TAACACTGTCTGGTAACGATGT
>rno-mir-200a_3P BNLxSpleen 98 MATURE
TAACACTGTCTGGTAACGATGT
>rno-mir-200a_3P SHRKidney 11844 MATURE
TAACACTGTCTGGTAACGATGT
>rno-mir-200a_3P BNLxLiver 129 MATURE
TAACACTGTCTGGTAACGATGT
>rno-mir-200a_3P SHRTestes 6 MATURE
TAACACTGTCTGGTAACGATGT
>rno-mir-200a_3P BNLxBrain 1531 MATURE
TAACACTGTCTGGTAACGATGT
>rno-mir-200a_3P BNLxTestes 3 MATURE
ACACTGTCTGGTAACGATGT
>rno-mir-200a_3P SHRSpleen 171 MATURE
TAACACTGTCTGGTAACGATGT
>rno-mir-200a_5P BNLxHeart 1 STAR
CATCTTACCGGACAGTGC
>rno-mir-200a_5P BNLxKidney 7 STAR
CATCTTACCGGACAGTGCTGG
>rno-mir-200a_5P SHRKidney 4 STAR
CATCTTACCGGACAGTG
>rno-mir-200a_5P BNLxBrain 1 STAR
CATCTTACCGGACAGTGCTG
>rno-mir-344a-2_3P SHRLiver 0.5 MATURE
CCTGATCTAGCCAAAGCCTGA
>rno-mir-344a-2_3P SHRBrain 68 MATURE
TGATCTAGCCAAAGCCTGACTGT
>rno-mir-344a-2_3P SHRHeart 0.5 MATURE
CCTGATCTAGCCAAAGCCTGA
>rno-mir-344a-2_3P BNLxBrain 63 MATURE
TGATCTAGCCAAAGCCTGAC
>rno-mir-344a-2_3P SHRSpleen 0.5 MATURE
TGATCTAGCCAAAGCCTGAC
>rno-mir-344a-2_5P BNLxBrain 0.5 STAR
TCAGGCTCCTGGCTAGATT
>rno-mir-29a_3P SHRLiver 19386 MATURE
TAGCACCATCTGAAATCGGTTA
>rno-mir-29a_3P SHRBrain 109941 MATURE
TAGCACCATCTGAAATCGGTTA
>rno-mir-29a_3P BNLxHeart 14173 MATURE
TAGCACCATCTGAAATCGGTTA
>rno-mir-29a_3P SHRHeart 30380 MATURE
TAGCACCATCTGAAATCGGTTA
>rno-mir-29a_3P BNLxKidney 27384 MATURE
TAGCACCATCTGAAATCGGTTA
>rno-mir-29a_3P BNLxSpleen 45790 MATURE
TAGCACCATCTGAAATCGGTTA
>rno-mir-29a_3P SHRKidney 21706 MATURE
TAGCACCATCTGAAATCGGTTA
>rno-mir-29a_3P BNLxLiver 18882 MATURE
TAGCACCATCTGAAATCGGTTA
>rno-mir-29a_3P SHRTestes 1215 MATURE
TAGCACCATCTGAAATCGGTTA
>rno-mir-29a_3P BNLxBrain 118197 MATURE
TAGCACCATCTGAAATCGGTTA
>rno-mir-29a_3P BNLxTestes 1226 MATURE
TAGCACCATCTGAAATCGGTTA
>rno-mir-29a_3P SHRSpleen 19717 MATURE
TAGCACCATCTGAAATCGGTTA
>rno-mir-29a_5P SHRLiver 25 STAR
ACTGATTTCTTTTGGTGTTC
>rno-mir-29a_5P SHRBrain 103 STAR
ACTGATTTCTTTTGGTGTTCAG
>rno-mir-29a_5P BNLxHeart 24 STAR
ACTGATTTCTTTTGGTGTTCAG
>rno-mir-29a_5P SHRHeart 31 STAR
ACTGATTTCTTTTGGTGTTCAGA
>rno-mir-29a_5P BNLxKidney 58 STAR
ACTGATTTCTTTTGGTGTTCAGA
>rno-mir-29a_5P BNLxSpleen 30 STAR
ACTGATTTCTTTTGGTGTTC
>rno-mir-29a_5P SHRKidney 93 STAR
ACTGATTTCTTTTGGTGTTCAGA
>rno-mir-29a_5P BNLxLiver 19 STAR
ACTGATTTCTTTTGGTGTTCAGA
>rno-mir-29a_5P BNLxBrain 169 STAR
ACTGATTTCTTTTGGTGTTCAGA
>rno-mir-29a_5P SHRSpleen 30 STAR
ACTGATTTCTTTTGGTGTTCAG
>rno-mir-702_3P SHRLiver 6 MATURE
TGCCCACCCTTTACCCCACTCCA
>rno-mir-702_3P SHRBrain 497 MATURE
TGCCCACCCTTTACCCCACTCCA
>rno-mir-702_3P BNLxHeart 22 MATURE
TGCCCACCCTTTACCCCA
>rno-mir-702_3P SHRHeart 41 MATURE
TGCCCACCCTTTACCCCACTCCA
>rno-mir-702_3P BNLxKidney 70 MATURE
TGCCCACCCTTTACCCCACTCCA
>rno-mir-702_3P BNLxSpleen 20 MATURE
TGCCCACCCTTTACCCCACTCCAG
>rno-mir-702_3P SHRKidney 66 MATURE
TGCCCACCCTTTACCCCACTCCA
>rno-mir-702_3P BNLxLiver 18 MATURE
TGCCCACCCTTTACCCCACTCCA
>rno-mir-702_3P SHRTestes 10 MATURE
TGCCCACCCTTTACCCCACTCCA
>rno-mir-702_3P BNLxBrain 675 MATURE
TGCCCACCCTTTACCCCACTCCA
>rno-mir-702_3P BNLxTestes 10 MATURE
TGCCCACCCTTTACCCCACTCCA
>rno-mir-702_3P SHRSpleen 46 MATURE
TGCCCACCCTTTACCCCACTCCA
>rno-mir-702_5P BNLxBrain 2 STAR
GTGAGTGGGGTGGTTGGCATG
>rno-mir-199a_3P SHRLiver 46 STAR
ACAGTAGTCTGCACATTGGTTA
>rno-mir-199a_3P SHRBrain 303 MATURE
ACAGTAGTCTGCACATTGGTTA
>rno-mir-199a_3P BNLxHeart 2508 MATURE
ACAGTAGTCTGCACATTGGTTA
>rno-mir-199a_3P SHRHeart 4408 MATURE
ACAGTAGTCTGCACATTGGTTA
>rno-mir-199a_3P BNLxKidney 3641 STAR
ACAGTAGTCTGCACATTGGTTA
>rno-mir-199a_3P BNLxSpleen 4497 MATURE
ACAGTAGTCTGCACATTGGTTA
>rno-mir-199a_3P SHRKidney 3895 STAR
ACAGTAGTCTGCACATTGGTTA
>rno-mir-199a_3P BNLxLiver 791 MATURE
ACAGTAGTCTGCACATTGGTTA
>rno-mir-199a_3P SHRTestes 79 STAR
ACAGTAGTCTGCACATTGGTTA
>rno-mir-199a_3P BNLxBrain 313 MATURE
ACAGTAGTCTGCACATTGGTTA
>rno-mir-199a_3P BNLxTestes 60 STAR
ACAGTAGTCTGCACATTGGTTA
>rno-mir-199a_3P SHRSpleen 2883 MATURE
ACAGTAGTCTGCACATTGGTTA
>rno-mir-199a_5P SHRLiver 645 MATURE
CCCAGTGTTCAGACTACCTGT
>rno-mir-199a_5P SHRBrain 44 STAR
CCCAGTGTTCAGACTACCTGT
>rno-mir-199a_5P BNLxHeart 2232 STAR
CCCAGTGTTCAGACTACCTGT
>rno-mir-199a_5P SHRHeart 3273 STAR
CCCAGTGTTCAGACTACCTGT
>rno-mir-199a_5P BNLxKidney 3764 MATURE
CCCAGTGTTCAGACTACCTGT
>rno-mir-199a_5P BNLxSpleen 1815 STAR
CCCAGTGTTCAGACTACCTGT
>rno-mir-199a_5P SHRKidney 3910 MATURE
CCCAGTGTTCAGACTACCTGTT
>rno-mir-199a_5P BNLxLiver 475 STAR
CCCAGTGTTCAGACTACCTGT
>rno-mir-199a_5P SHRTestes 96 MATURE
CCCAGTGTTCAGACTACCTGT
>rno-mir-199a_5P BNLxBrain 198 STAR
CCCAGTGTTCAGACTACCTGT
>rno-mir-199a_5P BNLxTestes 148 MATURE
CCCAGTGTTCAGACTACCTGT
>rno-mir-199a_5P SHRSpleen 1552 STAR
CCCAGTGTTCAGACTACCTGTT
>rno-mir-200b_3P SHRLiver 87 MATURE
TAATACTGCCTGGTAATGATG
>rno-mir-200b_3P SHRBrain 4 MATURE
TAATACTGCCTGGTAATGATGA
>rno-mir-200b_3P BNLxHeart 2 MATURE
TAATACTGCCTGGTAATGATG
>rno-mir-200b_3P BNLxKidney 1485 MATURE
TAATACTGCCTGGTAATGATG
>rno-mir-200b_3P BNLxSpleen 17 MATURE
TAATACTGCCTGGTAATGATGA
>rno-mir-200b_3P SHRKidney 5211 MATURE
TAATACTGCCTGGTAATGATGA
>rno-mir-200b_3P BNLxLiver 82 MATURE
TAATACTGCCTGGTAATGATGA
>rno-mir-200b_3P SHRTestes 3 MATURE
TAATACTGCCTGGTAATGATGA
>rno-mir-200b_3P BNLxBrain 455 MATURE
TAATACTGCCTGGTAATGATG
>rno-mir-200b_3P BNLxTestes 1 MATURE
TAATACTGCCTGGTAATGA
>rno-mir-200b_3P SHRSpleen 33 MATURE
TAATACTGCCTGGTAATGATG
>rno-mir-200b_5P SHRLiver 6 STAR
CATCTTACTGGGCAGCATTGG
>rno-mir-200b_5P BNLxKidney 1 STAR
CATCTTACTGGGCAGCATTGG
>rno-mir-200b_5P BNLxSpleen 1 STAR
CATCTTACTGGGCAGCATTGG
>rno-mir-200b_5P SHRKidney 326 STAR
CATCTTACTGGGCAGCATTGGA
>rno-mir-200b_5P BNLxLiver 21 STAR
CATCTTACTGGGCAGCATTGG
>rno-mir-200b_5P BNLxBrain 53 STAR
CATCTTACTGGGCAGCATTGGA
>rno-mir-200b_5P SHRSpleen 2 STAR
CATCTTACTGGGCAGCATTGGA
>rno-mir-3576_3P BNLxKidney 1 MATURE
ACACACCAAGGATAATTTCTCC
>rno-mir-3547_3P SHRBrain 36 MATURE
TGAGCACCACCCCTCTCTCA
>rno-mir-3547_3P BNLxSpleen 1 MATURE
TGAGCACCACCCCTCTCTCA
>rno-mir-3547_3P BNLxBrain 47 MATURE
TGAGCACCACCCCTCTCTCAGAT
>rno-mir-3547_3P SHRSpleen 2 MATURE
TGAGCACCACCCCTCTCTCAGA
>rno-mir-664-2_3P SHRLiver 39.5 MATURE
TATTCATTTACTCCCCA
>rno-mir-664-2_3P SHRBrain 431 MATURE
TATTCATTTACTCCCCA
>rno-mir-664-2_3P BNLxHeart 58 MATURE
TATTCATTTACTCCCCAGCCTA
>rno-mir-664-2_3P SHRHeart 93.5 MATURE
TATTCATTTACTCCCCAGCCTA
>rno-mir-664-2_3P BNLxKidney 55 MATURE
TATTCATTTACTCCCCAGCCTA
>rno-mir-664-2_3P BNLxSpleen 57 MATURE
TATTCATTTACTCCCCA
>rno-mir-664-2_3P SHRKidney 82 MATURE
TATTCATTTACTCCCCA
>rno-mir-664-2_3P BNLxLiver 22.5 MATURE
TATTCATTTACTCCCCA
>rno-mir-664-2_3P SHRTestes 4.5 MATURE
TATTCATTTACTCCCCAGCCT
>rno-mir-664-2_3P BNLxBrain 456 MATURE
TATTCATTTACTCCCCA
>rno-mir-664-2_3P BNLxTestes 1 MATURE
TATTCATTTACTCCCCA
>rno-mir-664-2_3P SHRSpleen 51 MATURE
TATTCATTTACTCCCCA
>rno-mir-664-2_5P SHRBrain 9 STAR
CTGGCTGGGGAAAATGATTGG
>rno-mir-664-2_5P SHRHeart 1 STAR
CTGGCTGGGGAAAATGATTGG
>rno-mir-664-2_5P SHRKidney 6 STAR
CTGGCTGGGGAAAATGATTGG
>rno-mir-664-2_5P BNLxBrain 16 STAR
CTGGCTGGGGAAAATGATTGG
>rno-mir-664-2_5P SHRSpleen 1 STAR
TGGCTGGGGAAAATGATTGGATAG
>rno-mir-873_3P SHRBrain 18 STAR
GAGACTGACAAGTTCCCGGGA
>rno-mir-873_3P BNLxBrain 25 STAR
GAGACTGACAAGTTCCCGGGA
>rno-mir-873_3P SHRSpleen 1 MATURE
GAGACTGACAAGTTCCCGGGA
>rno-mir-873_5P SHRBrain 241 MATURE
GCAGGAACTTGTGAGTCTCCT
>rno-mir-873_5P BNLxKidney 1 MATURE
TGCAGGAACTTGTGAGTCT
>rno-mir-873_5P BNLxSpleen 2 MATURE
TGCAGGAACTTGTGAGTCT
>rno-mir-873_5P BNLxBrain 255 MATURE
GCAGGAACTTGTGAGTCTCCT
>rno-mir-873_5P SHRSpleen 1 MATURE
GCAGGAACTTGTGAGTCTCCT
>rno-mir-873_5P BNLxTestes 2 MATURE
GCAGGAACTTGTGAGTCTCCT
>rno-mir-133a_3P SHRLiver 24.5 MATURE
TTTGGTCCCCTTCAACCAGCT
>rno-mir-133a_3P SHRBrain 31 MATURE
TTTGGTCCCCTTCAACCAGCT
>rno-mir-133a_3P BNLxHeart 2010 MATURE
TTTGGTCCCCTTCAACCAGCT
>rno-mir-133a_3P SHRHeart 3013 MATURE
TTTGGTCCCCTTCAACCAGCT
>rno-mir-133a_3P BNLxKidney 7.5 MATURE
TTGGTCCCCTTCAACCAGCT
>rno-mir-133a_3P BNLxSpleen 8.5 MATURE
TTGGTCCCCTTCAACCAGCTGT
>rno-mir-133a_3P SHRKidney 14 MATURE
TTGGTCCCCTTCAACCAGCTGT
>rno-mir-133a_3P BNLxLiver 25.5 MATURE
TTGGTCCCCTTCAACCAGCTGT
>rno-mir-133a_3P SHRTestes 3.5 MATURE
TTGGTCCCCTTCAACCAGCTGT
>rno-mir-133a_3P BNLxBrain 44 MATURE
TTTGGTCCCCTTCAACCAGCT
>rno-mir-133a_3P BNLxTestes 3 MATURE
TTGGTCCCCTTCAACCAG
>rno-mir-133a_3P SHRSpleen 19 MATURE
TTGGTCCCCTTCAACCAGCTGT
>rno-mir-133a_5P SHRLiver 1 STAR
AGCTGGTAAAATGGAACCAA
>rno-mir-133a_5P SHRBrain 6 STAR
AGCTGGTAAAATGGAACCAAAT
>rno-mir-133a_5P BNLxHeart 1803 STAR
AGCTGGTAAAATGGAACCAAAT
>rno-mir-133a_5P SHRHeart 3012 STAR
AGCTGGTAAAATGGAACCAAAT
>rno-mir-133a_5P SHRKidney 1 STAR
AGCTGGTAAAATGGAACCAAAT
>rno-mir-133a_5P BNLxLiver 8 STAR
AGCTGGTAAAATGGAACCAAAT
>rno-mir-133a_5P BNLxBrain 6 STAR
AGCTGGTAAAATGGAACCAA
>rno-mir-133a_5P BNLxTestes 1 STAR
AGCTGGTAAAATGGAACCAAAT
>rno-mir-489_3P SHRBrain 12 MATURE
ATGACATCACATATATGGCA
>rno-mir-489_3P BNLxKidney 11 MATURE
ATGACATCACATATATGGCA
>rno-mir-489_3P SHRKidney 28 MATURE
ATGACATCACATATATGGCAGC
>rno-mir-489_3P BNLxBrain 33 MATURE
ATGACATCACATATATGGCAG
>rno-mir-489_5P SHRBrain 1 STAR
TGTCGTATGCGTGATGACACGTTC
>rno-mir-489_5P BNLxKidney 9 STAR
TGTCGTATGCGTGATGACACGTTC
>rno-mir-489_5P SHRKidney 16 STAR
TGTCGTATGCGTGATGACACGTTC
>rno-mir-489_5P BNLxBrain 4 STAR
TGTCGTATGCGTGATGACACGTTC
>rno-mir-3553_3P SHRHeart 1 MATURE
CAGTGAATTCTACCAGTGCCATA
>rno-mir-494_3P SHRLiver 11 MATURE
TGAAACATACACGGGAAACCTCT
>rno-mir-494_3P SHRBrain 473 MATURE
TGAAACATACACGGGAAACCTCT
>rno-mir-494_3P BNLxHeart 43 MATURE
TGAAACATACACGGGAAACCTCT
>rno-mir-494_3P SHRHeart 48 MATURE
TGAAACATACACGGGAAACCTCT
>rno-mir-494_3P BNLxKidney 170 MATURE
TGAAACATACACGGGAAACCTCT
>rno-mir-494_3P BNLxSpleen 46 MATURE
TGAAACATACACGGGAAACCTCT
>rno-mir-494_3P SHRKidney 278 MATURE
TGAAACATACACGGGAAACCTCT
>rno-mir-494_3P BNLxLiver 16 MATURE
TGAAACATACACGGGAAACCT
>rno-mir-494_3P SHRTestes 25 MATURE
TGAAACATACACGGGAAACCTCT
>rno-mir-494_3P BNLxBrain 815 MATURE
TGAAACATACACGGGAAACCTCT
>rno-mir-494_3P BNLxTestes 28 MATURE
TGAAACATACACGGGAAACCTCT
>rno-mir-494_3P SHRSpleen 105 MATURE
TGAAACATACACGGGAAACCTCT
>rno-mir-494_5P SHRBrain 3 STAR
AGGTTGTCCGTGTTGTCTTCTC
>rno-mir-494_5P SHRKidney 2 STAR
AGGTTGTCCGTGTTGTCTTCTC
>rno-mir-138-1_3P SHRLiver 1 STAR
GCTACTTCACAACACCAGGGT
>rno-mir-138-1_3P SHRBrain 295 STAR
GCTACTTCACAACACCAGGGT
>rno-mir-138-1_3P BNLxHeart 3 STAR
GCTACTTCACAACACCAGGGT
>rno-mir-138-1_3P SHRHeart 5 STAR
GCTACTTCACAACACCAGGGT
>rno-mir-138-1_3P BNLxKidney 4 STAR
GCTACTTCACAACACCAGGGT
>rno-mir-138-1_3P BNLxSpleen 24 STAR
GCTACTTCACAACACCAGGGT
>rno-mir-138-1_3P SHRKidney 3 STAR
GCTACTTCACAACACCAGGGT
>rno-mir-138-1_3P BNLxLiver 2 STAR
TTGCCAATCAGAGAACG
>rno-mir-138-1_3P BNLxBrain 463 STAR
GCTACTTCACAACACCAGGGT
>rno-mir-138-1_3P SHRSpleen 9 STAR
GCTACTTCACAACACCAGGGT
>rno-mir-138-1_5P SHRLiver 44 MATURE
AGCTGGTGTTGTGAATCAGGCCGT
>rno-mir-138-1_5P SHRBrain 13432.5 MATURE
AGCTGGTGTTGTGAATCAGGCCGT
>rno-mir-138-1_5P BNLxHeart 44 MATURE
AGCTGGTGTTGTGAATCAGGCCGT
>rno-mir-138-1_5P SHRHeart 52 MATURE
AGCTGGTGTTGTGAATCAGGCCGT
>rno-mir-138-1_5P BNLxKidney 206 MATURE
AGCTGGTGTTGTGAATCAGGCCGT
>rno-mir-138-1_5P BNLxSpleen 1188 MATURE
AGCTGGTGTTGTGAATCAGGCCGT
>rno-mir-138-1_5P SHRKidney 172 MATURE
AGCTGGTGTTGTGAATCAGGCCGT
>rno-mir-138-1_5P BNLxLiver 53 MATURE
AGCTGGTGTTGTGAATCAGGCCGT
>rno-mir-138-1_5P SHRTestes 9.5 MATURE
AGCTGGTGTTGTGAATCAGGCCG
>rno-mir-138-1_5P BNLxBrain 18406.5 MATURE
AGCTGGTGTTGTGAATCAGGCCGT
>rno-mir-138-1_5P BNLxTestes 18.5 MATURE
AGCTGGTGTTGTGAATCAGGCCG
>rno-mir-138-1_5P SHRSpleen 431 MATURE
AGCTGGTGTTGTGAATCAGGCCGT
>rno-mir-3588_3P SHRKidney 2 MATURE
TCACAAGTTAGGGTCTCAGGGA
>rno-mir-3574_5P BNLxLiver 1 MATURE
TCAGCCGCTGTCACACGCACAG
>rno-mir-485_3P SHRBrain 428 MATURE
CATACACGGCTCTCCTCTCTTC
>rno-mir-485_3P BNLxHeart 5 MATURE
CATACACGGCTCTCCTCTCTT
>rno-mir-485_3P SHRHeart 3 MATURE
CATACACGGCTCTCCTCTCTTC
>rno-mir-485_3P BNLxKidney 5 MATURE
CATACACGGCTCTCCTCTCTTC
>rno-mir-485_3P BNLxSpleen 2 MATURE
CATACACGGCTCTCCTCTCTTC
>rno-mir-485_3P SHRKidney 8 MATURE
CATACACGGCTCTCCTCTCTTC
>rno-mir-485_3P SHRTestes 1 MATURE
GTCATACACGGCTCTCCTCTCT
>rno-mir-485_3P BNLxBrain 500 MATURE
CATACACGGCTCTCCTCTCTTC
>rno-mir-485_3P BNLxTestes 2 MATURE
CATACACGGCTCTCCTCTCTTC
>rno-mir-485_3P SHRSpleen 2 MATURE
CATACACGGCTCTCCTCTCTTC
>rno-mir-485_5P SHRBrain 85 STAR
AGAGGCTGGCCGTGATGAATTCG
>rno-mir-485_5P SHRKidney 1 STAR
AGAGGCTGGCCGTGATGAATTCG
>rno-mir-485_5P BNLxLiver 1 MATURE
AGAGGCTGGCCGTGATGAATT
>rno-mir-485_5P BNLxBrain 76 STAR
AGAGGCTGGCCGTGATGAATTCG
>rno-mir-1_3P SHRLiver 16 MATURE
TGGAATGTAAAGAAGTGTGTAT
>rno-mir-1_3P SHRBrain 2 MATURE
TGGAATGTAAAGAAGTGTGTAT
>rno-mir-1_3P BNLxHeart 6413 MATURE
TGGAATGTAAAGAAGTGTGTAT
>rno-mir-1_3P SHRHeart 16791 MATURE
TGGAATGTAAAGAAGTGTGTAT
>rno-mir-1_3P BNLxKidney 1 MATURE
TGGAATGTAAAGAAGTGTGTAT
>rno-mir-1_3P SHRKidney 4 MATURE
TGGAATGTAAAGAAGTGTGTAT
>rno-mir-1_3P BNLxLiver 27 MATURE
TGGAATGTAAAGAAGTGTGTAT
>rno-mir-1_3P SHRTestes 1 MATURE
TGGAATGTAAAGAAGTGTGTAT
>rno-mir-1_3P BNLxBrain 11 MATURE
TGGAATGTAAAGAAGTGTGTAT
>rno-mir-1_3P SHRSpleen 3 MATURE
TGGAATGTAAAGAAGTGTGTAT
>rno-mir-1_5P BNLxHeart 37 STAR
ACATACTTCTTTATGTACCCAT
>rno-mir-1_5P SHRHeart 61 STAR
ACATACTTCTTTATGTACCCAT
>rno-mir-1_5P SHRSpleen 1 STAR
ACATACTTCTTTATGTACCCATA
>rno-mir-582_3P SHRLiver 42 STAR
AACCTGTTGAACAACTGAACCC
>rno-mir-582_3P SHRBrain 995 MATURE
AACCTGTTGAACAACTGAACCC
>rno-mir-582_3P BNLxHeart 58 MATURE
AACCTGTTGAACAACTGAACCC
>rno-mir-582_3P SHRHeart 55 STAR
AACCTGTTGAACAACTGAACC
>rno-mir-582_3P BNLxKidney 139 STAR
AACCTGTTGAACAACTGAACCC
>rno-mir-582_3P BNLxSpleen 63 MATURE
AACCTGTTGAACAACTGAACCC
>rno-mir-582_3P SHRKidney 106 MATURE
TAACCTGTTGAACAACTGAACC
>rno-mir-582_3P BNLxLiver 37 MATURE
AACCTGTTGAACAACTGAACCC
>rno-mir-582_3P SHRTestes 2 MATURE
AACCTGTTGAACAACTGAACCCA
>rno-mir-582_3P BNLxBrain 1773 MATURE
AACCTGTTGAACAACTGAACCC
>rno-mir-582_3P SHRSpleen 85 MATURE
AACCTGTTGAACAACTGAACCC
>rno-mir-582_5P SHRLiver 48 MATURE
TACAGTTGTTCAACCAGTTACT
>rno-mir-582_5P SHRBrain 976 STAR
ATACAGTTGTTCAACCAGTTA
>rno-mir-582_5P BNLxHeart 40 STAR
TACAGTTGTTCAACCAGTTACT
>rno-mir-582_5P SHRHeart 68 MATURE
TACAGTTGTTCAACCAGTTACT
>rno-mir-582_5P BNLxKidney 159 MATURE
ATACAGTTGTTCAACCAGTTA
>rno-mir-582_5P BNLxSpleen 53 STAR
ATACAGTTGTTCAACCAGTTA
>rno-mir-582_5P SHRKidney 100 STAR
ATACAGTTGTTCAACCAGTTA
>rno-mir-582_5P BNLxLiver 18 STAR
ATACAGTTGTTCAACCAGTTAC
>rno-mir-582_5P SHRTestes 1 STAR
ATACAGTTGTTCAACCAGTTA
>rno-mir-582_5P BNLxBrain 1355 STAR
TACAGTTGTTCAACCAGTTACT
>rno-mir-582_5P BNLxTestes 2 MATURE
ATACAGTTGTTCAACCAGTTA
>rno-mir-582_5P SHRSpleen 70 STAR
TACAGTTGTTCAACCAGTTACT
>rno-mir-652_3P SHRBrain 6 STAR
AATGGCGCCACTAGGGTTGT
>rno-mir-652_3P SHRHeart 1 STAR
AATGGCGCCACTAGGGTTGT
>rno-mir-652_3P BNLxSpleen 3 STAR
AATGGCGCCACTAGGGTTGTG
>rno-mir-652_3P SHRKidney 1 STAR
AATGGCGCCACTAGGGTTGT
>rno-mir-652_3P BNLxBrain 17 STAR
AATGGCGCCACTAGGGTTGTG
>rno-mir-652_5P SHRLiver 3 MATURE
CAACCCTAGGAGGGGGTGCCATT
>rno-mir-652_5P SHRBrain 14 MATURE
ACAACCCTAGGAGGGGGTGCCAT
>rno-mir-652_5P BNLxHeart 5 MATURE
ACAACCCTAGGAGGGGGTGCCATT
>rno-mir-652_5P SHRHeart 4 MATURE
ACAACCCTAGGAGGGGGTGCCA
>rno-mir-652_5P BNLxKidney 15 MATURE
CAACCCTAGGAGGGGGTGCCATTC
>rno-mir-652_5P BNLxSpleen 17 MATURE
ACAACCCTAGGAGGGGGTGCCAT
>rno-mir-652_5P SHRKidney 12 MATURE
ACAACCCTAGGAGGGGGTGCCAT
>rno-mir-652_5P BNLxLiver 2 MATURE
CAACCCTAGGAGGGGGTGCCATTC
>rno-mir-652_5P BNLxBrain 30 MATURE
ACAACCCTAGGAGGGGGTGCCAT
>rno-mir-652_5P SHRSpleen 15 MATURE
ACAACCCTAGGAGGGGGTGCCAT
>rno-mir-3554_3P SHRLiver 6 MATURE
CTATGCCAGCATCTTGCCT
>rno-mir-3554_3P BNLxHeart 2 MATURE
AGCTATGCCAGCATCTTGCCT
>rno-mir-3554_3P SHRHeart 8 MATURE
CTATGCCAGCATCTTGCCT
>rno-mir-3554_3P BNLxKidney 1 MATURE
CTATGCCAGCATCTTGC
>rno-mir-3554_3P BNLxSpleen 2 MATURE
AGCTATGCCAGCATCTTGCCT
>rno-mir-3554_3P SHRKidney 3 MATURE
CTATGCCAGCATCTTGCCT
>rno-mir-3554_3P BNLxLiver 2 MATURE
CTATGCCAGCATCTTGCCT
>rno-mir-3554_3P BNLxBrain 6 MATURE
CTATGCCAGCATCTTGCCT
>rno-mir-3554_3P SHRSpleen 1 MATURE
CTATGCCAGCATCTTGCCT
>rno-mir-21_3P SHRLiver 12 STAR
CAACAGCAGTCGATGGGCTGTCT
>rno-mir-21_3P SHRHeart 1 STAR
CAACAGCAGTCGATGGGC
>rno-mir-21_3P BNLxKidney 4 STAR
AACAGCAGTCGATGGGCTGTCT
>rno-mir-21_3P BNLxSpleen 9 STAR
CAACAGCAGTCGATGGGCTGTC
>rno-mir-21_3P SHRKidney 11 STAR
ACAGCAGTCGATGGGCTGTCT
>rno-mir-21_3P BNLxLiver 14 STAR
CAACAGCAGTCGATGGGCTGTCT
>rno-mir-21_3P BNLxBrain 4 STAR
CAACAGCAGTCGATGGGCTGTCT
>rno-mir-21_3P SHRSpleen 16 STAR
CAACAGCAGTCGATGGGCTGTCT
>rno-mir-21_5P SHRLiver 33801 MATURE
TAGCTTATCAGACTGATGTTGAC
>rno-mir-21_5P SHRBrain 285 MATURE
TAGCTTATCAGACTGATGTTGAC
>rno-mir-21_5P BNLxHeart 1752 MATURE
TAGCTTATCAGACTGATGTTGAC
>rno-mir-21_5P SHRHeart 5352 MATURE
TAGCTTATCAGACTGATGTTGAC
>rno-mir-21_5P BNLxKidney 17428 MATURE
TAGCTTATCAGACTGATGTTGAC
>rno-mir-21_5P BNLxSpleen 89188 MATURE
TAGCTTATCAGACTGATGTTGAC
>rno-mir-21_5P SHRKidney 19621 MATURE
TAGCTTATCAGACTGATGTTGAC
>rno-mir-21_5P BNLxLiver 24187 MATURE
TAGCTTATCAGACTGATGTTGAC
>rno-mir-21_5P SHRTestes 571 MATURE
TAGCTTATCAGACTGATGTTGAC
>rno-mir-21_5P BNLxBrain 4193 MATURE
TAGCTTATCAGACTGATGTTGAC
>rno-mir-21_5P BNLxTestes 549 MATURE
TAGCTTATCAGACTGATGTTGAC
>rno-mir-21_5P SHRSpleen 66317 MATURE
TAGCTTATCAGACTGATGTTGAC
>rno-mir-7a-1_3P SHRLiver 6 STAR
CAACAAATCACAGTCTGCCATA
>rno-mir-7a-1_3P SHRBrain 1107 MATURE
CAACAAATCACAGTCTGCCATA
>rno-mir-7a-1_3P BNLxHeart 197 MATURE
CAACAAATCACAGTCTGCCATA
>rno-mir-7a-1_3P SHRHeart 318 MATURE
CAACAAATCACAGTCTGCCATA
>rno-mir-7a-1_3P BNLxKidney 340 MATURE
CAACAAATCACAGTCTGCCATA
>rno-mir-7a-1_3P BNLxSpleen 586 MATURE
CAACAAATCACAGTCTGCCATA
>rno-mir-7a-1_3P SHRKidney 248 MATURE
CAACAAATCACAGTCTGCCATA
>rno-mir-7a-1_3P BNLxLiver 7 STAR
AACAAATCACAGTCTGCCAT
>rno-mir-7a-1_3P SHRTestes 29 MATURE
CAACAAATCACAGTCTGCCAT
>rno-mir-7a-1_3P BNLxBrain 2368 MATURE
CAACAAATCACAGTCTGCCATA
>rno-mir-7a-1_3P BNLxTestes 24 MATURE
CAACAAATCACAGTCTGCCATA
>rno-mir-7a-1_3P SHRSpleen 355 STAR
CAACAAATCACAGTCTGCCATA
>rno-mir-7a-1_5P SHRLiver 82.5 MATURE
TGGAAGACTAGTGATTTTGTTGTT
>rno-mir-7a-1_5P SHRBrain 852.5 STAR
TGGAAGACTAGTGATTTTGTTGTT
>rno-mir-7a-1_5P BNLxHeart 17 STAR
TGGAAGACTAGTGATTTTGTTGTT
>rno-mir-7a-1_5P SHRHeart 30.5 STAR
TGGAAGACTAGTGATTTTGTTGTT
>rno-mir-7a-1_5P BNLxKidney 33.5 STAR
TGGAAGACTAGTGATTTTGTTGTT
>rno-mir-7a-1_5P BNLxSpleen 211.5 STAR
TGGAAGACTAGTGATTTTGTTGTT
>rno-mir-7a-1_5P SHRKidney 52 STAR
TGGAAGACTAGTGATTTTGTTGTT
>rno-mir-7a-1_5P BNLxLiver 61.5 MATURE
TGGAAGACTAGTGATTTTGTTGTT
>rno-mir-7a-1_5P SHRTestes 8 STAR
TGGAAGACTAGTGATTTTGTTGTT
>rno-mir-7a-1_5P BNLxBrain 1455 STAR
TGGAAGACTAGTGATTTTGTTGTT
>rno-mir-7a-1_5P BNLxTestes 1.5 STAR
TGGAAGACTAGTGATTTTGTTGTT
>rno-mir-7a-1_5P SHRSpleen 470 MATURE
TGGAAGACTAGTGATTTTGTTGTT
>rno-mir-23a_3P SHRLiver 5701.5 MATURE
ATCACATTGCCAGGGATTTCC
>rno-mir-23a_3P SHRBrain 7873 MATURE
ATCACATTGCCAGGGATTTCC
>rno-mir-23a_3P BNLxHeart 18117.5 MATURE
ATCACATTGCCAGGGATTTCC
>rno-mir-23a_3P SHRHeart 28601 MATURE
ATCACATTGCCAGGGATTTCC
>rno-mir-23a_3P BNLxKidney 13415.5 MATURE
ATCACATTGCCAGGGATTTCCA
>rno-mir-23a_3P BNLxSpleen 16304.5 MATURE
ATCACATTGCCAGGGATTTCC
>rno-mir-23a_3P SHRKidney 14338 MATURE
ATCACATTGCCAGGGATTTCCA
>rno-mir-23a_3P BNLxLiver 5441 MATURE
ATCACATTGCCAGGGATTTCC
>rno-mir-23a_3P SHRTestes 228 MATURE
ATCACATTGCCAGGGATTTCC
>rno-mir-23a_3P BNLxBrain 8253 MATURE
ATCACATTGCCAGGGATTTCC
>rno-mir-23a_3P BNLxTestes 205 MATURE
ATCACATTGCCAGGGATTTCCA
>rno-mir-23a_3P SHRSpleen 9212.5 MATURE
ATCACATTGCCAGGGATTTCCA
>rno-mir-23a_5P SHRLiver 1 STAR
GGGGTTCCTGGGGATGGGATTT
>rno-mir-23a_5P BNLxHeart 1 STAR
GGGGTTCCTGGGGATGGGATTT
>rno-mir-23a_5P SHRHeart 1 STAR
GGGGTTCCTGGGGATGGGATTT
>rno-mir-23a_5P BNLxSpleen 5 STAR
GGGGTTCCTGGGGATGGGATTT
>rno-mir-23a_5P SHRKidney 3 STAR
GGGGTTCCTGGGGATGGGATTT
>rno-mir-23a_5P BNLxLiver 1 STAR
GGGGTTCCTGGGGATGGGATTT
>rno-mir-23a_5P BNLxBrain 1 STAR
GGGGTTCCTGGGGATGGGATTT
>rno-mir-23a_5P SHRSpleen 2 STAR
GGGGTTCCTGGGGATGGGATTT
>rno-mir-770_3P SHRBrain 33 STAR
GTGGGCCTGACGTGGAG
>rno-mir-770_3P BNLxBrain 33 STAR
GTGGGCCTGACGTGGAGCTGG
>rno-mir-770_5P SHRBrain 80 MATURE
AGCACCACGTGTCTGGGCCAC
>rno-mir-770_5P BNLxHeart 1 MATURE
AGCACCACGTGTCTGGGCCA
>rno-mir-770_5P BNLxBrain 68 MATURE
AGCACCACGTGTCTGGGC
>rno-mir-17-2_3P SHRLiver 6 STAR
ACTGCACTGCAAGCACTTCTT
>rno-mir-17-2_3P BNLxKidney 7 STAR
TACTGCACTGCAAGCACTTCTT
>rno-mir-17-2_3P BNLxSpleen 48 STAR
TACTGCACTGCAAGCACTTCTT
>rno-mir-17-2_3P SHRKidney 5 STAR
ACTGCACTGCAAGCACTTCTT
>rno-mir-17-2_3P BNLxLiver 2 STAR
ACTGCACTGCAAGCACTTCTTAC
>rno-mir-17-2_3P BNLxBrain 3 STAR
ACTGCACTGCAAGCACTTCTTAC
>rno-mir-17-2_3P SHRSpleen 61 STAR
ACTGCACTGCAAGCACTTCTTAC
>rno-mir-17-2_5P SHRLiver 630.5 MATURE
CAAAGTGCTTACAGTGCAGGTAG
>rno-mir-17-2_5P SHRBrain 673 MATURE
CAAAGTGCTTACAGTGCAGGTAG
>rno-mir-17-2_5P BNLxHeart 625.5 MATURE
CAAAGTGCTTACAGTGCAGGTAG
>rno-mir-17-2_5P SHRHeart 1001 MATURE
CAAAGTGCTTACAGTGCAGGTAG
>rno-mir-17-2_5P BNLxKidney 1905.5 MATURE
CAAAGTGCTTACAGTGCAGGTAG
>rno-mir-17-2_5P BNLxSpleen 3894.5 MATURE
CAAAGTGCTTACAGTGCAGGTAG
>rno-mir-17-2_5P SHRKidney 1020.5 MATURE
CAAAGTGCTTACAGTGCAGGTAG
>rno-mir-17-2_5P BNLxLiver 535 MATURE
CAAAGTGCTTACAGTGCAGGTAG
>rno-mir-17-2_5P SHRTestes 184 MATURE
CAAAGTGCTTACAGTGCAGGTAG
>rno-mir-17-2_5P BNLxBrain 624 MATURE
CAAAGTGCTTACAGTGCAGGT
>rno-mir-17-2_5P BNLxTestes 171.5 MATURE
CAAAGTGCTTACAGTGCAGGTAG
>rno-mir-17-2_5P SHRSpleen 3489.5 MATURE
CAAAGTGCTTACAGTGCAGGTAG
>rno-mir-1188_3P SHRBrain 5 MATURE
TCCGAGGCTCCCCACCACACCCT
>rno-mir-1188_3P BNLxBrain 10 MATURE
CGAGGCTCCCCACCACA
>rno-mir-1188_5P SHRBrain 4 STAR
TGGTGTGAGGTTGGGCCAGGA
>rno-mir-1188_5P BNLxBrain 10 MATURE
TGGTGTGAGGTTGGGCCAGGA
>rno-mir-3573_3P SHRBrain 2 MATURE
TTCCTAACTCTGCCCCCTCCCAT
>rno-mir-3573_5P SHRBrain 1 STAR
TGAGGGGCAGTGATAGAAAGGA
>rno-mir-185_3P SHRBrain 13 STAR
AGGGGCTGGCTTTCCTCTGGT
>rno-mir-185_3P BNLxHeart 3 STAR
AGGGGCTGGCTTTCCTCTGGT
>rno-mir-185_3P BNLxSpleen 1 STAR
AGGGGCTGGCTTTCCTCTGGT
>rno-mir-185_3P SHRKidney 1 STAR
AGGGGCTGGCTTTCCTCTGG
>rno-mir-185_3P SHRTestes 1 STAR
TTTCCTCTGGTCCTTCTCT
>rno-mir-185_3P BNLxBrain 6 STAR
AGGGGCTGGCTTTCCTCTGGT
>rno-mir-185_5P SHRLiver 30 MATURE
TGGAGAGAAAGGCAGTTCCTGA
>rno-mir-185_5P SHRBrain 516 MATURE
TGGAGAGAAAGGCAGTTCCTGA
>rno-mir-185_5P BNLxHeart 239 MATURE
TGGAGAGAAAGGCAGTTCCTGA
>rno-mir-185_5P SHRHeart 471 MATURE
TGGAGAGAAAGGCAGTTCCTGA
>rno-mir-185_5P BNLxKidney 168 MATURE
TGGAGAGAAAGGCAGTTCCTGA
>rno-mir-185_5P BNLxSpleen 168 MATURE
TGGAGAGAAAGGCAGTTCCTGA
>rno-mir-185_5P SHRKidney 137 MATURE
TGGAGAGAAAGGCAGTTCCTGA
>rno-mir-185_5P BNLxLiver 88 MATURE
TGGAGAGAAAGGCAGTTCCTGA
>rno-mir-185_5P SHRTestes 3 MATURE
TGGAGAGAAAGGCAGTTCCTGA
>rno-mir-185_5P BNLxBrain 1210 MATURE
TGGAGAGAAAGGCAGTTCCTGA
>rno-mir-185_5P BNLxTestes 5 MATURE
TGGAGAGAAAGGCAGTTCCTGA
>rno-mir-185_5P SHRSpleen 98 MATURE
TGGAGAGAAAGGCAGTTCCTGA
>rno-mir-125b-2_3P SHRLiver 12 STAR
ACAAGTCAGGCTCTTGGGACC
>rno-mir-125b-2_3P SHRBrain 209 STAR
ACAAGTCAGGCTCTTGGGACCT
>rno-mir-125b-2_3P BNLxHeart 37 STAR
ACAAGTCAGGCTCTTGGGACCT
>rno-mir-125b-2_3P SHRHeart 53 STAR
ACAAGTCAGGCTCTTGGGACCT
>rno-mir-125b-2_3P BNLxKidney 25 STAR
ACAAGTCAGGCTCTTGGGACCT
>rno-mir-125b-2_3P BNLxSpleen 34 STAR
ACAAGTCAGGCTCTTGGGACCT
>rno-mir-125b-2_3P SHRKidney 48 STAR
ACAAGTCAGGCTCTTGGGACCT
>rno-mir-125b-2_3P BNLxLiver 17 STAR
ACAAGTCAGGCTCTTGGGACCTA
>rno-mir-125b-2_3P SHRTestes 1 STAR
ACAAGTCAGGCTCTTGGGACCTAG
>rno-mir-125b-2_3P BNLxBrain 195 STAR
ACAAGTCAGGCTCTTGGGACCT
>rno-mir-125b-2_3P BNLxTestes 3 STAR
ACAAGTCAGGCTCTTGGGACCT
>rno-mir-125b-2_3P SHRSpleen 22 STAR
ACAAGTCAGGCTCTTGGGACC
>rno-mir-125b-2_5P SHRLiver 2585 MATURE
TCCCTGAGACCCTAACTTGTGA
>rno-mir-125b-2_5P SHRBrain 27199.5 MATURE
TCCCTGAGACCCTAACTTGTGA
>rno-mir-125b-2_5P BNLxHeart 9028 MATURE
TCCCTGAGACCCTAACTTGTGA
>rno-mir-125b-2_5P SHRHeart 12112.5 MATURE
TCCCTGAGACCCTAACTTGTGA
>rno-mir-125b-2_5P BNLxKidney 4566.5 MATURE
TCCCTGAGACCCTAACTTGTGA
>rno-mir-125b-2_5P BNLxSpleen 3755.5 MATURE
TCCCTGAGACCCTAACTTGTGA
>rno-mir-125b-2_5P SHRKidney 6645 MATURE
TCCCTGAGACCCTAACTTGTGA
>rno-mir-125b-2_5P BNLxLiver 1774 MATURE
TCCCTGAGACCCTAACTTGTGA
>rno-mir-125b-2_5P SHRTestes 525 MATURE
TCCCTGAGACCCTAACTTGTGA
>rno-mir-125b-2_5P BNLxBrain 24876.5 MATURE
TCCCTGAGACCCTAACTTGTGA
>rno-mir-125b-2_5P BNLxTestes 462.5 MATURE
TCCCTGAGACCCTAACTTGTGA
>rno-mir-125b-2_5P SHRSpleen 2451 MATURE
TCCCTGAGACCCTAACTTGTGA
>rno-mir-341_3P SHRLiver 1 MATURE
TCGGTCGATCGGTCGGTCGGTC
>rno-mir-341_3P SHRBrain 451 MATURE
TCGATCGGTCGGTCGGTCAGT
>rno-mir-341_3P BNLxHeart 1 MATURE
TCGGTCGATCGGTCGGTCGGT
>rno-mir-341_3P SHRKidney 1 MATURE
TCGATCGGTCGGTCGGTCAGT
>rno-mir-341_3P BNLxSpleen 3 MATURE
TCGATCGGTCGGTCGGTCAGT
>rno-mir-341_3P BNLxLiver 4 MATURE
TCGATCGGTCGGTCGGTCAGT
>rno-mir-341_3P SHRTestes 3 MATURE
TCGATCGGTCGGTCGGTCAGT
>rno-mir-341_3P BNLxBrain 717 MATURE
TCGATCGGTCGGTCGGTCAGT
>rno-mir-341_3P SHRSpleen 5 MATURE
TCGATCGGTCGGTCGGTCAGT
>rno-mir-500_3P SHRLiver 86 MATURE
AATGCACCTGGGCAAGGGTTC
>rno-mir-500_3P SHRBrain 44 MATURE
AATGCACCTGGGCAAGGGTTC
>rno-mir-500_3P BNLxHeart 36 MATURE
AATGCACCTGGGCAAGGGTTC
>rno-mir-500_3P SHRHeart 61 MATURE
AATGCACCTGGGCAAGGGTTC
>rno-mir-500_3P BNLxKidney 12 MATURE
AATGCACCTGGGCAAGGGTTC
>rno-mir-500_3P BNLxSpleen 260 MATURE
AATGCACCTGGGCAAGGGTTC
>rno-mir-500_3P SHRKidney 17 MATURE
AATGCACCTGGGCAAGGGTTC
>rno-mir-500_3P BNLxLiver 26 MATURE
AATGCACCTGGGCAAGGGTTC
>rno-mir-500_3P SHRTestes 3 MATURE
AATGCACCTGGGCAAGGGTTC
>rno-mir-500_3P BNLxBrain 40 MATURE
AATGCACCTGGGCAAGGGTTC
>rno-mir-500_3P BNLxTestes 3 MATURE
AATGCACCTGGGCAAGGGTTC
>rno-mir-500_3P SHRSpleen 162 MATURE
AATGCACCTGGGCAAGGGTTC
>rno-mir-500_5P SHRBrain 3 STAR
AATCCTTGCTATCTGGGTGCTT
>rno-mir-500_5P SHRHeart 2 STAR
TAATCCTTGCTATCTGGGTGCTT
>rno-mir-500_5P BNLxSpleen 2 STAR
AATCCTTGCTATCTGGGTGCTT
>rno-mir-500_5P SHRKidney 3 STAR
AATCCTTGCTATCTGGGTGCTT
>rno-mir-500_5P SHRTestes 1 STAR
AATCCTTGCTATCTGGGTGCTTAG
>rno-mir-500_5P BNLxBrain 4 STAR
AATCCTTGCTATCTGGGTGCTT
>rno-mir-500_5P SHRSpleen 4 STAR
AATCCTTGCTATCTGGGTGC
>rno-mir-222_3P SHRLiver 4 MATURE
AGCTACATCTGGCTACTGGGTCTC
>rno-mir-222_3P SHRBrain 813 MATURE
AGCTACATCTGGCTACTGGGT
>rno-mir-222_3P BNLxHeart 4 MATURE
AGCTACATCTGGCTACTGGGTC
>rno-mir-222_3P SHRHeart 37 MATURE
AGCTACATCTGGCTACTGGGT
>rno-mir-222_3P BNLxKidney 20 MATURE
AGCTACATCTGGCTACTGGGTC
>rno-mir-222_3P BNLxSpleen 97 MATURE
AGCTACATCTGGCTACTGGGT
>rno-mir-222_3P SHRKidney 132 MATURE
AGCTACATCTGGCTACTGGGT
>rno-mir-222_3P BNLxLiver 13 MATURE
AGCTACATCTGGCTACTGGGT
>rno-mir-222_3P SHRTestes 6 MATURE
AGCTACATCTGGCTACTGGGT
>rno-mir-222_3P BNLxBrain 913 MATURE
AGCTACATCTGGCTACTGGGT
>rno-mir-222_3P BNLxTestes 20 MATURE
AGCTACATCTGGCTACTGGGT
>rno-mir-222_3P SHRSpleen 103 MATURE
AGCTACATCTGGCTACTGGGT
>rno-mir-222_5P SHRLiver 1 STAR
GGCTCAGTAGCCAGTGTAGATCC
>rno-mir-222_5P SHRBrain 8 STAR
GGCTCAGTAGCCAGTGTAGATCC
>rno-mir-222_5P BNLxHeart 1 STAR
GGCTCAGTAGCCAGTGTAGAT
>rno-mir-222_5P SHRHeart 3 STAR
GGCTCAGTAGCCAGTGTAGATC
>rno-mir-222_5P BNLxKidney 2 STAR
CTCAGTAGCCAGTGTAGATCC
>rno-mir-222_5P BNLxSpleen 1 STAR
GGCTCAGTAGCCAGTGTAGA
>rno-mir-222_5P SHRKidney 4 STAR
GGCTCAGTAGCCAGTGTAGATCC
>rno-mir-222_5P BNLxBrain 4 STAR
GGCTCAGTAGCCAGTGTAGA
>rno-mir-222_5P BNLxTestes 1 STAR
GGCTCAGTAGCCAGTGTAGAT
>rno-mir-222_5P SHRSpleen 10 STAR
GGCTCAGTAGCCAGTGTAGATC
>rno-mir-3568_5P SHRHeart 1 MATURE
TGTTCTTCCCGTGCAGAAGCAG
>rno-mir-3568_5P SHRKidney 1 MATURE
TGTTCTTCCCGTGCAGAAGCAG
>rno-mir-135a_3P SHRBrain 43 STAR
TGTAGGGATGGAAGCCATGAA
>rno-mir-135a_3P SHRHeart 1 STAR
TGTAGGGATGGAAGCCATGA
>rno-mir-135a_3P BNLxKidney 3 STAR
ATGTAGGGATGGAAGCCATGAA
>rno-mir-135a_3P SHRKidney 1 STAR
TGTAGGGATGGAAGCCATGAAA
>rno-mir-135a_3P BNLxBrain 61 STAR
TGTAGGGATGGAAGCCATGAA
>rno-mir-135a_5P SHRLiver 11 MATURE
TATGGCTTTTTATTCCTATGT
>rno-mir-135a_5P SHRBrain 5023 MATURE
TATGGCTTTTTATTCCTATGTGA
>rno-mir-135a_5P BNLxHeart 18 MATURE
TATGGCTTTTTATTCCTATGT
>rno-mir-135a_5P SHRHeart 26 MATURE
TATGGCTTTTTATTCCTATGT
>rno-mir-135a_5P BNLxKidney 241 MATURE
TATGGCTTTTTATTCCTATGTGA
>rno-mir-135a_5P BNLxSpleen 33 MATURE
TATGGCTTTTTATTCCTATGT
>rno-mir-135a_5P SHRKidney 286 MATURE
TATGGCTTTTTATTCCTATGTGA
>rno-mir-135a_5P BNLxLiver 6 MATURE
TATGGCTTTTTATTCCTATGT
>rno-mir-135a_5P SHRTestes 9 MATURE
TATGGCTTTTTATTCCTATGT
>rno-mir-135a_5P BNLxBrain 5424.5 MATURE
TATGGCTTTTTATTCCTATGTGA
>rno-mir-135a_5P BNLxTestes 14 MATURE
TATGGCTTTTTATTCCTATGT
>rno-mir-135a_5P SHRSpleen 6 MATURE
TATGGCTTTTTATTCCTATGTGA
>rno-mir-1224_3P SHRBrain 12 MATURE
CCCCACCTCTTCTCTCCTCAG
>rno-mir-1224_3P BNLxLiver 1 MATURE
CCCCACCTCTTCTCTCCTCAGGT
>rno-mir-1224_3P BNLxBrain 17 MATURE
CCCCACCTCTTCTCTCCTCAGG
>rno-mir-1224_3P SHRSpleen 2 MATURE
CCCCACCTCTTCTCTCCTCAG
>rno-mir-1224_5P SHRBrain 9 STAR
GTGAGGACTGGGGAGGTGGAG
>rno-mir-1224_5P BNLxBrain 5 STAR
GTGAGGACTGGGGAGGTGGAG
>rno-mir-674_3P SHRLiver 481 MATURE
CACAGCTCCCATCTCAGAACAA
>rno-mir-674_3P SHRBrain 1401 MATURE
CACAGCTCCCATCTCAGAACAA
>rno-mir-674_3P BNLxHeart 316 MATURE
CACAGCTCCCATCTCAGAACAA
>rno-mir-674_3P SHRHeart 531 MATURE
CACAGCTCCCATCTCAGAACAA
>rno-mir-674_3P BNLxKidney 255 MATURE
CACAGCTCCCATCTCAGAACAA
>rno-mir-674_3P BNLxSpleen 396 MATURE
CACAGCTCCCATCTCAGAACAA
>rno-mir-674_3P SHRKidney 351 MATURE
CACAGCTCCCATCTCAGAACAA
>rno-mir-674_3P BNLxLiver 330 MATURE
CACAGCTCCCATCTCAGAACAA
>rno-mir-674_3P SHRTestes 5 MATURE
CACAGCTCCCATCTCAGAAC
>rno-mir-674_3P BNLxBrain 1271 MATURE
CACAGCTCCCATCTCAGAACAA
>rno-mir-674_3P BNLxTestes 12 MATURE
CACAGCTCCCATCTCAGAACAA
>rno-mir-674_3P SHRSpleen 316 MATURE
CACAGCTCCCATCTCAGAACAA
>rno-mir-674_5P SHRLiver 23 STAR
GCACTGAGATGGGAGTGGTGT
>rno-mir-674_5P SHRBrain 129 STAR
GCACTGAGATGGGAGTGGTGT
>rno-mir-674_5P BNLxHeart 23 STAR
GCACTGAGATGGGAGTGGTGT
>rno-mir-674_5P SHRHeart 8 STAR
GCACTGAGATGGGAGTGG
>rno-mir-674_5P BNLxKidney 21 STAR
GCACTGAGATGGGAGTGGTGT
>rno-mir-674_5P BNLxSpleen 40 STAR
GCACTGAGATGGGAGTGGTGT
>rno-mir-674_5P SHRKidney 62 STAR
GCACTGAGATGGGAGTGGTGT
>rno-mir-674_5P BNLxLiver 23 STAR
GCACTGAGATGGGAGTGGTGTAA
>rno-mir-674_5P BNLxBrain 132 STAR
GCACTGAGATGGGAGTGGTGT
>rno-mir-674_5P BNLxTestes 2 STAR
GCACTGAGATGGGAGTGGTG
>rno-mir-674_5P SHRSpleen 35 STAR
GCACTGAGATGGGAGTGGTGT
>rno-mir-32_3P SHRLiver 1 STAR
CAATTTAGTGTGTGTGA
>rno-mir-32_3P SHRBrain 1 STAR
GCAATTTAGTGTGTGTGATATT
>rno-mir-32_3P BNLxKidney 5 STAR
CAATTTAGTGTGTGTGATATT
>rno-mir-32_3P SHRKidney 8 STAR
CAATTTAGTGTGTGTGATATT
>rno-mir-32_3P BNLxLiver 1 STAR
GCAATTTAGTGTGTGTGATAT
>rno-mir-32_3P SHRTestes 1 MATURE
GCAATTTAGTGTGTGTGATATT
>rno-mir-32_3P BNLxBrain 3 STAR
CAATTTAGTGTGTGTGATATT
>rno-mir-32_3P SHRSpleen 2 STAR
GCAATTTAGTGTGTGTGA
>rno-mir-32_5P SHRLiver 8 MATURE
TATTGCACATTACTAAGTTG
>rno-mir-32_5P SHRBrain 7 MATURE
TATTGCACATTACTAAGTTG
>rno-mir-32_5P BNLxHeart 1 MATURE
TATTGCACATTACTAAGTTG
>rno-mir-32_5P SHRHeart 5 MATURE
TATTGCACATTACTAAGTTG
>rno-mir-32_5P BNLxKidney 20 MATURE
TATTGCACATTACTAAGTTG
>rno-mir-32_5P BNLxSpleen 28 MATURE
TATTGCACATTACTAAGTTG
>rno-mir-32_5P SHRKidney 24 MATURE
TATTGCACATTACTAAGTTG
>rno-mir-32_5P BNLxLiver 7 MATURE
TATTGCACATTACTAAGTTG
>rno-mir-32_5P SHRTestes 1 MATURE
TATTGCACATTACTAAGTTG
>rno-mir-32_5P BNLxBrain 4 MATURE
TATTGCACATTACTAAGTTG
>rno-mir-32_5P SHRSpleen 23 MATURE
TATTGCACATTACTAAGTTG
>rno-mir-7a-2_3P SHRBrain 220 STAR
CAACAAGTCCCAGTCTGCCACA
>rno-mir-7a-2_3P BNLxSpleen 2 STAR
CAACAAGTCCCAGTCTGCCAC
>rno-mir-7a-2_3P BNLxBrain 66 STAR
CAACAAGTCCCAGTCTGCCACA
>rno-mir-7a-2_5P SHRLiver 82.5 MATURE
TGGAAGACTAGTGATTTTGTTGTT
>rno-mir-7a-2_5P SHRBrain 852.5 MATURE
TGGAAGACTAGTGATTTTGTTGTT
>rno-mir-7a-2_5P BNLxHeart 17 MATURE
TGGAAGACTAGTGATTTTGTTGTT
>rno-mir-7a-2_5P SHRHeart 30.5 MATURE
TGGAAGACTAGTGATTTTGTTGTT
>rno-mir-7a-2_5P BNLxKidney 33.5 MATURE
TGGAAGACTAGTGATTTTGTTGTT
>rno-mir-7a-2_5P BNLxSpleen 212.5 MATURE
TGGAAGACTAGTGATTTTGTTGTT
>rno-mir-7a-2_5P SHRKidney 52 MATURE
TGGAAGACTAGTGATTTTGTTGTT
>rno-mir-7a-2_5P BNLxLiver 61.5 MATURE
TGGAAGACTAGTGATTTTGTTGTT
>rno-mir-7a-2_5P SHRTestes 8 MATURE
TGGAAGACTAGTGATTTTGTTGTT
>rno-mir-7a-2_5P BNLxBrain 1455 MATURE
TGGAAGACTAGTGATTTTGTTGTT
>rno-mir-7a-2_5P BNLxTestes 1.5 MATURE
TGGAAGACTAGTGATTTTGTTGTT
>rno-mir-7a-2_5P SHRSpleen 470 MATURE
TGGAAGACTAGTGATTTTGTTGTT
>rno-mir-192_3P SHRLiver 620 STAR
CTGCCAGTTCCATAGGTCACAG
>rno-mir-192_3P SHRBrain 38 STAR
CTGCCAGTTCCATAGGTCACAG
>rno-mir-192_3P BNLxHeart 4 STAR
CTGCCAGTTCCATAGGTCACAG
>rno-mir-192_3P SHRHeart 9 STAR
CTGCCAGTTCCATAGGTCACAG
>rno-mir-192_3P BNLxKidney 612 STAR
CTGCCAGTTCCATAGGTCACAG
>rno-mir-192_3P BNLxSpleen 9 STAR
CTGCCAGTTCCATAGGTCACAG
>rno-mir-192_3P SHRKidney 521 STAR
CTGCCAGTTCCATAGGTCACAG
>rno-mir-192_3P BNLxLiver 716 STAR
CTGCCAGTTCCATAGGTCACAG
>rno-mir-192_3P SHRTestes 2 STAR
CTGCCAGTTCCATAGGTCACA
>rno-mir-192_3P BNLxBrain 50 STAR
CTGCCAGTTCCATAGGTCACAG
>rno-mir-192_3P BNLxTestes 2 STAR
CTGCCAGTTCCATAGGTCACA
>rno-mir-192_3P SHRSpleen 5 STAR
CTGCCAGTTCCATAGGTCACA
>rno-mir-192_5P SHRLiver 49419 MATURE
CTGACCTATGAATTGACAGCC
>rno-mir-192_5P SHRBrain 1198 MATURE
CTGACCTATGAATTGACAGCC
>rno-mir-192_5P BNLxHeart 667 MATURE
CTGACCTATGAATTGACAGCCA
>rno-mir-192_5P SHRHeart 917 MATURE
CTGACCTATGAATTGACAGCCA
>rno-mir-192_5P BNLxKidney 52900 MATURE
CTGACCTATGAATTGACAGCC
>rno-mir-192_5P BNLxSpleen 749 MATURE
CTGACCTATGAATTGACAGCCA
>rno-mir-192_5P SHRKidney 42526 MATURE
CTGACCTATGAATTGACAGCC
>rno-mir-192_5P BNLxLiver 68175 MATURE
CTGACCTATGAATTGACAGCCA
>rno-mir-192_5P SHRTestes 107 MATURE
CTGACCTATGAATTGACAGCC
>rno-mir-192_5P BNLxBrain 2341 MATURE
CTGACCTATGAATTGACAGCC
>rno-mir-192_5P BNLxTestes 158 MATURE
CTGACCTATGAATTGACAGCC
>rno-mir-192_5P SHRSpleen 586 MATURE
CTGACCTATGAATTGACAGCC
>rno-mir-433_3P SHRBrain 77 MATURE
ATCATGATGGGCTCCTCGGTGT
>rno-mir-433_3P BNLxLiver 1 MATURE
ATCATGATGGGCTCCTCGGTGTTC
>rno-mir-433_3P BNLxBrain 53 MATURE
ATCATGATGGGCTCCTCGGTGT
>rno-mir-433_5P SHRBrain 34 STAR
TACGGTGAGCCTGTCATTATTC
>rno-mir-433_5P SHRKidney 1 MATURE
TACGGTGAGCCTGTCATTATTC
>rno-mir-433_5P BNLxBrain 48 STAR
TACGGTGAGCCTGTCATTATTC
>rno-mir-3596b_3P SHRBrain 2 MATURE
AACTATGCAACCTACTACCT
>rno-mir-874_3P SHRBrain 45 STAR
CTGCCCTGGCCCGAGGGACCGA
>rno-mir-874_3P BNLxHeart 1 STAR
CTGCCCTGGCCCGAGGGACCGA
>rno-mir-874_3P SHRHeart 2 STAR
CTGCCCTGGCCCGAGGGACCGAC
>rno-mir-874_3P BNLxKidney 42 MATURE
CTGCCCTGGCCCGAGGGACCGA
>rno-mir-874_3P SHRKidney 10 STAR
CTGCCCTGGCCCGAGGGACCGA
>rno-mir-874_3P BNLxLiver 2 STAR
CTGCCCTGGCCCGAGGGACC
>rno-mir-874_3P BNLxBrain 9 STAR
CTGCCCTGGCCCGAGGGACCGAC
>rno-mir-874_3P SHRSpleen 1 MATURE
CTGCCCTGGCCCGAGGGACCGA
>rno-mir-874_5P SHRLiver 1 MATURE
CGGCCCCACGCACCAGGGTAAG
>rno-mir-874_5P SHRBrain 56 MATURE
CGGCCCCACGCACCAGGGTAA
>rno-mir-874_5P BNLxHeart 10 MATURE
CGGCCCCACGCACCAGGGTAA
>rno-mir-874_5P SHRHeart 10 MATURE
CGGCCCCACGCACCAGGGTAAGA
>rno-mir-874_5P BNLxKidney 31 STAR
CGGCCCCACGCACCAGGGTAA
>rno-mir-874_5P BNLxSpleen 10 MATURE
CGGCCCCACGCACCAGGGTAAGA
>rno-mir-874_5P SHRKidney 23 MATURE
CGGCCCCACGCACCAGGGTAAGA
>rno-mir-874_5P BNLxLiver 3 MATURE
CGGCCCCACGCACCAGGGTAA
>rno-mir-874_5P BNLxBrain 88 MATURE
CGGCCCCACGCACCAGGGTAA
>rno-mir-874_5P SHRSpleen 1 MATURE
CGGCCCCACGCACCAGGGTAAGA
>rno-mir-448_3P SHRBrain 25 STAR
TTGCATATGTAGGATGTCCCAT
>rno-mir-448_3P BNLxBrain 32 STAR
TTGCATATGTAGGATGTCCCA
>rno-mir-448_5P SHRBrain 28 MATURE
GAACATCCTGCATAGTGC
>rno-mir-448_5P BNLxBrain 54 MATURE
AACATCCTGCATAGTGCTGCCA
>rno-mir-3571_5P BNLxBrain 1 MATURE
TACACACTTCTTTACATTCCATA
>rno-mir-328b_3P SHRLiver 10.5 MATURE
CTGGCCCTCTCTGCCCTA
>rno-mir-328b_3P SHRBrain 95.5 MATURE
CTGGCCCTCTCTGCCCTA
>rno-mir-328b_3P BNLxHeart 14 MATURE
CTGGCCCTCTCTGCCCTA
>rno-mir-328b_3P SHRHeart 11.5 MATURE
CTGGCCCTCTCTGCCCT
>rno-mir-328b_3P BNLxKidney 14.5 MATURE
CTGGCCCTCTCTGCCCTA
>rno-mir-328b_3P BNLxSpleen 12 MATURE
CTGGCCCTCTCTGCCCTA
>rno-mir-328b_3P SHRKidney 14 MATURE
CTGGCCCTCTCTGCCCTA
>rno-mir-328b_3P BNLxLiver 7.5 MATURE
CTGGCCCTCTCTGCCCTA
>rno-mir-328b_3P SHRTestes 2 MATURE
CTGGCCCTCTCTGCCCTAC
>rno-mir-328b_3P BNLxBrain 108 MATURE
CTGGCCCTCTCTGCCCTA
>rno-mir-328b_3P SHRSpleen 7 MATURE
CTGGCCCTCTCTGCCCTA
>rno-mir-323_3P SHRLiver 5 MATURE
CACATTACACGGTCGACCTCT
>rno-mir-323_3P SHRBrain 3512 MATURE
GCACATTACACGGTCGACCTCT
>rno-mir-323_3P BNLxHeart 16 MATURE
CACATTACACGGTCGACCTCT
>rno-mir-323_3P SHRHeart 16 MATURE
GCACATTACACGGTCGACCTCT
>rno-mir-323_3P BNLxKidney 14 MATURE
GCACATTACACGGTCGACCTCT
>rno-mir-323_3P BNLxSpleen 1 MATURE
GCACATTACACGGTCGACCTCT
>rno-mir-323_3P SHRKidney 20 MATURE
GCACATTACACGGTCGACCTCT
>rno-mir-323_3P BNLxLiver 6 MATURE
GCACATTACACGGTCGACCTCT
>rno-mir-323_3P SHRTestes 5 MATURE
GCACATTACACGGTCGACCTCTT
>rno-mir-323_3P BNLxBrain 4435 MATURE
GCACATTACACGGTCGACCTCT
>rno-mir-323_3P BNLxTestes 6 MATURE
CACATTACACGGTCGACCTCT
>rno-mir-323_3P SHRSpleen 6 MATURE
CACATTACACGGTCGACCTCT
>rno-mir-323_5P SHRBrain 15 STAR
AGGTGGTCCGTGGCGCGTTCGC
>rno-mir-323_5P BNLxBrain 18 STAR
AGGTGGTCCGTGGCGCGTTCGC
>rno-mir-142_3P SHRLiver 39 STAR
AGTGTTTCCTACTTTATGGATGA
>rno-mir-142_3P SHRBrain 19 STAR
TGTAGTGTTTCCTACTTTATGG
>rno-mir-142_3P BNLxHeart 8 STAR
AGTGTTTCCTACTTTATGGATGA
>rno-mir-142_3P SHRHeart 20 STAR
AGTGTTTCCTACTTTATGGATGA
>rno-mir-142_3P BNLxKidney 23 STAR
AGTGTTTCCTACTTTATGGATGA
>rno-mir-142_3P BNLxSpleen 1394 MATURE
TGTAGTGTTTCCTACTTTATGG
>rno-mir-142_3P SHRKidney 50 STAR
GTAGTGTTTCCTACTTTATGGA
>rno-mir-142_3P BNLxLiver 46 STAR
TGTAGTGTTTCCTACTTTATGG
>rno-mir-142_3P BNLxBrain 12 STAR
TGTAGTGTTTCCTACTTTATGG
>rno-mir-142_3P SHRSpleen 1243 MATURE
TGTAGTGTTTCCTACTTTATGG
>rno-mir-142_5P SHRLiver 154 MATURE
CCCATAAAGTAGAAAGCACT
>rno-mir-142_5P SHRBrain 69 MATURE
CCCATAAAGTAGAAAGCACT
>rno-mir-142_5P BNLxHeart 91 MATURE
CCCATAAAGTAGAAAGCACT
>rno-mir-142_5P SHRHeart 97 MATURE
CCCATAAAGTAGAAAGCACT
>rno-mir-142_5P BNLxKidney 102 MATURE
CCCATAAAGTAGAAAGCACT
>rno-mir-142_5P BNLxSpleen 791 STAR
CCCATAAAGTAGAAAGCACT
>rno-mir-142_5P SHRKidney 138 MATURE
CCCATAAAGTAGAAAGCACTAC
>rno-mir-142_5P BNLxLiver 98 MATURE
CCCATAAAGTAGAAAGCACT
>rno-mir-142_5P SHRTestes 3 MATURE
CCCATAAAGTAGAAAGCACT
>rno-mir-142_5P BNLxBrain 55 MATURE
CCCATAAAGTAGAAAGCACT
>rno-mir-142_5P SHRSpleen 818 STAR
CCCATAAAGTAGAAAGCACTAC
>rno-mir-99b_3P SHRLiver 1 STAR
CAAGCTCGTGTCTGTGGGTCCGT
>rno-mir-99b_3P SHRBrain 66 STAR
CAAGCTCGTGTCTGTGGGTCCGT
>rno-mir-99b_3P BNLxHeart 17 STAR
CAAGCTCGTGTCTGTGGGTCCGT
>rno-mir-99b_3P SHRHeart 2 STAR
CAAGCTCGTGTCTGTGG
>rno-mir-99b_3P BNLxKidney 10 STAR
CAAGCTCGTGTCTGTGGGTCCGT
>rno-mir-99b_3P BNLxSpleen 21 STAR
CAAGCTCGTGTCTGTGGGTCCGT
>rno-mir-99b_3P SHRKidney 5 STAR
CAAGCTCGTGTCTGTGGGTCCGT
>rno-mir-99b_3P BNLxLiver 3 STAR
CAAGCTCGTGTCTGTGGGTCCGT
>rno-mir-99b_3P BNLxBrain 11 STAR
CAAGCTCGTGTCTGTGGGTCCGT
>rno-mir-99b_3P BNLxTestes 1 STAR
CAAGCTCGTGTCTGTGGGTCCGT
>rno-mir-99b_3P SHRSpleen 12 STAR
CAAGCTCGTGTCTGTGGGTCCGT
>rno-mir-99b_5P SHRLiver 66 MATURE
CACCCGTAGAACCGACCTTGC
>rno-mir-99b_5P SHRBrain 318 MATURE
CACCCGTAGAACCGACCTTGC
>rno-mir-99b_5P BNLxHeart 246 MATURE
CACCCGTAGAACCGACCTTGC
>rno-mir-99b_5P SHRHeart 407 MATURE
CACCCGTAGAACCGACCTTGC
>rno-mir-99b_5P BNLxKidney 422 MATURE
CACCCGTAGAACCGACCTTGC
>rno-mir-99b_5P BNLxSpleen 204 MATURE
CACCCGTAGAACCGACCTTGC
>rno-mir-99b_5P SHRKidney 552 MATURE
CACCCGTAGAACCGACCTTGC
>rno-mir-99b_5P BNLxLiver 41 MATURE
CACCCGTAGAACCGACCTTGC
>rno-mir-99b_5P SHRTestes 36 MATURE
CACCCGTAGAACCGACCTTGC
>rno-mir-99b_5P BNLxBrain 893 MATURE
CACCCGTAGAACCGACCTTGC
>rno-mir-99b_5P BNLxTestes 25 MATURE
CACCCGTAGAACCGACCTTGC
>rno-mir-99b_5P SHRSpleen 123 MATURE
CACCCGTAGAACCGACCTTGC
>rno-mir-350_3P SHRLiver 96 MATURE
TTCACAAAGCCCATACACTTTCA
>rno-mir-350_3P SHRBrain 182 MATURE
TTCACAAAGCCCATACACTTTCA
>rno-mir-350_3P BNLxHeart 59 MATURE
TTCACAAAGCCCATACACTTTCA
>rno-mir-350_3P SHRHeart 116 MATURE
TTCACAAAGCCCATACACTTTCAC
>rno-mir-350_3P BNLxKidney 25 MATURE
TTCACAAAGCCCATACACTTTC
>rno-mir-350_3P BNLxSpleen 138 MATURE
TTCACAAAGCCCATACACTTTCA
>rno-mir-350_3P SHRKidney 58 MATURE
TTCACAAAGCCCATACACTTTCA
>rno-mir-350_3P BNLxLiver 54 MATURE
TTCACAAAGCCCATACACTTTCA
>rno-mir-350_3P SHRTestes 8 MATURE
TTCACAAAGCCCATACACTTTCA
>rno-mir-350_3P BNLxBrain 174 MATURE
TTCACAAAGCCCATACACTTTCA
>rno-mir-350_3P BNLxTestes 11 MATURE
TTCACAAAGCCCATACACTTTCA
>rno-mir-350_3P SHRSpleen 151 MATURE
TTCACAAAGCCCATACACTTTCA
>rno-mir-3074_3P BNLxSpleen 4 MATURE
GATATCAGCTCAGTAGGCACCG
>rno-mir-3074_3P SHRKidney 1 MATURE
GATATCAGCTCAGTAGGCACCGGA
>rno-mir-3074_3P SHRTestes 1 MATURE
GATATCAGCTCAGTAGGCAC
>rno-mir-3074_3P SHRSpleen 4 MATURE
GATATCAGCTCAGTAGGCACC
>rno-mir-3074_3P BNLxTestes 1 MATURE
GATATCAGCTCAGTAGGCACCG
>rno-mir-146a_3P SHRLiver 4 STAR
ACCTGTGAAGTTCAGTTCTTT
>rno-mir-146a_3P SHRHeart 1 STAR
ACCTGTGAAGTTCAGTTCTTT
>rno-mir-146a_3P BNLxKidney 3 STAR
ACCTGTGAAGTTCAGTTCTTT
>rno-mir-146a_3P BNLxSpleen 8 STAR
ACCTGTGAAGTTCAGTTCTTTA
>rno-mir-146a_3P SHRKidney 4 STAR
ACCTGTGAAGTTCAGTTCTTTA
>rno-mir-146a_3P BNLxLiver 1 STAR
ACCTGTGAAGTTCAGTTCT
>rno-mir-146a_3P BNLxBrain 1 STAR
ACCTGTGAAGTTCAGTTCTTT
>rno-mir-146a_3P SHRSpleen 5 STAR
ACCTGTGAAGTTCAGTTCTTTA
>rno-mir-146a_5P SHRLiver 1014.5 MATURE
TGAGAACTGAATTCCATGGGTTAT
>rno-mir-146a_5P SHRBrain 84.5 MATURE
TGAGAACTGAATTCCATGGGTTAT
>rno-mir-146a_5P BNLxHeart 282.5 MATURE
TGAGAACTGAATTCCATGGGTTA
>rno-mir-146a_5P SHRHeart 637.5 MATURE
TGAGAACTGAATTCCATGGGTTA
>rno-mir-146a_5P BNLxKidney 415 MATURE
TGAGAACTGAATTCCATGGGTTA
>rno-mir-146a_5P BNLxSpleen 795.5 MATURE
TGAGAACTGAATTCCATGGGTTA
>rno-mir-146a_5P SHRKidney 501.5 MATURE
TGAGAACTGAATTCCATGGGTTA
>rno-mir-146a_5P BNLxLiver 371 MATURE
TGAGAACTGAATTCCATGGGTTAT
>rno-mir-146a_5P SHRTestes 9 MATURE
TGAGAACTGAATTCCATGGGTTAT
>rno-mir-146a_5P BNLxBrain 78 MATURE
TGAGAACTGAATTCCATGGGTTA
>rno-mir-146a_5P BNLxTestes 2 MATURE
TGAGAACTGAATTCCATGGGTTAT
>rno-mir-146a_5P SHRSpleen 1227.5 MATURE
TGAGAACTGAATTCCATGGGTTA
>rno-mir-376b_3P SHRLiver 6 MATURE
ATCATAGAGGAACATCCACTTT
>rno-mir-376b_3P SHRBrain 170 STAR
ATCATAGAGGAACATCCACTT
>rno-mir-376b_3P SHRHeart 1 STAR
ATCATAGAGGAACATCCACTT
>rno-mir-376b_3P BNLxKidney 4 MATURE
ATCATAGAGGAACATCCACTT
>rno-mir-376b_3P SHRKidney 16 MATURE
ATCATAGAGGAACATCCACTT
>rno-mir-376b_3P BNLxLiver 2 MATURE
ATCATAGAGGAACATCCACTTT
>rno-mir-376b_3P SHRTestes 1 MATURE
ATCATAGAGGAACATCCACTT
>rno-mir-376b_3P BNLxBrain 185 STAR
ATCATAGAGGAACATCCACTT
>rno-mir-376b_3P SHRSpleen 3 MATURE
ATCATAGAGGAACATCCACTT
>rno-mir-376b_5P SHRLiver 2 STAR
GTGGATATTCCTTCTATGGTT
>rno-mir-376b_5P SHRBrain 272.5 MATURE
GTGGATATTCCTTCTATGGTT
>rno-mir-376b_5P BNLxHeart 1 MATURE
GTGGATATTCCTTCTATGGTT
>rno-mir-376b_5P SHRHeart 2 MATURE
GTGGATATTCCTTCTATGGT
>rno-mir-376b_5P BNLxKidney 2 STAR
GTGGATATTCCTTCTATGGTT
>rno-mir-376b_5P SHRKidney 4 STAR
GTGGATATTCCTTCTATGGTTA
>rno-mir-376b_5P BNLxLiver 2 MATURE
GTGGATATTCCTTCTATGGT
>rno-mir-376b_5P BNLxBrain 293 MATURE
GTGGATATTCCTTCTATGGTT
>rno-mir-3550_3P BNLxBrain 4 MATURE
CCGAGCCCATCCCTGCCCTAG
>rno-let-7b_3P SHRLiver 16 STAR
CTATACAACCTACTGCCTTCC
>rno-let-7b_3P SHRBrain 29 STAR
CTATACAACCTACTGCCTTCC
>rno-let-7b_3P BNLxHeart 17 STAR
CTATACAACCTACTGCCTTCC
>rno-let-7b_3P SHRHeart 23 STAR
CTATACAACCTACTGCCTTCC
>rno-let-7b_3P BNLxKidney 27 STAR
CTATACAACCTACTGCCTTCC
>rno-let-7b_3P BNLxSpleen 12 STAR
CTATACAACCTACTGCCTTCC
>rno-let-7b_3P SHRKidney 4 STAR
CTATACAACCTACTGCCTTCCCT
>rno-let-7b_3P BNLxLiver 8 STAR
CTATACAACCTACTGCCTTCC
>rno-let-7b_3P SHRTestes 2 STAR
CTATACAACCTACTGCCTTCCCT
>rno-let-7b_3P BNLxBrain 67 STAR
CTATACAACCTACTGCCTTCC
>rno-let-7b_3P SHRSpleen 6 STAR
CTATACAACCTACTGCCTTCC
>rno-let-7b_5P SHRLiver 679.333333333333 MATURE
TGAGGTAGTAGGTTGTGTGGTT
>rno-let-7b_5P SHRBrain 2252 MATURE
TGAGGTAGTAGGTTGTGTGGTT
>rno-let-7b_5P BNLxHeart 240 MATURE
TGAGGTAGTAGGTTGTGTGGTT
>rno-let-7b_5P SHRHeart 709 MATURE
TGAGGTAGTAGGTTGTGTGGTT
>rno-let-7b_5P BNLxKidney 1972 MATURE
TGAGGTAGTAGGTTGTGTGGTT
>rno-let-7b_5P BNLxSpleen 1030 MATURE
TGAGGTAGTAGGTTGTGTGGTT
>rno-let-7b_5P SHRKidney 3746 MATURE
TGAGGTAGTAGGTTGTGTGGTT
>rno-let-7b_5P BNLxLiver 466 MATURE
TGAGGTAGTAGGTTGTGTGGTT
>rno-let-7b_5P SHRTestes 105 MATURE
TGAGGTAGTAGGTTGTGTGGTT
>rno-let-7b_5P BNLxBrain 3542 MATURE
TGAGGTAGTAGGTTGTGTGGTT
>rno-let-7b_5P BNLxTestes 36 MATURE
TGAGGTAGTAGGTTGTGTGG
>rno-let-7b_5P SHRSpleen 853 MATURE
TGAGGTAGTAGGTTGTGTGGTT
>rno-mir-532_3P SHRLiver 9 STAR
CCTCCCACACCCAAGGCTTGC
>rno-mir-532_3P SHRBrain 12 STAR
CCTCCCACACCCAAGGCTTGC
>rno-mir-532_3P BNLxHeart 2 STAR
CCTCCCACACCCAAGGCTTGCAG
>rno-mir-532_3P SHRHeart 16 STAR
CCTCCCACACCCAAGGCTTGC
>rno-mir-532_3P BNLxKidney 18 STAR
CCTCCCACACCCAAGGCTTGC
>rno-mir-532_3P BNLxSpleen 64 STAR
CCTCCCACACCCAAGGCTTGC
>rno-mir-532_3P SHRKidney 9 STAR
CCTCCCACACCCAAGGCTTGC
>rno-mir-532_3P BNLxLiver 6 STAR
CCTCCCACACCCAAGGCTTGC
>rno-mir-532_3P BNLxBrain 65 STAR
CCTCCCACACCCAAGGCTTGC
>rno-mir-532_3P BNLxTestes 1 STAR
CCTCCCACACCCAAGGCTTGC
>rno-mir-532_3P SHRSpleen 12 STAR
CCTCCCACACCCAAGGCTTGCA
>rno-mir-532_5P SHRLiver 388 MATURE
CATGCCTTGAGTGTAGGACTGT
>rno-mir-532_5P SHRBrain 391 MATURE
CATGCCTTGAGTGTAGGACTGT
>rno-mir-532_5P BNLxHeart 291 MATURE
CATGCCTTGAGTGTAGGACTGT
>rno-mir-532_5P SHRHeart 424 MATURE
CATGCCTTGAGTGTAGGACTGT
>rno-mir-532_5P BNLxKidney 400 MATURE
CATGCCTTGAGTGTAGGACTGT
>rno-mir-532_5P BNLxSpleen 1475 MATURE
CATGCCTTGAGTGTAGGACTGT
>rno-mir-532_5P SHRKidney 495 MATURE
CATGCCTTGAGTGTAGGACTGT
>rno-mir-532_5P BNLxLiver 388 MATURE
CATGCCTTGAGTGTAGGACTGT
>rno-mir-532_5P SHRTestes 18 MATURE
CATGCCTTGAGTGTAGGACTGT
>rno-mir-532_5P BNLxBrain 741 MATURE
CATGCCTTGAGTGTAGGACTGT
>rno-mir-532_5P BNLxTestes 8 MATURE
CATGCCTTGAGTGTAGGACTGT
>rno-mir-532_5P SHRSpleen 1024 MATURE
CATGCCTTGAGTGTAGGACTGT
>rno-mir-193_3P SHRLiver 90 MATURE
AACTGGCCTACAAAGTCCCA
>rno-mir-193_3P SHRBrain 5 MATURE
AACTGGCCTACAAAGTCCCA
>rno-mir-193_3P BNLxHeart 6 MATURE
AACTGGCCTACAAAGTCCCA
>rno-mir-193_3P SHRHeart 19 MATURE
AACTGGCCTACAAAGTCCCAGT
>rno-mir-193_3P BNLxKidney 46 MATURE
AACTGGCCTACAAAGTCCCA
>rno-mir-193_3P BNLxSpleen 13 MATURE
AACTGGCCTACAAAGTCCCA
>rno-mir-193_3P SHRKidney 47 MATURE
AACTGGCCTACAAAGTCCC
>rno-mir-193_3P BNLxLiver 118 MATURE
AACTGGCCTACAAAGTCCCA
>rno-mir-193_3P BNLxBrain 11 MATURE
AACTGGCCTACAAAGTCCCA
>rno-mir-193_3P SHRSpleen 15 MATURE
AACTGGCCTACAAAGTCCCA
>rno-mir-193_5P SHRLiver 73 STAR
TGGGTCTTTGCGGGCAAGATGA
>rno-mir-193_5P SHRBrain 2 STAR
TGGGTCTTTGCGGGCAAGATGA
>rno-mir-193_5P BNLxHeart 4 STAR
TGGGTCTTTGCGGGCAAGATGA
>rno-mir-193_5P BNLxKidney 35 STAR
TGGGTCTTTGCGGGCAAGATGA
>rno-mir-193_5P BNLxSpleen 6 STAR
TGGGTCTTTGCGGGCAAGATGA
>rno-mir-193_5P SHRKidney 37 STAR
TGGGTCTTTGCGGGCAAGATGA
>rno-mir-193_5P BNLxLiver 86 STAR
TGGGTCTTTGCGGGCAAGATGA
>rno-mir-193_5P BNLxBrain 10 STAR
TGGGTCTTTGCGGGCAAGATGA
>rno-mir-193_5P SHRSpleen 9 STAR
TGGGTCTTTGCGGGCAAGATGA
>rno-mir-103-2_3P SHRLiver 4548 MATURE
AGCAGCATTGTACAGGGCTATGA
>rno-mir-103-2_3P SHRBrain 19663.5 MATURE
AGCAGCATTGTACAGGGCTATGA
>rno-mir-103-2_3P BNLxHeart 3937.33333333333 MATURE
AGCAGCATTGTACAGGGCTATGA
>rno-mir-103-2_3P SHRHeart 6827.5 MATURE
AGCAGCATTGTACAGGGCTATGA
>rno-mir-103-2_3P BNLxKidney 16762.8333333333 MATURE
AGCAGCATTGTACAGGGCTATGA
>rno-mir-103-2_3P BNLxSpleen 11198.3333333333 MATURE
AGCAGCATTGTACAGGGCTATGA
>rno-mir-103-2_3P SHRKidney 16064.8333333333 MATURE
AGCAGCATTGTACAGGGCTATGA
>rno-mir-103-2_3P BNLxLiver 4642.66666666667 MATURE
AGCAGCATTGTACAGGGCTATGA
>rno-mir-103-2_3P SHRTestes 947 MATURE
AGCAGCATTGTACAGGGCTATGA
>rno-mir-103-2_3P BNLxBrain 36772.6666666667 MATURE
AGCAGCATTGTACAGGGCTATGA
>rno-mir-103-2_3P BNLxTestes 1498.16666666667 MATURE
AGCAGCATTGTACAGGGCTATGA
>rno-mir-103-2_3P SHRSpleen 9903.5 MATURE
AGCAGCATTGTACAGGGCTATGA
>rno-mir-103-2_5P SHRLiver 3 STAR
AGCTTCTTTACAGTGCT
>rno-mir-103-2_5P SHRBrain 53 STAR
AGCTTCTTTACAGTGCTGCCTTGT
>rno-mir-103-2_5P BNLxHeart 3 STAR
AGCTTCTTTACAGTGCT
>rno-mir-103-2_5P SHRHeart 16 STAR
AGCTTCTTTACAGTGCTGCCTTGT
>rno-mir-103-2_5P BNLxKidney 28.5 STAR
AGCTTCTTTACAGTGCTGCCTTGT
>rno-mir-103-2_5P BNLxSpleen 15 STAR
AGCTTCTTTACAGTGCTGCCTTGT
>rno-mir-103-2_5P SHRKidney 28 STAR
AGCTTCTTTACAGTGCTGCCTTGT
>rno-mir-103-2_5P BNLxLiver 9 STAR
AGCTTCTTTACAGTGCTGCCTTGT
>rno-mir-103-2_5P SHRTestes 2 STAR
AGCTTCTTTACAGTGCTGCCTTGT
>rno-mir-103-2_5P BNLxBrain 86 STAR
AGCTTCTTTACAGTGCTGCCTTGT
>rno-mir-103-2_5P BNLxTestes 1 STAR
AGCTTCTTTACAGTGCT
>rno-mir-103-2_5P SHRSpleen 34 STAR
AGCTTCTTTACAGTGCT
>rno-mir-466d_5P BNLxSpleen 1 MATURE
ATGTGTGTGTATGTTCTTTTGT
>rno-mir-666_3P SHRBrain 238 MATURE
GGCTGCAGCGTGATCGCCTGCTC
>rno-mir-666_3P BNLxHeart 2 MATURE
GGCTGCAGCGTGATCGCCTGCT
>rno-mir-666_3P BNLxKidney 3 MATURE
GGCTGCAGCGTGATCGCCTGCTCA
>rno-mir-666_3P SHRKidney 3 MATURE
GGCTGCAGCGTGATCGCCTGCTC
>rno-mir-666_3P SHRTestes 1 MATURE
GGCTGCAGCGTGATCGCCTGCT
>rno-mir-666_3P BNLxBrain 276 MATURE
GGCTGCAGCGTGATCGCCTGCTC
>rno-mir-666_3P SHRSpleen 1 MATURE
GGCTGCAGCGTGATCGCCTGCT
>rno-mir-666_5P SHRBrain 4 STAR
AGCGGGCACGGCTGTGAGAG
>rno-mir-666_5P BNLxBrain 4 STAR
AGCGGGCACGGCTGTGAGAG
>rno-mir-346_5P SHRBrain 367 MATURE
TGTCTGCCTGAGTGCCTGCCTCT
>rno-mir-346_5P BNLxHeart 9 MATURE
TGTCTGCCTGAGTGCCTGCCTCT
>rno-mir-346_5P SHRHeart 16 MATURE
TGTCTGCCTGAGTGCCTGCCTCT
>rno-mir-346_5P BNLxKidney 2 MATURE
TGTCTGCCTGAGTGCCTGC
>rno-mir-346_5P BNLxSpleen 1 MATURE
TGTCTGCCTGAGTGCCTGCCTCT
>rno-mir-346_5P BNLxLiver 1 MATURE
TGTCTGCCTGAGTGCCTGCCTCT
>rno-mir-346_5P BNLxBrain 433 MATURE
TGTCTGCCTGAGTGCCTGCCTCT
>rno-mir-3585_3P SHRBrain 1 MATURE
TGAACGGCCCTTGTTGTGA
>rno-mir-3585_3P SHRKidney 1 STAR
TGAACGGCCCTTGTTGTGAG
>rno-mir-3585_3P SHRTestes 3 STAR
TGAACGGCCCTTGTTGTGAGGa
>rno-mir-3585_3P BNLxTestes 3 STAR
TGAACGGCCCTTGTTGTGA
>rno-mir-3585_5P SHRLiver 1 MATURE
TTCACAAGAAGGTGTCTTTCAT
>rno-mir-3585_5P SHRHeart 1 MATURE
TTCACAAGAAGGTGTCTTTCAT
>rno-mir-3585_5P BNLxKidney 5 MATURE
TTCACAAGAAGGTGTCTTTCAT
>rno-mir-3585_5P SHRKidney 19 MATURE
TTCACAAGAAGGTGTCTTTCAT
>rno-mir-3585_5P SHRTestes 4 MATURE
TTCACAAGAAGGTGTCTTTCAT
>rno-mir-3585_5P BNLxTestes 9 MATURE
TTCACAAGAAGGTGTCTTTCAT
>rno-mir-3585_5P SHRSpleen 1 MATURE
TTCACAAGAAGGTGTCTTTCAT
>rno-mir-96_3P SHRLiver 1 MATURE
CAATCATGTGCAGTGCCAATAT
>rno-mir-96_3P SHRKidney 5 STAR
CAATCATGTGCAGTGCCAATAT
>rno-mir-96_3P BNLxLiver 1 STAR
CAATCATGTGCAGTGCCAATAT
>rno-mir-96_3P BNLxBrain 6 STAR
CAATCATGTGCAGTGCCAATAT
>rno-mir-96_5P SHRLiver 1 MATURE
TTGGCACTAGCACATTTTTGC
>rno-mir-96_5P SHRKidney 16 MATURE
TTTGGCACTAGCACATTTTTGCT
>rno-mir-96_5P BNLxLiver 4 MATURE
TTTGGCACTAGCACATTTTTGC
>rno-mir-96_5P BNLxBrain 13 MATURE
TTTGGCACTAGCACATTTTTG
>rno-mir-96_5P SHRSpleen 2 MATURE
TTTGGCACTAGCACATTTTTG
>rno-mir-33_3P SHRLiver 135 STAR
CAATGTTTCCACAGTGCATCA
>rno-mir-33_3P SHRBrain 237 STAR
CAATGTTTCCACAGTGCATCA
>rno-mir-33_3P BNLxHeart 21 STAR
CAATGTTTCCACAGTGCATCA
>rno-mir-33_3P SHRHeart 39 STAR
CAATGTTTCCACAGTGCATCA
>rno-mir-33_3P BNLxKidney 104 STAR
CAATGTTTCCACAGTGCATCA
>rno-mir-33_3P BNLxSpleen 266 STAR
CAATGTTTCCACAGTGCATCA
>rno-mir-33_3P SHRKidney 103 STAR
CAATGTTTCCACAGTGCATCA
>rno-mir-33_3P BNLxLiver 109 STAR
CAATGTTTCCACAGTGCATCA
>rno-mir-33_3P SHRTestes 13 MATURE
CAATGTTTCCACAGTGCATCA
>rno-mir-33_3P BNLxBrain 334 STAR
CAATGTTTCCACAGTGCATCA
>rno-mir-33_3P BNLxTestes 10 MATURE
CAATGTTTCCACAGTGCATCA
>rno-mir-33_3P SHRSpleen 190 STAR
CAATGTTTCCACAGTGCATCA
>rno-mir-33_5P SHRLiver 248 MATURE
GTGCATTGTAGTTGCATTGC
>rno-mir-33_5P SHRBrain 512 MATURE
GTGCATTGTAGTTGCATTGC
>rno-mir-33_5P BNLxHeart 56 MATURE
GTGCATTGTAGTTGCATTGC
>rno-mir-33_5P SHRHeart 77 MATURE
GTGCATTGTAGTTGCATTGC
>rno-mir-33_5P BNLxKidney 302 MATURE
GTGCATTGTAGTTGCATTGC
>rno-mir-33_5P BNLxSpleen 557 MATURE
GTGCATTGTAGTTGCATTGC
>rno-mir-33_5P SHRKidney 241 MATURE
GTGCATTGTAGTTGCATTGC
>rno-mir-33_5P BNLxLiver 212 MATURE
GTGCATTGTAGTTGCATTGC
>rno-mir-33_5P SHRTestes 5 STAR
GTGCATTGTAGTTGCATTGC
>rno-mir-33_5P BNLxBrain 786 MATURE
GTGCATTGTAGTTGCATTGC
>rno-mir-33_5P SHRSpleen 219 MATURE
GTGCATTGTAGTTGCATTGC
>rno-mir-1249_3P SHRLiver 157 MATURE
ACGCCCTTCCCCCCCTTCTTCA
>rno-mir-1249_3P SHRBrain 1224 MATURE
ACGCCCTTCCCCCCCTTCTTCA
>rno-mir-1249_3P BNLxHeart 81 MATURE
ACGCCCTTCCCCCCCTTCTTCA
>rno-mir-1249_3P SHRHeart 96 MATURE
ACGCCCTTCCCCCCCTTCTTCA
>rno-mir-1249_3P BNLxKidney 145 MATURE
ACGCCCTTCCCCCCCTTCTTCA
>rno-mir-1249_3P BNLxSpleen 211 MATURE
ACGCCCTTCCCCCCCTTCTTCA
>rno-mir-1249_3P SHRKidney 97 MATURE
ACGCCCTTCCCCCCCTTCTTCA
>rno-mir-1249_3P BNLxLiver 94 MATURE
ACGCCCTTCCCCCCCTTCTTC
>rno-mir-1249_3P SHRTestes 11 MATURE
ACGCCCTTCCCCCCCTTCTTC
>rno-mir-1249_3P BNLxBrain 1557 MATURE
ACGCCCTTCCCCCCCTTCTTCA
>rno-mir-1249_3P BNLxTestes 8 MATURE
ACGCCCTTCCCCCCCTTCTTC
>rno-mir-1249_3P SHRSpleen 81 MATURE
ACGCCCTTCCCCCCCTTCTTCA
>rno-mir-743b_3P SHRBrain 5 MATURE
GAAAGACACCATACTGAATAG
>rno-mir-743b_3P BNLxHeart 1 MATURE
GAAAGACACCATACTGAATAGA
>rno-mir-743b_3P BNLxKidney 56 MATURE
GAAAGACACCATACTGAATAGA
>rno-mir-743b_3P BNLxSpleen 1 MATURE
GAAAGACACCATACTGAATAGA
>rno-mir-743b_3P SHRTestes 582 MATURE
GAAAGACACCATACTGAATAGA
>rno-mir-743b_3P BNLxBrain 6 MATURE
GAAAGACACCATACTGAATAG
>rno-mir-743b_3P BNLxTestes 456 MATURE
GAAAGACACCATACTGAATAGA
>rno-mir-743b_5P BNLxKidney 1 STAR
TGTTCAGACTGGTGTCCATCA
>rno-mir-743b_5P SHRTestes 81 STAR
TGTTCAGACTGGTGTCCATCAT
>rno-mir-743b_5P BNLxBrain 1 STAR
TGTTCAGACTGGTGTCCATCAT
>rno-mir-743b_5P BNLxTestes 58 STAR
TGTTCAGACTGGTGTCCATCAT
>rno-mir-3543_5P BNLxLiver 1 MATURE
CAGGAGTCGAGTGATGGTTCAAA
>rno-mir-188_3P SHRLiver 2 STAR
CTCCCACATGCAGGGTTTGC
>rno-mir-188_3P SHRBrain 8 MATURE
CTCCCACATGCAGGGTTTGC
>rno-mir-188_3P BNLxHeart 2 MATURE
CTCCCACATGCAGGGTTTGC
>rno-mir-188_3P SHRHeart 1 STAR
CTCCCACATGCAGGGTTTGC
>rno-mir-188_3P BNLxKidney 1 MATURE
CTCCCACATGCAGGGTTTGC
>rno-mir-188_3P BNLxSpleen 6 MATURE
CTCCCACATGCAGGGTTTGC
>rno-mir-188_3P SHRKidney 5 MATURE
CTCCCACATGCAGGGTTTGC
>rno-mir-188_3P BNLxLiver 5 MATURE
CTCCCACATGCAGGGTTTGC
>rno-mir-188_3P BNLxBrain 26 MATURE
CTCCCACATGCAGGGTTTGC
>rno-mir-188_3P BNLxTestes 1 MATURE
CTCCCACATGCAGGGTTTGC
>rno-mir-188_3P SHRSpleen 4 MATURE
CTCCCACATGCAGGGTTTGCA
>rno-mir-188_5P SHRLiver 3 MATURE
CATCCCTTGCATGGTGGAG
>rno-mir-188_5P SHRHeart 2 MATURE
CATCCCTTGCATGGTGGAGG
>rno-mir-188_5P BNLxSpleen 5 STAR
CATCCCTTGCATGGTGGAG
>rno-mir-188_5P SHRKidney 4 STAR
CATCCCTTGCATGGTGGAG
>rno-mir-188_5P BNLxLiver 3 STAR
CATCCCTTGCATGGTGGAGGG
>rno-mir-188_5P BNLxBrain 11 STAR
CATCCCTTGCATGGTGGAG
>rno-mir-188_5P SHRSpleen 1 STAR
CATCCCTTGCATGGTGGAGG
>rno-mir-215_5P SHRLiver 4 MATURE
ATGACCTATGATTTGACAGACA
>rno-mir-215_5P BNLxHeart 10 MATURE
ATGACCTATGATTTGACAGACA
>rno-mir-215_5P SHRHeart 6 MATURE
ATGACCTATGATTTGACAGACA
>rno-mir-215_5P BNLxKidney 31 MATURE
ATGACCTATGATTTGACAGAC
>rno-mir-215_5P BNLxSpleen 4 MATURE
ATGACCTATGATTTGACAGACA
>rno-mir-215_5P SHRKidney 14 MATURE
ATGACCTATGATTTGACAGA
>rno-mir-215_5P BNLxLiver 3 MATURE
ATGACCTATGATTTGACAGACA
>rno-mir-215_5P SHRTestes 2 MATURE
ATGACCTATGATTTGACAGACA
>rno-mir-215_5P BNLxBrain 1 MATURE
ATGACCTATGATTTGACAGACA
>rno-mir-215_5P SHRSpleen 7 MATURE
ATGACCTATGATTTGACAGACA
>rno-mir-471_3P BNLxKidney 1 MATURE
TGAAAGGTGCCATACTATGT
>rno-mir-471_3P SHRTestes 7 STAR
TGAAAGGTGCCATACTATGT
>rno-mir-471_3P BNLxTestes 4 STAR
TGAAAGGTGCCATACTATGT
>rno-mir-471_5P SHRBrain 2 MATURE
TACGTAGTATAGTGCTTTTCA
>rno-mir-471_5P SHRTestes 12 MATURE
TACGTAGTATAGTGCTTTTC
>rno-mir-471_5P BNLxTestes 15 MATURE
TACGTAGTATAGTGCTTTTCA
>rno-mir-362_3P SHRLiver 197 MATURE
AACACACCTGTTCAAGGATTCA
>rno-mir-362_3P SHRBrain 100 MATURE
AACACACCTGTTCAAGGATTCA
>rno-mir-362_3P BNLxHeart 78 MATURE
AACACACCTGTTCAAGGATTCA
>rno-mir-362_3P SHRHeart 139 MATURE
AACACACCTGTTCAAGGATTCA
>rno-mir-362_3P BNLxKidney 142 MATURE
AACACACCTGTTCAAGGATTCA
>rno-mir-362_3P BNLxSpleen 517 MATURE
AACACACCTGTTCAAGGATTCA
>rno-mir-362_3P SHRKidney 181 MATURE
AACACACCTGTTCAAGGATTCA
>rno-mir-362_3P BNLxLiver 115 MATURE
AACACACCTGTTCAAGGATTCA
>rno-mir-362_3P SHRTestes 23 MATURE
AACACACCTGTTCAAGGATTCA
>rno-mir-362_3P BNLxBrain 132 MATURE
AACACACCTGTTCAAGGATTCA
>rno-mir-362_3P BNLxTestes 27 MATURE
AACACACCTGTTCAAGGATTCA
>rno-mir-362_3P SHRSpleen 379 MATURE
AACACACCTGTTCAAGGATTCA
>rno-mir-362_5P SHRLiver 48 STAR
AATCCTTGGAACCTAGGTGTGA
>rno-mir-362_5P SHRBrain 5 STAR
AATCCTTGGAACCTAGGTGTGAAT
>rno-mir-362_5P BNLxHeart 8 STAR
AATCCTTGGAACCTAGGTGTGAAT
>rno-mir-362_5P SHRHeart 28 STAR
AATCCTTGGAACCTAGGTGTGA
>rno-mir-362_5P BNLxKidney 8 STAR
AATCCTTGGAACCTAGGTGTG
>rno-mir-362_5P BNLxSpleen 89 STAR
AATCCTTGGAACCTAGGTGTGA
>rno-mir-362_5P SHRKidney 67 STAR
AATCCTTGGAACCTAGGTGTGA
>rno-mir-362_5P BNLxLiver 10 STAR
AATCCTTGGAACCTAGGTGTGA
>rno-mir-362_5P SHRTestes 2 STAR
AATCCTTGGAACCTAGGTGTGA
>rno-mir-362_5P BNLxBrain 15 STAR
AATCCTTGGAACCTAGGTGTGA
>rno-mir-362_5P BNLxTestes 2 STAR
AATCCTTGGAACCTAGGTGTGA
>rno-mir-362_5P SHRSpleen 72 STAR
AATCCTTGGAACCTAGGTGTGAAT
>rno-mir-295_3P BNLxBrain 0.5 MATURE
AAGTGCTACTACTTTTGGGTGT
>rno-mir-295_5P BNLxKidney 0.5 MATURE
ACTCAAATGTGGGGCACACTTCT
>rno-mir-3562_5P BNLxBrain 1 MATURE
TTGGGGCAGTGGCTGGATGGGA
>rno-mir-880_3P SHRBrain 5 MATURE
TACTCCATTCATTCTGAGTAGA
>rno-mir-880_3P BNLxKidney 7 MATURE
TACTCCATTCATTCTGAGTAGA
>rno-mir-880_3P SHRTestes 57 MATURE
TACTCCATTCATTCTGAGTAGA
>rno-mir-880_3P BNLxBrain 2 MATURE
TACTCCATTCATTCTGAGTAG
>rno-mir-880_3P BNLxTestes 55 MATURE
TACTCCATTCATTCTGAGTAGA
>rno-mir-880_5P SHRTestes 3 STAR
TACTCAGATTGGTATGAGTCA
>rno-mir-880_5P BNLxTestes 1 STAR
TACTCAGATTGGTATGAGTCA
>rno-mir-202_3P BNLxKidney 2 STAR
AGAGGTATAGCGCATGGGAAA
>rno-mir-202_3P SHRTestes 21 STAR
AGAGGTATAGCGCATGGGAAA
>rno-mir-202_3P BNLxTestes 15 STAR
AGAGGTATAGCGCATGGGAAA
>rno-mir-202_5P SHRLiver 1 MATURE
TTCCTATGCATATACTTCT
>rno-mir-202_5P SHRBrain 4 MATURE
TTCCTATGCATATACTTCT
>rno-mir-202_5P BNLxKidney 46 MATURE
TTCCTATGCATATACTTCT
>rno-mir-202_5P SHRKidney 1 MATURE
TTCCTATGCATATACTTCTT
>rno-mir-202_5P SHRTestes 1240 MATURE
TTCCTATGCATATACTTCT
>rno-mir-202_5P BNLxBrain 9 MATURE
TTCCTATGCATATACTTCTT
>rno-mir-202_5P BNLxTestes 654 MATURE
TTCCTATGCATATACTTCT
>rno-mir-202_5P SHRSpleen 2 MATURE
TCCTATGCATATACTTCT
>rno-mir-17-1_3P SHRLiver 47 STAR
ACTGCAGTGAAGGCACTTGTGG
>rno-mir-17-1_3P SHRBrain 80 STAR
ACTGCAGTGAAGGCACTTGT
>rno-mir-17-1_3P BNLxHeart 37 STAR
ACTGCAGTGAAGGCACTTGTGG
>rno-mir-17-1_3P SHRHeart 65 STAR
ACTGCAGTGAAGGCACTTGT
>rno-mir-17-1_3P BNLxKidney 26 STAR
ACTGCAGTGAAGGCACTTGTGG
>rno-mir-17-1_3P BNLxSpleen 393 STAR
ACTGCAGTGAAGGCACTTGTGG
>rno-mir-17-1_3P SHRKidney 163 STAR
ACTGCAGTGAAGGCACTTGTGG
>rno-mir-17-1_3P BNLxLiver 47 STAR
ACTGCAGTGAAGGCACTTGT
>rno-mir-17-1_3P SHRTestes 21 STAR
ACTGCAGTGAAGGCACTTGTGG
>rno-mir-17-1_3P BNLxBrain 97 STAR
ACTGCAGTGAAGGCACTTGT
>rno-mir-17-1_3P BNLxTestes 7 STAR
ACTGCAGTGAAGGCACTTGTG
>rno-mir-17-1_3P SHRSpleen 275 STAR
ACTGCAGTGAAGGCACTTGT
>rno-mir-17-1_5P SHRLiver 1037.5 MATURE
CAAAGTGCTTACAGTGCAGGTAG
>rno-mir-17-1_5P SHRBrain 816 MATURE
CAAAGTGCTTACAGTGCAGGTAG
>rno-mir-17-1_5P BNLxHeart 838.5 MATURE
CAAAGTGCTTACAGTGCAGGTAG
>rno-mir-17-1_5P SHRHeart 1278 MATURE
CAAAGTGCTTACAGTGCAGGTAG
>rno-mir-17-1_5P BNLxKidney 2468.5 MATURE
CAAAGTGCTTACAGTGCAGGTAG
>rno-mir-17-1_5P BNLxSpleen 4809.5 MATURE
CAAAGTGCTTACAGTGCAGGTAG
>rno-mir-17-1_5P SHRKidney 1309.5 MATURE
CAAAGTGCTTACAGTGCAGGTAG
>rno-mir-17-1_5P BNLxLiver 1330 MATURE
CAAAGTGCTTACAGTGCAGGTAGT
>rno-mir-17-1_5P SHRTestes 314 MATURE
CAAAGTGCTTACAGTGCAGGTAGT
>rno-mir-17-1_5P BNLxBrain 767 MATURE
CAAAGTGCTTACAGTGCAGGT
>rno-mir-17-1_5P BNLxTestes 290.5 MATURE
CAAAGTGCTTACAGTGCAGGTAG
>rno-mir-17-1_5P SHRSpleen 4362.5 MATURE
CAAAGTGCTTACAGTGCAGGTAG
>rno-mir-24-1_3P SHRLiver 7292 MATURE
TGGCTCAGTTCAGCAGGAACAG
>rno-mir-24-1_3P SHRBrain 27687 MATURE
TGGCTCAGTTCAGCAGGAACAG
>rno-mir-24-1_3P BNLxHeart 27514 MATURE
TGGCTCAGTTCAGCAGGAACAG
>rno-mir-24-1_3P SHRHeart 44382 MATURE
TGGCTCAGTTCAGCAGGAACAG
>rno-mir-24-1_3P BNLxKidney 25918 MATURE
TGGCTCAGTTCAGCAGGAACAG
>rno-mir-24-1_3P BNLxSpleen 20244 MATURE
TGGCTCAGTTCAGCAGGAACAG
>rno-mir-24-1_3P SHRKidney 28492.5 MATURE
TGGCTCAGTTCAGCAGGAACAG
>rno-mir-24-1_3P BNLxLiver 9448 MATURE
TGGCTCAGTTCAGCAGGAACAG
>rno-mir-24-1_3P SHRTestes 517.5 MATURE
TGGCTCAGTTCAGCAGGAACAG
>rno-mir-24-1_3P BNLxBrain 34948 MATURE
TGGCTCAGTTCAGCAGGAACAG
>rno-mir-24-1_3P BNLxTestes 451 MATURE
TGGCTCAGTTCAGCAGGAACAG
>rno-mir-24-1_3P SHRSpleen 13852 MATURE
TGGCTCAGTTCAGCAGGAACAG
>rno-mir-24-1_5P SHRLiver 13 STAR
GGTGCCTACTGAGCTGATATCA
>rno-mir-24-1_5P SHRBrain 11 STAR
GTGCCTACTGAGCTGATATC
>rno-mir-24-1_5P BNLxHeart 17 STAR
GGTGCCTACTGAGCTGATATCA
>rno-mir-24-1_5P SHRHeart 52 STAR
GGTGCCTACTGAGCTGATATCA
>rno-mir-24-1_5P BNLxKidney 19 STAR
GGTGCCTACTGAGCTGATATCA
>rno-mir-24-1_5P BNLxSpleen 13 STAR
GTGCCTACTGAGCTGATATC
>rno-mir-24-1_5P SHRKidney 63 STAR
GGTGCCTACTGAGCTGATATCA
>rno-mir-24-1_5P BNLxLiver 16 STAR
GTGCCTACTGAGCTGATAT
>rno-mir-24-1_5P BNLxBrain 71 STAR
GGTGCCTACTGAGCTGATATCA
>rno-mir-24-1_5P SHRSpleen 10 STAR
GTGCCTACTGAGCTGATATC
>rno-mir-152_3P SHRLiver 473 MATURE
TCAGTGCATGACAGAACTTGG
>rno-mir-152_3P SHRBrain 88 MATURE
TCAGTGCATGACAGAACTTGG
>rno-mir-152_3P BNLxHeart 393 MATURE
TCAGTGCATGACAGAACTTGG
>rno-mir-152_3P SHRHeart 622 MATURE
TCAGTGCATGACAGAACTTGG
>rno-mir-152_3P BNLxKidney 247 MATURE
TCAGTGCATGACAGAACTTGG
>rno-mir-152_3P BNLxSpleen 546 MATURE
TCAGTGCATGACAGAACTTGG
>rno-mir-152_3P SHRKidney 937 MATURE
TCAGTGCATGACAGAACTTGG
>rno-mir-152_3P BNLxLiver 497 MATURE
TCAGTGCATGACAGAACTTGG
>rno-mir-152_3P SHRTestes 21 MATURE
TCAGTGCATGACAGAACTTGG
>rno-mir-152_3P BNLxBrain 151 MATURE
TCAGTGCATGACAGAACTTGG
>rno-mir-152_3P BNLxTestes 26 MATURE
TCAGTGCATGACAGAACTTGG
>rno-mir-152_3P SHRSpleen 647 MATURE
TCAGTGCATGACAGAACTTGG
>rno-mir-152_5P SHRLiver 8 STAR
AGGTTCTGTGATACACTCCGA
>rno-mir-152_5P SHRBrain 2 STAR
AGGTTCTGTGATACACTCCGACT
>rno-mir-152_5P BNLxHeart 5 STAR
AGGTTCTGTGATACACTCCGAC
>rno-mir-152_5P SHRHeart 6 STAR
AGGTTCTGTGATACACTCCGA
>rno-mir-152_5P BNLxKidney 8 STAR
AGGTTCTGTGATACACTCCGAC
>rno-mir-152_5P BNLxSpleen 6 STAR
AGGTTCTGTGATACACTCCGACTC
>rno-mir-152_5P SHRKidney 7 STAR
AGGTTCTGTGATACACTCCGACTC
>rno-mir-152_5P BNLxLiver 14 STAR
AGGTTCTGTGATACACTCCGACT
>rno-mir-152_5P BNLxBrain 1 STAR
AGGTTCTGTGATACACTCCGACT
>rno-mir-152_5P SHRSpleen 2 STAR
AGGTTCTGTGATACACTCCGACTC
>rno-mir-290_5P SHRLiver 3 MATURE
TCTCAAACTATGGGGGCA
>rno-mir-290_5P SHRKidney 1 MATURE
TCTCAAACTATGGGGGC
>rno-mir-290_5P BNLxLiver 1 MATURE
TCTCAAACTATGGGGGCACTT
>rno-mir-196a_3P SHRKidney 3 STAR
TCGGCAACAAGAAACTGCCTGA
>rno-mir-196a_5P BNLxHeart 1 MATURE
TAGGTAGTTTCATGTTGTTGGGA
>rno-mir-196a_5P BNLxKidney 93 MATURE
TAGGTAGTTTCATGTTGTTGGGA
>rno-mir-196a_5P SHRKidney 311 MATURE
TAGGTAGTTTCATGTTGTTGG
>rno-mir-196a_5P BNLxLiver 1 MATURE
TAGGTAGTTTCATGTTGTTGGG
>rno-mir-122_3P SHRLiver 33796 STAR
AACGCCATCATCACACTAAAC
>rno-mir-122_3P SHRBrain 154 STAR
AACGCCATCATCACACTAAAC
>rno-mir-122_3P BNLxHeart 32 MATURE
AACGCCATCATCACACTAAACA
>rno-mir-122_3P SHRHeart 205 MATURE
AACGCCATCATCACACTAAAC
>rno-mir-122_3P BNLxKidney 71 MATURE
AACGCCATCATCACACTAA
>rno-mir-122_3P BNLxSpleen 81 MATURE
AACGCCATCATCACACTAAAC
>rno-mir-122_3P SHRKidney 66 STAR
AACGCCATCATCACACTAAAC
>rno-mir-122_3P BNLxLiver 36497 STAR
AACGCCATCATCACACTAA
>rno-mir-122_3P SHRTestes 61 MATURE
AACGCCATCATCACACTAAAC
>rno-mir-122_3P BNLxBrain 236 MATURE
AACGCCATCATCACACTAA
>rno-mir-122_3P BNLxTestes 63 MATURE
AACGCCATCATCACACTAAAC
>rno-mir-122_3P SHRSpleen 13 STAR
AACGCCATCATCACACTAAAC
>rno-mir-122_5P SHRLiver 161586 MATURE
TGGAGTGTGACAATGGTGTTTG
>rno-mir-122_5P SHRBrain 162 MATURE
TGGAGTGTGACAATGGTGTTTG
>rno-mir-122_5P BNLxHeart 29 STAR
TGGAGTGTGACAATGGTGTTTG
>rno-mir-122_5P SHRHeart 62 STAR
TGGAGTGTGACAATGGTGTTTG
>rno-mir-122_5P BNLxKidney 67 STAR
TGGAGTGTGACAATGGTGTTTG
>rno-mir-122_5P BNLxSpleen 56 STAR
TGGAGTGTGACAATGGTGTTTG
>rno-mir-122_5P SHRKidney 71 MATURE
TGGAGTGTGACAATGGTGTTTG
>rno-mir-122_5P BNLxLiver 124614 MATURE
TGGAGTGTGACAATGGTGTTTG
>rno-mir-122_5P SHRTestes 21 STAR
TGGAGTGTGACAATGGTGTTTG
>rno-mir-122_5P BNLxBrain 234 STAR
TGGAGTGTGACAATGGTGTTTG
>rno-mir-122_5P BNLxTestes 29 STAR
TGGAGTGTGACAATGGTGTTTG
>rno-mir-122_5P SHRSpleen 41 MATURE
TGGAGTGTGACAATGGTGTTTG
>rno-mir-181b-1_3P SHRLiver 1 STAR
CTCACTGAACAATGAATGCAA
>rno-mir-181b-1_3P SHRBrain 89 STAR
CTCACTGAACAATGAATGCA
>rno-mir-181b-1_3P BNLxHeart 9 STAR
CTCACTGAACAATGAATGCAA
>rno-mir-181b-1_3P SHRHeart 2 STAR
CTCACTGAACAATGAATGCAA
>rno-mir-181b-1_3P BNLxKidney 16 STAR
CTCACTGAACAATGAATGCAA
>rno-mir-181b-1_3P BNLxSpleen 29 STAR
CTCACTGAACAATGAATGCAA
>rno-mir-181b-1_3P SHRKidney 1 STAR
CTCACTGAACAATGAATGCAA
>rno-mir-181b-1_3P BNLxLiver 3 STAR
CTCACTGAACAATGAATGC
>rno-mir-181b-1_3P BNLxBrain 136 STAR
CTCACTGAACAATGAATGCAA
>rno-mir-181b-1_3P SHRSpleen 9 STAR
CTCACTGAACAATGAATGCAA
>rno-mir-181b-1_5P SHRLiver 26.5 MATURE
AACATTCATTGCTGTCGGTGGGT
>rno-mir-181b-1_5P SHRBrain 213.5 MATURE
AACATTCATTGCTGTCGGTGGGT
>rno-mir-181b-1_5P BNLxHeart 69 MATURE
AACATTCATTGCTGTCGGTGGGTT
>rno-mir-181b-1_5P SHRHeart 141.5 MATURE
AACATTCATTGCTGTCGGTGGGT
>rno-mir-181b-1_5P BNLxKidney 104 MATURE
AACATTCATTGCTGTCGGTGGGTT
>rno-mir-181b-1_5P BNLxSpleen 106.5 MATURE
AACATTCATTGCTGTCGGTGGGT
>rno-mir-181b-1_5P SHRKidney 110.5 MATURE
AACATTCATTGCTGTCGGTGGGTT
>rno-mir-181b-1_5P BNLxLiver 5.5 MATURE
AACATTCATTGCTGTCGGTGGGTT
>rno-mir-181b-1_5P SHRTestes 4.5 MATURE
AACATTCATTGCTGTCGGTGGGTT
>rno-mir-181b-1_5P BNLxBrain 547.5 MATURE
AACATTCATTGCTGTCGGTGGGT
>rno-mir-181b-1_5P BNLxTestes 3 MATURE
AACATTCATTGCTGTCGGTGGGT
>rno-mir-181b-1_5P SHRSpleen 43.5 MATURE
AACATTCATTGCTGTCGGTGGGTT
>rno-mir-380_3P SHRBrain 234 MATURE
TATGTAGTATGGTCCACATCT
>rno-mir-380_3P BNLxHeart 4 MATURE
TATGTAGTATGGTCCACATCT
>rno-mir-380_3P SHRHeart 1 MATURE
TATGTAGTATGGTCCACATCT
>rno-mir-380_3P BNLxKidney 1 MATURE
TATGTAGTATGGTCCACATCT
>rno-mir-380_3P BNLxSpleen 1 MATURE
TATGTAGTATGGTCCACATCT
>rno-mir-380_3P BNLxBrain 425 MATURE
TATGTAGTATGGTCCACATCT
>rno-mir-380_3P SHRSpleen 3 MATURE
TATGTAGTATGGTCCACATCT
>rno-mir-380_5P SHRBrain 53 STAR
ATGGTTGACCATAGAACATGC
>rno-mir-380_5P BNLxBrain 79 STAR
ATGGTTGACCATAGAACATGC
>rno-mir-741_3P SHRLiver 1 MATURE
AAAGATGCCACGCTATGTAGA
>rno-mir-741_3P SHRBrain 6 MATURE
AAAGATGCCACGCTATGTAGAT
>rno-mir-741_3P BNLxKidney 103 MATURE
AAAGATGCCACGCTATGTAGAT
>rno-mir-741_3P SHRTestes 507 MATURE
AAAGATGCCACGCTATGTAGAT
>rno-mir-741_3P SHRSpleen 1 MATURE
AAAGATGCCACGCTATGTAGA
>rno-mir-741_3P BNLxTestes 271 MATURE
AAAGATGCCACGCTATGTAGAT
>rno-mir-741_5P BNLxTestes 1 STAR
tacatagattggtacctatca
>rno-mir-653_3P SHRBrain 5 MATURE
TTCACTGGGGTTTGTTTCACT
>rno-mir-653_3P BNLxKidney 4 STAR
TTCACTGGGGTTTGTTTCACTAT
>rno-mir-653_3P SHRKidney 9 MATURE
TTCACTGGGGTTTGTTTCACTA
>rno-mir-653_3P BNLxBrain 3 MATURE
TTCACTGGGGTTTGTTTCACT
>rno-mir-653_5P BNLxKidney 7 MATURE
TTGAAACATTCTCTACTGAAC
>rno-mir-653_5P SHRKidney 4 STAR
TTGAAACATTCTCTACTGAACC
>rno-mir-205_5P SHRLiver 5 MATURE
TCCTTCATTCCACCGGAGTCTGT
>rno-mir-205_5P SHRBrain 53 MATURE
TCCTTCATTCCACCGGAGTCTG
>rno-mir-205_5P BNLxHeart 3 MATURE
TCCTTCATTCCACCGGAGTCT
>rno-mir-205_5P SHRHeart 10 MATURE
TCCTTCATTCCACCGGAGTCT
>rno-mir-205_5P BNLxKidney 874 MATURE
TCCTTCATTCCACCGGAGTCTGT
>rno-mir-205_5P BNLxSpleen 53 MATURE
TCCTTCATTCCACCGGAGTCTG
>rno-mir-205_5P SHRKidney 469 MATURE
TCCTTCATTCCACCGGAGTCTGT
>rno-mir-205_5P BNLxLiver 8 MATURE
TCCTTCATTCCACCGGAGTCT
>rno-mir-205_5P BNLxBrain 37 MATURE
TCCTTCATTCCACCGGAGTCTG
>rno-mir-205_5P SHRSpleen 13 MATURE
TCCTTCATTCCACCGGAGTCTG
>rno-mir-375_3P SHRLiver 22 MATURE
TTTGTTCGTTCGGCTCGCGTGA
>rno-mir-375_3P SHRBrain 12 MATURE
TTTGTTCGTTCGGCTCGCGTGA
>rno-mir-375_3P BNLxKidney 32 MATURE
TTTGTTCGTTCGGCTCGCGTGA
>rno-mir-375_3P SHRKidney 21 MATURE
TTTGTTCGTTCGGCTCGCGTGA
>rno-mir-375_3P BNLxSpleen 42 MATURE
TTTGTTCGTTCGGCTCGCGTGA
>rno-mir-375_3P BNLxLiver 16 MATURE
TTTGTTCGTTCGGCTCGCGTGA
>rno-mir-375_3P SHRTestes 18 MATURE
TTTGTTCGTTCGGCTCGCGTGA
>rno-mir-375_3P BNLxBrain 6 MATURE
TTTGTTCGTTCGGCTCGCGTGA
>rno-mir-375_3P SHRSpleen 150 MATURE
TTTGTTCGTTCGGCTCGCGTGA
>rno-mir-375_5P SHRKidney 1 STAR
GCGACGAGCCCCTCGCACAAACC
>rno-mir-375_5P BNLxSpleen 1 STAR
GCGACGAGCCCCTCGCACAAACC
>rno-mir-375_5P BNLxTestes 2 MATURE
GCGACGAGCCCCTCGCACAAACC
>rno-mir-496_3P SHRLiver 2 MATURE
AGTATTACATGGCCAATCTC
>rno-mir-496_3P SHRBrain 527 MATURE
AGTATTACATGGCCAATCTCC
>rno-mir-496_3P BNLxHeart 3 MATURE
AGTATTACATGGCCAATCT
>rno-mir-496_3P SHRHeart 2 MATURE
TGAGTATTACATGGCCAATCTCC
>rno-mir-496_3P BNLxKidney 6 MATURE
AGTATTACATGGCCAATCTCC
>rno-mir-496_3P BNLxSpleen 5 MATURE
AGTATTACATGGCCAATCTCC
>rno-mir-496_3P SHRKidney 14 MATURE
AGTATTACATGGCCAATCTCC
>rno-mir-496_3P BNLxLiver 4 MATURE
AGTATTACATGGCCAATCT
>rno-mir-496_3P SHRTestes 1 MATURE
AGTATTACATGGCCAATCTC
>rno-mir-496_3P BNLxBrain 810 MATURE
AGTATTACATGGCCAATCTCC
>rno-mir-496_3P BNLxTestes 1 MATURE
AGTATTACATGGCCAATCTCC
>rno-mir-496_3P SHRSpleen 1 MATURE
AGTATTACATGGCCAATCTCC
>rno-mir-496_5P SHRBrain 2 STAR
AGGTTGTCCATGGTGTGTTC
>rno-mir-496_5P BNLxBrain 8 STAR
AGGTTGTCCATGGTGTGTTC
>rno-mir-878_3P SHRLiver 1 MATURE
GCATGACACCATACTGGGTAGA
>rno-mir-878_3P SHRBrain 2 MATURE
TGCATGACACCATACTGGGTAG
>rno-mir-878_3P SHRHeart 1 MATURE
GCATGACACCATACTGGGTAG
>rno-mir-878_3P BNLxKidney 7 MATURE
TGCATGACACCATACTGGGTAG
>rno-mir-878_3P BNLxLiver 1 MATURE
TGCATGACACCATACTGGGTAGA
>rno-mir-878_3P SHRTestes 178 MATURE
TGCATGACACCATACTGGGTAG
>rno-mir-878_3P BNLxBrain 7 MATURE
TGCATGACACCATACTGGGTAG
>rno-mir-878_3P BNLxTestes 212 MATURE
TGCATGACACCATACTGGGTAG
>rno-mir-107_3P SHRLiver 2657 MATURE
AGCAGCATTGTACAGGGCTATCA
>rno-mir-107_3P SHRBrain 7578 MATURE
AGCAGCATTGTACAGGGCTATCA
>rno-mir-107_3P BNLxHeart 2752.33333333333 MATURE
AGCAGCATTGTACAGGGCTATCA
>rno-mir-107_3P SHRHeart 4971 MATURE
AGCAGCATTGTACAGGGCTATCA
>rno-mir-107_3P BNLxKidney 10800.3333333333 MATURE
AGCAGCATTGTACAGGGCTATCA
>rno-mir-107_3P BNLxSpleen 2262.33333333333 MATURE
AGCAGCATTGTACAGGGCTATCA
>rno-mir-107_3P SHRKidney 10249.3333333333 MATURE
AGCAGCATTGTACAGGGCTATCA
>rno-mir-107_3P BNLxLiver 1586.66666666667 MATURE
AGCAGCATTGTACAGGGCTATCA
>rno-mir-107_3P SHRTestes 450 MATURE
AGCAGCATTGTACAGGGCTATCA
>rno-mir-107_3P BNLxBrain 10239.6666666667 MATURE
AGCAGCATTGTACAGGGCTATCA
>rno-mir-107_3P BNLxTestes 203.666666666667 MATURE
AGCAGCATTGTACAGGGCTATCA
>rno-mir-107_3P SHRSpleen 1819 MATURE
AGCAGCATTGTACAGGGCTATCA
>rno-mir-107_5P SHRLiver 30 STAR
AGCTTCTTTACAGTGTTGCCTTGT
>rno-mir-107_5P SHRBrain 49 STAR
AGCTTCTTTACAGTGTTGCCTTGT
>rno-mir-107_5P BNLxHeart 7 STAR
AGCTTCTTTACAGTGTTGCCTTGT
>rno-mir-107_5P SHRHeart 28 STAR
AGCTTCTTTACAGTGTTGCCTTGT
>rno-mir-107_5P BNLxKidney 49 STAR
AGCTTCTTTACAGTGTTGCCTTGT
>rno-mir-107_5P BNLxSpleen 27 STAR
AGCTTCTTTACAGTGTTGCCTTGT
>rno-mir-107_5P SHRKidney 58 STAR
AGCTTCTTTACAGTGTTGCCTTGT
>rno-mir-107_5P BNLxLiver 15 STAR
AGCTTCTTTACAGTGTTGCCTTGT
>rno-mir-107_5P SHRTestes 6 STAR
AGCTTCTTTACAGTGTTGCCTTGT
>rno-mir-107_5P BNLxBrain 72 STAR
AGCTTCTTTACAGTGTTGCCTTGT
>rno-mir-107_5P BNLxTestes 2 STAR
AGCTTCTTTACAGTGTTGCCT
>rno-mir-107_5P SHRSpleen 9 STAR
AGCTTCTTTACAGTGTTGCCTTGT
>rno-mir-30e_3P SHRLiver 10 STAR
CTTTCAGTCGGATGTTTACAG
>rno-mir-30e_3P SHRBrain 134.5 STAR
CTTTCAGTCGGATGTTTACAG
>rno-mir-30e_3P BNLxHeart 10.5 STAR
CTTTCAGTCGGATGTTTACAG
>rno-mir-30e_3P SHRHeart 238.5 STAR
CTTTCAGTCGGATGTTTACAG
>rno-mir-30e_3P BNLxKidney 216.5 STAR
CTTTCAGTCGGATGTTTACAG
>rno-mir-30e_3P BNLxSpleen 196 STAR
CTTTCAGTCGGATGTTTACAG
>rno-mir-30e_3P SHRKidney 226 STAR
CTTTCAGTCGGATGTTTACAG
>rno-mir-30e_3P BNLxLiver 152 STAR
CTTTCAGTCGGATGTTTACAGC
>rno-mir-30e_3P SHRTestes 11 STAR
CTTTCAGTCGGATGTTTACAG
>rno-mir-30e_3P BNLxBrain 596 STAR
CTTTCAGTCGGATGTTTACAG
>rno-mir-30e_3P BNLxTestes 8 STAR
CTTTCAGTCGGATGTTTACAG
>rno-mir-30e_3P SHRSpleen 107.5 STAR
CTTTCAGTCGGATGTTTACAG
>rno-mir-30e_5P SHRLiver 1689 MATURE
TGTAAACATCCTTGACTGGAAGCT
>rno-mir-30e_5P SHRBrain 3175 MATURE
TGTAAACATCCTTGACTGGAAGC
>rno-mir-30e_5P BNLxHeart 6425 MATURE
TGTAAACATCCTTGACTGGAAGC
>rno-mir-30e_5P SHRHeart 8827 MATURE
TGTAAACATCCTTGACTGGAAGC
>rno-mir-30e_5P BNLxKidney 5974 MATURE
TGTAAACATCCTTGACTGGAAGC
>rno-mir-30e_5P BNLxSpleen 3949 MATURE
TGTAAACATCCTTGACTGGAAGC
>rno-mir-30e_5P SHRKidney 10906.3333333333 MATURE
TGTAAACATCCTTGACTGGAAGCT
>rno-mir-30e_5P BNLxLiver 326 MATURE
TGTAAACATCCTTGACTGGAAGCT
>rno-mir-30e_5P SHRTestes 111 MATURE
TGTAAACATCCTTGACTGGAAGCT
>rno-mir-30e_5P BNLxBrain 4624 MATURE
TGTAAACATCCTTGACTGGAAGCT
>rno-mir-30e_5P BNLxTestes 160 MATURE
TGTAAACATCCTTGACTGGAAGCT
>rno-mir-30e_5P SHRSpleen 3365 MATURE
TGTAAACATCCTTGACTGGAAGCT
>rno-mir-423_3P SHRLiver 101 MATURE
AGCTCGGTCTGAGGCCCCTCAGT
>rno-mir-423_3P SHRBrain 119 MATURE
AGCTCGGTCTGAGGCCCCTCAGT
>rno-mir-423_3P BNLxHeart 78 MATURE
AGCTCGGTCTGAGGCCCCTCAGT
>rno-mir-423_3P SHRHeart 87 MATURE
AGCTCGGTCTGAGGCCCCTCAGT
>rno-mir-423_3P BNLxKidney 108 MATURE
AGCTCGGTCTGAGGCCCCTCAGT
>rno-mir-423_3P BNLxSpleen 276 MATURE
AGCTCGGTCTGAGGCCCCTCAGT
>rno-mir-423_3P SHRKidney 29 MATURE
AGCTCGGTCTGAGGCCCCTCAGT
>rno-mir-423_3P BNLxLiver 106 MATURE
AGCTCGGTCTGAGGCCCCTCAGT
>rno-mir-423_3P SHRTestes 10 MATURE
AGCTCGGTCTGAGGCCCCTCAGT
>rno-mir-423_3P BNLxBrain 18 MATURE
AGCTCGGTCTGAGGCCCCTCA
>rno-mir-423_3P BNLxTestes 9 MATURE
AGCTCGGTCTGAGGCCCCTCAGT
>rno-mir-423_3P SHRSpleen 210 MATURE
AGCTCGGTCTGAGGCCCCTCAGT
>rno-mir-423_5P SHRLiver 23 STAR
TGAGGGGCAGAGAGCGAGACTTTT
>rno-mir-423_5P SHRBrain 17 STAR
TGAGGGGCAGAGAGCGAGACTTTT
>rno-mir-423_5P BNLxHeart 15 STAR
TGAGGGGCAGAGAGCGAGACTTT
>rno-mir-423_5P SHRHeart 15 STAR
TGAGGGGCAGAGAGCGAGACTTTT
>rno-mir-423_5P BNLxKidney 7 STAR
TGAGGGGCAGAGAGCGAGACTT
>rno-mir-423_5P BNLxSpleen 23 STAR
TGAGGGGCAGAGAGCGAGACTTT
>rno-mir-423_5P SHRKidney 4 STAR
TGAGGGGCAGAGAGCGAGA
>rno-mir-423_5P BNLxLiver 19 STAR
TGAGGGGCAGAGAGCGAGACTTTT
>rno-mir-423_5P BNLxBrain 10 STAR
TGAGGGGCAGAGAGCGAGACTTT
>rno-mir-423_5P BNLxTestes 1 STAR
TGAGGGGCAGAGAGCGAGAC
>rno-mir-423_5P SHRSpleen 20 STAR
TGAGGGGCAGAGAGCGAGACTTTT
>rno-mir-434_3P SHRLiver 12 MATURE
TTTGAACCATCACTCGACTCCT
>rno-mir-434_3P SHRBrain 6226 MATURE
TTTGAACCATCACTCGACTCCT
>rno-mir-434_3P BNLxHeart 38 MATURE
TTTGAACCATCACTCGACTCCT
>rno-mir-434_3P SHRHeart 39 MATURE
TTTGAACCATCACTCGACTCCT
>rno-mir-434_3P BNLxKidney 20 MATURE
TTTGAACCATCACTCGACTCCT
>rno-mir-434_3P BNLxSpleen 39 MATURE
TTTGAACCATCACTCGACTCCT
>rno-mir-434_3P SHRKidney 23 MATURE
TTTGAACCATCACTCGACTCCT
>rno-mir-434_3P BNLxLiver 41 MATURE
TTTGAACCATCACTCGACTCCT
>rno-mir-434_3P SHRTestes 13 MATURE
TTTGAACCATCACTCGACTCCT
>rno-mir-434_3P BNLxBrain 7134 MATURE
TTTGAACCATCACTCGACTCCT
>rno-mir-434_3P BNLxTestes 12 MATURE
TTTGAACCATCACTCGACTCCT
>rno-mir-434_3P SHRSpleen 42 MATURE
TTTGAACCATCACTCGACTCCT
>rno-mir-434_5P SHRLiver 6 STAR
AGCTCGACTCATGGTTTGA
>rno-mir-434_5P SHRBrain 1665 STAR
AGCTCGACTCATGGTTTGAACCA
>rno-mir-434_5P BNLxHeart 3 STAR
GCTCGACTCATGGTTTGAACC
>rno-mir-434_5P SHRHeart 8 STAR
AGCTCGACTCATGGTTTGA
>rno-mir-434_5P BNLxKidney 5 STAR
GCTCGACTCATGGTTTGAACCA
>rno-mir-434_5P BNLxSpleen 13 STAR
AGCTCGACTCATGGTTTGAAC
>rno-mir-434_5P SHRKidney 8 STAR
AGCTCGACTCATGGTTTGAACC
>rno-mir-434_5P BNLxLiver 13 STAR
AGCTCGACTCATGGTTTGAAC
>rno-mir-434_5P SHRTestes 11 STAR
AGCTCGACTCATGGTTTGAAC
>rno-mir-434_5P BNLxBrain 2170 STAR
AGCTCGACTCATGGTTTGAACCA
>rno-mir-434_5P BNLxTestes 2 STAR
GCTCGACTCATGGTTTGAACC
>rno-mir-434_5P SHRSpleen 20 STAR
GCTCGACTCATGGTTTGAACCA
>rno-mir-3558_3P BNLxSpleen 2 STAR
ACTGTGGAGGGTTTCTATGTCa
>rno-mir-3558_3P SHRSpleen 2 STAR
ACTGTGGAGGGTTTCTATGT
>rno-mir-3558_5P SHRLiver 4 MATURE
CCATAGAAGTCATCCCACAGTG
>rno-mir-3558_5P BNLxHeart 1 MATURE
CCATAGAAGTCATCCCACAGTGC
>rno-mir-3558_5P SHRHeart 3 MATURE
CCATAGAAGTCATCCCACAGTGC
>rno-mir-3558_5P BNLxKidney 1 MATURE
CCATAGAAGTCATCCCACAGTGC
>rno-mir-3558_5P BNLxSpleen 5 MATURE
CCATAGAAGTCATCCCACAGTGC
>rno-mir-3558_5P BNLxLiver 4 MATURE
CCATAGAAGTCATCCCACAGTGC
>rno-mir-3558_5P SHRTestes 1 MATURE
CCATAGAAGTCATCCCACAGTGCC
>rno-mir-3558_5P SHRSpleen 13 MATURE
CCATAGAAGTCATCCCACAGTGC
>rno-mir-103-1_3P SHRLiver 4548 MATURE
AGCAGCATTGTACAGGGCTATGA
>rno-mir-103-1_3P SHRBrain 19662.5 MATURE
AGCAGCATTGTACAGGGCTATGA
>rno-mir-103-1_3P BNLxHeart 3937.33333333333 MATURE
AGCAGCATTGTACAGGGCTATGA
>rno-mir-103-1_3P SHRHeart 6827.5 MATURE
AGCAGCATTGTACAGGGCTATGA
>rno-mir-103-1_3P BNLxKidney 16763.8333333333 MATURE
AGCAGCATTGTACAGGGCTATGA
>rno-mir-103-1_3P BNLxSpleen 11196.3333333333 MATURE
AGCAGCATTGTACAGGGCTATGA
>rno-mir-103-1_3P SHRKidney 16063.8333333333 MATURE
AGCAGCATTGTACAGGGCTATGA
>rno-mir-103-1_3P BNLxLiver 4642.66666666667 MATURE
AGCAGCATTGTACAGGGCTATGA
>rno-mir-103-1_3P SHRTestes 947 MATURE
AGCAGCATTGTACAGGGCTATGA
>rno-mir-103-1_3P BNLxBrain 36772.6666666667 MATURE
AGCAGCATTGTACAGGGCTATGA
>rno-mir-103-1_3P BNLxTestes 1498.16666666667 MATURE
AGCAGCATTGTACAGGGCTATGA
>rno-mir-103-1_3P SHRSpleen 9903.5 MATURE
AGCAGCATTGTACAGGGCTATGA
>rno-mir-103-1_5P SHRLiver 10 STAR
GGCTTCTTTACAGTGCTGCCTTGT
>rno-mir-103-1_5P SHRBrain 47 STAR
GGCTTCTTTACAGTGCT
>rno-mir-103-1_5P BNLxHeart 2 STAR
GGCTTCTTTACAGTGCTGCCTTGT
>rno-mir-103-1_5P SHRHeart 3 STAR
GGCTTCTTTACAGTGCTGCCTTGT
>rno-mir-103-1_5P BNLxKidney 17.5 STAR
GGCTTCTTTACAGTGCTGCCTTGT
>rno-mir-103-1_5P BNLxSpleen 17 STAR
GGCTTCTTTACAGTGCTGCCTTGT
>rno-mir-103-1_5P SHRKidney 17 STAR
GGCTTCTTTACAGTGCTGCCTTGT
>rno-mir-103-1_5P BNLxLiver 9 STAR
GGCTTCTTTACAGTGCT
>rno-mir-103-1_5P BNLxBrain 73 STAR
GGCTTCTTTACAGTGCTGCCTTGT
>rno-mir-103-1_5P BNLxTestes 1 STAR
GGCTTCTTTACAGTGCT
>rno-mir-103-1_5P SHRSpleen 8 STAR
GGCTTCTTTACAGTGCT
>rno-mir-219-1_3P BNLxBrain 1 STAR
AGAGTTGCGTCTGGACGTCCCG
>rno-mir-219-1_5P SHRBrain 61 MATURE
TGATTGTCCAAACGCAATTCT
>rno-mir-219-1_5P SHRHeart 1.5 MATURE
TGATTGTCCAAACGCAATTCT
>rno-mir-219-1_5P BNLxKidney 1.5 MATURE
TGATTGTCCAAACGCAATTCTCG
>rno-mir-219-1_5P SHRKidney 3.5 MATURE
TGATTGTCCAAACGCAATTCTCG
>rno-mir-219-1_5P BNLxLiver 1 MATURE
TGATTGTCCAAACGCAATTCT
>rno-mir-219-1_5P BNLxBrain 66.5 MATURE
TGATTGTCCAAACGCAATTCT
>rno-mir-219-1_5P SHRSpleen 7 MATURE
TGATTGTCCAAACGCAATTCT
>rno-mir-219-1_5P BNLxTestes 1 MATURE
TGATTGTCCAAACGCAATTCTCG
>rno-mir-3596d_3P SHRLiver 1 MATURE
CTATACAATCTACTACCTCA
>rno-mir-132_3P SHRLiver 11 MATURE
TAACAGTCTACAGCCATGGT
>rno-mir-132_3P SHRBrain 4791 MATURE
TAACAGTCTACAGCCATGGT
>rno-mir-132_3P BNLxHeart 18 MATURE
TAACAGTCTACAGCCATGGT
>rno-mir-132_3P SHRHeart 36 MATURE
TAACAGTCTACAGCCATGGT
>rno-mir-132_3P BNLxKidney 54 MATURE
TAACAGTCTACAGCCATGGT
>rno-mir-132_3P BNLxSpleen 32 MATURE
TAACAGTCTACAGCCATGGT
>rno-mir-132_3P SHRKidney 25 MATURE
TAACAGTCTACAGCCATGGT
>rno-mir-132_3P BNLxLiver 9 MATURE
TAACAGTCTACAGCCATGGT
>rno-mir-132_3P SHRTestes 5 MATURE
TAACAGTCTACAGCCATGGT
>rno-mir-132_3P BNLxBrain 6986 MATURE
TAACAGTCTACAGCCATGGT
>rno-mir-132_3P BNLxTestes 8 MATURE
TAACAGTCTACAGCCATGGT
>rno-mir-132_3P SHRSpleen 32 MATURE
TAACAGTCTACAGCCATGGT
>rno-mir-132_5P SHRLiver 7 STAR
ACCGTGGCTTTCGATTGTTACT
>rno-mir-132_5P SHRBrain 2546 STAR
ACCGTGGCTTTCGATTGTTACT
>rno-mir-132_5P BNLxHeart 4 STAR
ACCGTGGCTTTCGATTGTTACT
>rno-mir-132_5P SHRHeart 11 STAR
ACCGTGGCTTTCGATTGTTACT
>rno-mir-132_5P BNLxKidney 13 STAR
ACCGTGGCTTTCGATTGTTACT
>rno-mir-132_5P BNLxSpleen 6 STAR
ACCGTGGCTTTCGATTGTTACT
>rno-mir-132_5P SHRKidney 9 STAR
ACCGTGGCTTTCGATTGTTACT
>rno-mir-132_5P BNLxLiver 4 STAR
ACCGTGGCTTTCGATTGTTAC
>rno-mir-132_5P SHRTestes 4 STAR
ACCGTGGCTTTCGATTGTTACT
>rno-mir-132_5P BNLxBrain 2781 STAR
ACCGTGGCTTTCGATTGTTACT
>rno-mir-132_5P BNLxTestes 7 STAR
ACCGTGGCTTTCGATTGTTACT
>rno-mir-132_5P SHRSpleen 15 STAR
ACCGTGGCTTTCGATTGTTACT
>rno-mir-3549_3P BNLxKidney 1 MATURE
ATCTTGCCCGCAAAGACCC
>rno-mir-3567_3P SHRHeart 1 MATURE
CGCGTACCAAAAGTAATAATGT
>rno-mir-3567_3P BNLxKidney 2 MATURE
TACCAAAAGTAATAATGTGCTG
>rno-mir-29b-1_3P SHRLiver 514.666666666667 MATURE
TAGCACCATTTGAAATCAGTGT
>rno-mir-29b-1_3P SHRBrain 13180.1666666667 MATURE
TAGCACCATTTGAAATCAGTGT
>rno-mir-29b-1_3P BNLxHeart 1639.5 MATURE
TAGCACCATTTGAAATCAGTGT
>rno-mir-29b-1_3P SHRHeart 1902.66666666667 MATURE
TAGCACCATTTGAAATCAGTGT
>rno-mir-29b-1_3P BNLxKidney 2760.83333333333 MATURE
TAGCACCATTTGAAATCAGTGT
>rno-mir-29b-1_3P BNLxSpleen 2471.16666666667 MATURE
TAGCACCATTTGAAATCAGTGT
>rno-mir-29b-1_3P SHRKidney 2576.33333333333 MATURE
TAGCACCATTTGAAATCAGTGT
>rno-mir-29b-1_3P BNLxLiver 518.5 MATURE
TAGCACCATTTGAAATCAGTGT
>rno-mir-29b-1_3P SHRTestes 74.3333333333333 MATURE
TAGCACCATTTGAAATCAGTGT
>rno-mir-29b-1_3P BNLxBrain 13185.1666666667 MATURE
TAGCACCATTTGAAATCAGTGT
>rno-mir-29b-1_3P BNLxTestes 72.6666666666667 MATURE
TAGCACCATTTGAAATCAGTGT
>rno-mir-29b-1_3P SHRSpleen 1695.5 MATURE
TAGCACCATTTGAAATCAGTGT
>rno-mir-29b-1_5P SHRLiver 3 STAR
GCTGGTTTCATATGGTGGTTTAGA
>rno-mir-29b-1_5P SHRBrain 31 STAR
GCTGGTTTCATATGGTGGTTTAGA
>rno-mir-29b-1_5P BNLxHeart 3 STAR
GCTGGTTTCATATGGTGGTTTAGA
>rno-mir-29b-1_5P SHRHeart 5 STAR
GCTGGTTTCATATGGTGGTTTAGA
>rno-mir-29b-1_5P BNLxKidney 12 STAR
GCTGGTTTCATATGGTGGTTTAGA
>rno-mir-29b-1_5P BNLxSpleen 20 STAR
GCTGGTTTCATATGGTGGTTTAGA
>rno-mir-29b-1_5P SHRKidney 8 STAR
GCTGGTTTCATATGGTGGTTTAGA
>rno-mir-29b-1_5P BNLxLiver 11 STAR
GCTGGTTTCATATGGTGGTTTAGA
>rno-mir-29b-1_5P BNLxBrain 40 STAR
GCTGGTTTCATATGGTGGTTTAGA
>rno-mir-29b-1_5P SHRSpleen 13 STAR
GCTGGTTTCATATGGTGGTTTAGA
>rno-mir-338_3P SHRLiver 97 MATURE
TCCAGCATCAGTGATTTTGTTGA
>rno-mir-338_3P SHRBrain 5700 MATURE
TCCAGCATCAGTGATTTTGTTGA
>rno-mir-338_3P BNLxHeart 82 MATURE
TCCAGCATCAGTGATTTTGTTG
>rno-mir-338_3P SHRHeart 173 MATURE
TCCAGCATCAGTGATTTTGTTG
>rno-mir-338_3P BNLxKidney 53 MATURE
TCCAGCATCAGTGATTTTGTTG
>rno-mir-338_3P BNLxSpleen 192 MATURE
TCCAGCATCAGTGATTTTGTTG
>rno-mir-338_3P SHRKidney 70 MATURE
TCCAGCATCAGTGATTTTGTTGA
>rno-mir-338_3P BNLxLiver 70 MATURE
TCCAGCATCAGTGATTTTGTTG
>rno-mir-338_3P SHRTestes 12 MATURE
TCCAGCATCAGTGATTTTGTTGA
>rno-mir-338_3P BNLxBrain 7060 MATURE
TCCAGCATCAGTGATTTTGTTGA
>rno-mir-338_3P BNLxTestes 5 MATURE
TCCAGCATCAGTGATTTTGTTGA
>rno-mir-338_3P SHRSpleen 243 MATURE
TCCAGCATCAGTGATTTTGTTGA
>rno-mir-338_5P SHRLiver 12 STAR
AACAATATCCTGGTGCTGAGT
>rno-mir-338_5P SHRBrain 1011 STAR
AACAATATCCTGGTGCTGAGT
>rno-mir-338_5P BNLxHeart 13 STAR
AACAATATCCTGGTGCTGAGT
>rno-mir-338_5P SHRHeart 32 STAR
AACAATATCCTGGTGCTGAGT
>rno-mir-338_5P BNLxKidney 7 STAR
AACAATATCCTGGTGCTGAGT
>rno-mir-338_5P BNLxSpleen 22 STAR
AACAATATCCTGGTGCTGAGT
>rno-mir-338_5P SHRKidney 5 STAR
AACAATATCCTGGTGCTGAGT
>rno-mir-338_5P BNLxLiver 5 STAR
AACAATATCCTGGTGCTGAGT
>rno-mir-338_5P BNLxBrain 2102 STAR
AACAATATCCTGGTGCTGAGT
>rno-mir-338_5P SHRSpleen 14 STAR
AACAATATCCTGGTGCTGAGT
