# Supplementary material for: Small RNA expression and strain specificity in the rat
Source: BMC Genomics. 2010 Apr 19;11:249. doi: 10.1186/1471-2164-11-249 (PMC2864251; doi:10.1186/1471-2164-11-249)
Supplement: Additional file 4 — File S2. GFF of all known pre-miRNAs. [file 1471-2164-11-249-S4.TXT]

# File S2. GFF: known pre-miRNAs in the rat
chr1	.	miRNA	115954563	115954669	.	-	.	ID="rno-mir-344a-2";
chr1	.	miRNA	116020984	116021081	.	-	.	ID="rno-mir-344a-1";
chr1	.	miRNA	118642401	118642502	.	+	.	ID="rno-mir-211";
chr1	.	miRNA	134607269	134607352	.	+	.	ID="rno-mir-7a-2";
chr1	.	miRNA	135254122	135254236	.	-	.	ID="rno-mir-3597-3";
chr1	.	miRNA	135254133	135254222	.	+	.	ID="rno-mir-9-3";
chr1	.	miRNA	153476669	153476756	.	+	.	ID="rno-mir-708";
chr1	.	miRNA	156887513	156887607	.	+	.	ID="rno-mir-326";
chr1	.	miRNA	158976576	158976643	.	+	.	ID="rno-mir-139";
chr1	.	miRNA	201415650	201415767	.	+	.	ID="rno-mir-3574";
chr1	.	miRNA	201415656	201415765	.	-	.	ID="rno-mir-210";
chr1	.	miRNA	202910609	202910681	.	-	.	ID="rno-mir-483";
chr1	.	miRNA	209040071	209040155	.	+	.	ID="rno-mir-194-2";
chr1	.	miRNA	209040256	209040365	.	+	.	ID="rno-mir-192";
chr1	.	miRNA	226013001	226013103	.	+	.	ID="rno-mir-204";
chr1	.	miRNA	232779584	232779680	.	+	.	ID="rno-mir-101b";
chr1	.	miRNA	238806835	238806921	.	-	.	ID="rno-mir-107";
chr1	.	miRNA	251558047	251558134	.	+	.	ID="rno-mir-146b";
chr1	.	miRNA	56486969	56487038	.	+	.	ID="rno-mir-99b";
chr1	.	miRNA	56487125	56487241	.	-	.	ID="rno-mir-3596c";
chr1	.	miRNA	56487134	56487226	.	+	.	ID="rno-let-7e";
chr1	.	miRNA	56487580	56487664	.	+	.	ID="rno-mir-125a";
chr1	.	miRNA	64274340	64274421	.	-	.	ID="rno-mir-292";
chr1	.	miRNA	64274926	64275006	.	-	.	ID="rno-mir-290";
chr1	.	miRNA	78544318	78544414	.	+	.	ID="rno-mir-330";
chr1	.	miRNA	78904571	78904663	.	+	.	ID="rno-mir-343";
chr1	.	miRNA	95596077	95596161	.	+	.	ID="rno-mir-150";
chr10	.	miRNA	109426975	109427077	.	+	.	ID="rno-mir-3065";
chr10	.	miRNA	109426992	109427057	.	-	.	ID="rno-mir-338";
chr10	.	miRNA	20487432	20487541	.	+	.	ID="rno-mir-218-2";
chr10	.	miRNA	20695027	20695112	.	+	.	ID="rno-mir-103-1";
chr10	.	miRNA	28476368	28476462	.	-	.	ID="rno-mir-146a";
chr10	.	miRNA	35360536	35360631	.	+	.	ID="rno-mir-336";
chr10	.	miRNA	56858038	56858120	.	+	.	ID="rno-mir-324";
chr10	.	miRNA	57073846	57073914	.	+	.	ID="rno-mir-497";
chr10	.	miRNA	57074170	57074256	.	+	.	ID="rno-mir-195";
chr10	.	miRNA	62480434	62480544	.	+	.	ID="rno-mir-212";
chr10	.	miRNA	62480727	62480827	.	+	.	ID="rno-mir-132";
chr10	.	miRNA	62782723	62782817	.	+	.	ID="rno-mir-22";
chr10	.	miRNA	64129346	64129428	.	+	.	ID="rno-mir-144";
chr10	.	miRNA	64129518	64129589	.	+	.	ID="rno-mir-451";
chr10	.	miRNA	65901037	65901148	.	-	.	ID="rno-mir-3549";
chr10	.	miRNA	65901048	65901133	.	+	.	ID="rno-mir-193";
chr10	.	miRNA	65914948	65915033	.	+	.	ID="rno-mir-365";
chr10	.	miRNA	67078729	67078807	.	+	.	ID="rno-mir-423";
chr10	.	miRNA	74864500	74864591	.	-	.	ID="rno-mir-21";
chr10	.	miRNA	75386838	75386937	.	+	.	ID="rno-mir-301a";
chr10	.	miRNA	76049280	76049366	.	+	.	ID="rno-mir-142";
chr10	.	miRNA	826405	826481	.	-	.	ID="rno-mir-484";
chr10	.	miRNA	84995948	84996027	.	+	.	ID="rno-mir-196c";
chr10	.	miRNA	85049314	85049422	.	+	.	ID="rno-mir-10a";
chr10	.	miRNA	85608245	85608329	.	+	.	ID="rno-mir-152";
chr11	.	miRNA	16397544	16397624	.	+	.	ID="rno-mir-99a";
chr11	.	miRNA	16398264	16398357	.	+	.	ID="rno-let-7c-1";
chr11	.	miRNA	16443657	16443762	.	-	.	ID="rno-mir-3588";
chr11	.	miRNA	16443666	16443753	.	+	.	ID="rno-mir-125b-2";
chr11	.	miRNA	78139669	78139754	.	-	.	ID="rno-mir-28";
chr11	.	miRNA	84658785	84658864	.	+	.	ID="rno-mir-185";
chr11	.	miRNA	85885248	85885325	.	+	.	ID="rno-mir-301b";
chr11	.	miRNA	85885595	85885676	.	+	.	ID="rno-mir-130b";
chr12	.	miRNA	15778323	15778418	.	+	.	ID="rno-mir-339";
chr12	.	miRNA	17607970	17608053	.	-	.	ID="rno-mir-25";
chr12	.	miRNA	17608173	17608259	.	-	.	ID="rno-mir-93";
chr12	.	miRNA	17608382	17608463	.	-	.	ID="rno-mir-106b";
chr13	.	miRNA	101253993	101254051	.	+	.	ID="rno-mir-664-2";
chr13	.	miRNA	101312447	101312529	.	+	.	ID="rno-mir-194-1";
chr13	.	miRNA	101312688	101312784	.	+	.	ID="rno-mir-215";
chr13	.	miRNA	109352371	109352478	.	-	.	ID="rno-mir-205";
chr13	.	miRNA	110967520	110967600	.	+	.	ID="rno-mir-29b-2";
chr13	.	miRNA	110968040	110968146	.	-	.	ID="rno-mir-3556b";
chr13	.	miRNA	110968048	110968135	.	+	.	ID="rno-mir-29c";
chr13	.	miRNA	40907575	40907656	.	+	.	ID="rno-mir-128-1";
chr13	.	miRNA	45078792	45078888	.	+	.	ID="rno-mir-135b";
chr13	.	miRNA	51132498	51132614	.	-	.	ID="rno-mir-3570";
chr13	.	miRNA	51132517	51132616	.	+	.	ID="rno-mir-181a-1";
chr13	.	miRNA	51132703	51132782	.	+	.	ID="rno-mir-181b-1";
chr13	.	miRNA	73795102	73795180	.	+	.	ID="rno-mir-488";
chr13	.	miRNA	77910767	77910876	.	+	.	ID="rno-mir-199a";
chr13	.	miRNA	77916185	77916294	.	+	.	ID="rno-mir-214";
chr13	.	miRNA	77916189	77916305	.	-	.	ID="rno-mir-3120";
chr13	.	miRNA	92545075	92545173	.	-	.	ID="rno-mir-350";
chr14	.	miRNA	109666081	109666186	.	+	.	ID="rno-mir-216a";
chr14	.	miRNA	109673495	109673584	.	+	.	ID="rno-mir-217";
chr14	.	miRNA	67642357	67642466	.	-	.	ID="rno-mir-218-1";
chr14	.	miRNA	67642357	67642470	.	+	.	ID="rno-mir-3565";
chr15	.	miRNA	33051941	33052056	.	+	.	ID="rno-mir-3546";
chr15	.	miRNA	33051957	33052039	.	-	.	ID="rno-mir-208";
chr15	.	miRNA	42988355	42988433	.	+	.	ID="rno-mir-598";
chr15	.	miRNA	43944536	43944620	.	+	.	ID="rno-mir-124-1";
chr15	.	miRNA	50842958	50843039	.	+	.	ID="rno-mir-320";
chr15	.	miRNA	99853735	99853818	.	+	.	ID="rno-mir-17-1";
chr15	.	miRNA	99853871	99853966	.	+	.	ID="rno-mir-18a";
chr15	.	miRNA	99854018	99854099	.	+	.	ID="rno-mir-19a";
chr15	.	miRNA	99854190	99854274	.	+	.	ID="rno-mir-20a";
chr15	.	miRNA	99854320	99854406	.	+	.	ID="rno-mir-19b-1";
chr15	.	miRNA	99854442	99854519	.	+	.	ID="rno-mir-92a-1";
chr16	.	miRNA	10553485	10553582	.	+	.	ID="rno-mir-346";
chr16	.	miRNA	57663841	57663914	.	+	.	ID="rno-mir-383";
chr17	.	miRNA	12204082	12204178	.	+	.	ID="rno-mir-7a-1";
chr17	.	miRNA	12597361	12597436	.	+	.	ID="rno-mir-874";
chr17	.	miRNA	22119767	22119860	.	+	.	ID="rno-let-7a-1";
chr17	.	miRNA	22120131	22120227	.	-	.	ID="rno-mir-3596d";
chr17	.	miRNA	22120135	22120223	.	+	.	ID="rno-let-7f-1";
chr17	.	miRNA	22121894	22121991	.	+	.	ID="rno-let-7d";
chr17	.	miRNA	22121895	22121989	.	-	.	ID="rno-mir-3596b";
chr17	.	miRNA	7350950	7351066	.	+	.	ID="rno-mir-3074";
chr17	.	miRNA	7350971	7351038	.	-	.	ID="rno-mir-24-1";
chr17	.	miRNA	7351449	7351545	.	-	.	ID="rno-mir-27b";
chr17	.	miRNA	7351688	7351784	.	-	.	ID="rno-mir-23b";
chr17	.	miRNA	79270775	79270853	.	-	.	ID="rno-mir-466c";
chr17	.	miRNA	79288534	79288615	.	-	.	ID="rno-mir-466b-2";
chr17	.	miRNA	79291564	79291649	.	-	.	ID="rno-mir-466b-1";
chr18	.	miRNA	16219576	16219679	.	-	.	ID="rno-mir-187";
chr18	.	miRNA	2189197	2189314	.	+	.	ID="rno-mir-3582";
chr18	.	miRNA	2189216	2189302	.	-	.	ID="rno-mir-133a";
chr18	.	miRNA	2191660	2191770	.	+	.	ID="rno-mir-3571";
chr18	.	miRNA	2191671	2191757	.	-	.	ID="rno-mir-1";
chr18	.	miRNA	47881354	47881412	.	+	.	ID="rno-mir-664-1";
chr18	.	miRNA	57377783	57377895	.	+	.	ID="rno-mir-3557";
chr18	.	miRNA	57377805	57377869	.	-	.	ID="rno-mir-378";
chr18	.	miRNA	57623747	57623834	.	-	.	ID="rno-mir-145";
chr18	.	miRNA	57625113	57625217	.	-	.	ID="rno-mir-143";
chr18	.	miRNA	61512734	61512842	.	-	.	ID="rno-mir-3591";
chr18	.	miRNA	61512747	61512831	.	+	.	ID="rno-mir-122";
chr19	.	miRNA	11114660	11114741	.	-	.	ID="rno-mir-138-2";
chr19	.	miRNA	25638430	25638537	.	-	.	ID="rno-mir-24-2";
chr19	.	miRNA	25638578	25638663	.	-	.	ID="rno-mir-27a";
chr19	.	miRNA	25638744	25638818	.	-	.	ID="rno-mir-23a";
chr19	.	miRNA	25667392	25667479	.	+	.	ID="rno-mir-181c";
chr19	.	miRNA	25667567	25667649	.	+	.	ID="rno-mir-181d";
chr19	.	miRNA	35122554	35122637	.	-	.	ID="rno-mir-328a";
chr19	.	miRNA	37422704	37422802	.	+	.	ID="rno-mir-140";
chr2	.	miRNA	102699467	102699574	.	+	.	ID="rno-mir-124-2";
chr2	.	miRNA	114095878	114095975	.	+	.	ID="rno-mir-551b";
chr2	.	miRNA	12259488	12259605	.	+	.	ID="rno-mir-3597-2";
chr2	.	miRNA	12259506	12259592	.	-	.	ID="rno-mir-9-2";
chr2	.	miRNA	158992234	158992331	.	+	.	ID="rno-mir-15b";
chr2	.	miRNA	158992383	158992477	.	+	.	ID="rno-mir-16";
chr2	.	miRNA	180293000	180293107	.	-	.	ID="rno-mir-3597-1";
chr2	.	miRNA	180293009	180293097	.	+	.	ID="rno-mir-9-1";
chr2	.	miRNA	181395426	181395508	.	-	.	ID="rno-mir-92b";
chr2	.	miRNA	182295090	182295167	.	+	.	ID="rno-mir-190b";
chr2	.	miRNA	214802296	214802397	.	+	.	ID="rno-mir-137";
chr2	.	miRNA	218940569	218940648	.	-	.	ID="rno-mir-760";
chr2	.	miRNA	255655016	255655100	.	+	.	ID="rno-mir-186";
chr2	.	miRNA	44418273	44418363	.	+	.	ID="rno-mir-449a";
chr20	.	miRNA	2958184	2958243	.	+	.	ID="rno-mir-877";
chr20	.	miRNA	4967801	4967910	.	+	.	ID="rno-mir-219-1";
chr20	.	miRNA	4967805	4967863	.	-	.	ID="rno-mir-2964";
chr3	.	miRNA	103253457	103253533	.	+	.	ID="rno-mir-674";
chr3	.	miRNA	118996602	118996687	.	+	.	ID="rno-mir-103-2";
chr3	.	miRNA	146127959	146128023	.	+	.	ID="rno-mir-499";
chr3	.	miRNA	165193820	165193897	.	-	.	ID="rno-mir-296";
chr3	.	miRNA	165194273	165194354	.	-	.	ID="rno-mir-298";
chr3	.	miRNA	170004571	170004657	.	+	.	ID="rno-mir-124-3";
chr3	.	miRNA	18650904	18651020	.	+	.	ID="rno-mir-181a-2";
chr3	.	miRNA	18652007	18652094	.	+	.	ID="rno-mir-181b-2";
chr3	.	miRNA	4768093	4768210	.	-	.	ID="rno-mir-3567";
chr3	.	miRNA	4768117	4768189	.	+	.	ID="rno-mir-126";
chr3	.	miRNA	57340855	57340959	.	+	.	ID="rno-mir-10b";
chr3	.	miRNA	67949594	67949681	.	-	.	ID="rno-mir-130a";
chr3	.	miRNA	67949601	67949674	.	+	.	ID="rno-mir-3590";
chr3	.	miRNA	78648931	78649027	.	-	.	ID="rno-mir-129-2";
chr3	.	miRNA	8833902	8834001	.	+	.	ID="rno-mir-2964";
chr3	.	miRNA	8833905	8834000	.	-	.	ID="rno-mir-219-2";
chr4	.	miRNA	160840904	160840997	.	-	.	ID="rno-mir-141";
chr4	.	miRNA	160841317	160841431	.	+	.	ID="rno-mir-3575";
chr4	.	miRNA	160841344	160841412	.	-	.	ID="rno-mir-200c";
chr4	.	miRNA	21126240	21126315	.	-	.	ID="rno-mir-879";
chr4	.	miRNA	28518260	28518365	.	-	.	ID="rno-mir-489";
chr4	.	miRNA	55892162	55892233	.	+	.	ID="rno-mir-129-1";
chr4	.	miRNA	57071295	57071356	.	-	.	ID="rno-mir-182";
chr4	.	miRNA	57074891	57074996	.	-	.	ID="rno-mir-96";
chr4	.	miRNA	57075094	57075203	.	-	.	ID="rno-mir-183";
chr4	.	miRNA	57075097	57075202	.	+	.	ID="rno-mir-3553";
chr4	.	miRNA	58107748	58107865	.	+	.	ID="rno-mir-3556a";
chr4	.	miRNA	58107760	58107847	.	-	.	ID="rno-mir-29a";
chr4	.	miRNA	58108112	58108174	.	+	.	ID="rno-mir-3587";
chr4	.	miRNA	58108139	58108219	.	-	.	ID="rno-mir-29b-1";
chr4	.	miRNA	80530379	80530463	.	-	.	ID="rno-mir-196b";
chr5	.	miRNA	108497643	108497760	.	+	.	ID="rno-mir-3554";
chr5	.	miRNA	108497649	108497754	.	-	.	ID="rno-mir-31";
chr5	.	miRNA	114979205	114979285	.	+	.	ID="rno-mir-872";
chr5	.	miRNA	121990585	121990659	.	-	.	ID="rno-mir-101a";
chr5	.	miRNA	141362120	141362208	.	-	.	ID="rno-mir-30c-1";
chr5	.	miRNA	141365115	141365206	.	-	.	ID="rno-mir-30e";
chr5	.	miRNA	167187897	167187998	.	+	.	ID="rno-mir-34a";
chr5	.	miRNA	172897147	172897244	.	-	.	ID="rno-mir-429";
chr5	.	miRNA	172898207	172898326	.	+	.	ID="rno-mir-3548";
chr5	.	miRNA	172898220	172898308	.	-	.	ID="rno-mir-200a";
chr5	.	miRNA	172899003	172899092	.	-	.	ID="rno-mir-200b";
chr5	.	miRNA	53454915	53454991	.	-	.	ID="rno-mir-873";
chr5	.	miRNA	58101176	58101275	.	+	.	ID="rno-mir-207";
chr5	.	miRNA	74797826	74797895	.	-	.	ID="rno-mir-32";
chr5	.	miRNA	80239847	80239924	.	+	.	ID="rno-mir-455";
chr6	.	miRNA	132990797	132990895	.	+	.	ID="rno-mir-342";
chr6	.	miRNA	133178806	133178901	.	+	.	ID="rno-mir-345";
chr6	.	miRNA	134141361	134141436	.	+	.	ID="rno-mir-770";
chr6	.	miRNA	134149777	134149859	.	+	.	ID="rno-mir-673";
chr6	.	miRNA	134170340	134170423	.	+	.	ID="rno-mir-493";
chr6	.	miRNA	134176751	134176847	.	+	.	ID="rno-mir-337";
chr6	.	miRNA	134176763	134176850	.	-	.	ID="rno-mir-3544";
chr6	.	miRNA	134177033	134177116	.	+	.	ID="rno-mir-540";
chr6	.	miRNA	134182307	134182420	.	+	.	ID="rno-mir-431";
chr6	.	miRNA	134183216	134183308	.	+	.	ID="rno-mir-433";
chr6	.	miRNA	134184312	134184408	.	+	.	ID="rno-mir-127";
chr6	.	miRNA	134186227	134186341	.	-	.	ID="rno-mir-3543";
chr6	.	miRNA	134186260	134186340	.	+	.	ID="rno-mir-434";
chr6	.	miRNA	134186977	134187058	.	+	.	ID="rno-mir-136";
chr6	.	miRNA	134203518	134203613	.	+	.	ID="rno-mir-341";
chr6	.	miRNA	134210194	134210272	.	+	.	ID="rno-mir-370";
chr6	.	miRNA	134388198	134388282	.	+	.	ID="rno-mir-379";
chr6	.	miRNA	134389347	134389422	.	+	.	ID="rno-mir-411";
chr6	.	miRNA	134389793	134389910	.	-	.	ID="rno-mir-3563";
chr6	.	miRNA	134389822	134389884	.	+	.	ID="rno-mir-299";
chr6	.	miRNA	134390971	134391083	.	-	.	ID="rno-mir-3579";
chr6	.	miRNA	134390988	134391064	.	+	.	ID="rno-mir-380";
chr6	.	miRNA	134391697	134391782	.	+	.	ID="rno-mir-323";
chr6	.	miRNA	134391996	134392073	.	+	.	ID="rno-mir-758";
chr6	.	miRNA	134392666	134392762	.	+	.	ID="rno-mir-329";
chr6	.	miRNA	134394868	134394950	.	+	.	ID="rno-mir-494";
chr6	.	miRNA	134397158	134397237	.	+	.	ID="rno-mir-543";
chr6	.	miRNA	134399218	134399297	.	+	.	ID="rno-mir-495";
chr6	.	miRNA	134403524	134403607	.	+	.	ID="rno-mir-376c";
chr6	.	miRNA	134404180	134404265	.	+	.	ID="rno-mir-376b";
chr6	.	miRNA	134404672	134404791	.	-	.	ID="rno-mir-3595";
chr6	.	miRNA	134404690	134404771	.	+	.	ID="rno-mir-376a";
chr6	.	miRNA	134405237	134405315	.	+	.	ID="rno-mir-300";
chr6	.	miRNA	134407700	134407760	.	+	.	ID="rno-mir-381";
chr6	.	miRNA	134408209	134408290	.	+	.	ID="rno-mir-487b";
chr6	.	miRNA	134408897	134409011	.	-	.	ID="rno-mir-3576";
chr6	.	miRNA	134408917	134408992	.	+	.	ID="rno-mir-539";
chr6	.	miRNA	134415246	134415361	.	-	.	ID="rno-mir-3592";
chr6	.	miRNA	134415263	134415342	.	+	.	ID="rno-mir-382";
chr6	.	miRNA	134415632	134415704	.	+	.	ID="rno-mir-134";
chr6	.	miRNA	134416384	134416462	.	+	.	ID="rno-mir-485";
chr6	.	miRNA	134419671	134419754	.	+	.	ID="rno-mir-154";
chr6	.	miRNA	134421775	134421846	.	+	.	ID="rno-mir-377";
chr6	.	miRNA	134423740	134423829	.	+	.	ID="rno-mir-541";
chr6	.	miRNA	134424503	134424582	.	-	.	ID="rno-mir-3581";
chr6	.	miRNA	134424504	134424580	.	+	.	ID="rno-mir-409";
chr6	.	miRNA	134424656	134424725	.	+	.	ID="rno-mir-412";
chr6	.	miRNA	134424757	134424873	.	-	.	ID="rno-mir-3578";
chr6	.	miRNA	134424778	134424856	.	+	.	ID="rno-mir-369";
chr6	.	miRNA	134425082	134425157	.	+	.	ID="rno-mir-410";
chr6	.	miRNA	136932075	136932189	.	-	.	ID="rno-mir-3545";
chr6	.	miRNA	136932089	136932185	.	+	.	ID="rno-mir-203";
chr6	.	miRNA	144521037	144521123	.	+	.	ID="rno-mir-153";
chr7	.	miRNA	105815917	105816003	.	-	.	ID="rno-mir-30b";
chr7	.	miRNA	105819720	105819801	.	-	.	ID="rno-mir-30d";
chr7	.	miRNA	110979296	110979392	.	-	.	ID="rno-mir-151";
chr7	.	miRNA	110979296	110979415	.	+	.	ID="rno-mir-3586";
chr7	.	miRNA	120573219	120573287	.	+	.	ID="rno-mir-33";
chr7	.	miRNA	123700790	123700884	.	+	.	ID="rno-let-7c-2";
chr7	.	miRNA	123701205	123701289	.	+	.	ID="rno-let-7b";
chr7	.	miRNA	141736759	141736868	.	+	.	ID="rno-mir-196a";
chr7	.	miRNA	142195694	142195790	.	+	.	ID="rno-mir-148b";
chr7	.	miRNA	29077659	29077758	.	-	.	ID="rno-mir-135a";
chr7	.	miRNA	31089764	31089859	.	-	.	ID="rno-mir-331";
chr7	.	miRNA	62755360	62755444	.	-	.	ID="rno-let-7i";
chr8	.	miRNA	113614344	113614463	.	-	.	ID="rno-mir-3555";
chr8	.	miRNA	113614360	113614450	.	+	.	ID="rno-mir-191";
chr8	.	miRNA	113614817	113614899	.	+	.	ID="rno-mir-425";
chr8	.	miRNA	116727237	116727320	.	-	.	ID="rno-mir-128-2";
chr8	.	miRNA	123981620	123981709	.	+	.	ID="rno-mir-26a";
chr8	.	miRNA	127390278	127390376	.	+	.	ID="rno-mir-138-1";
chr8	.	miRNA	44518670	44518749	.	+	.	ID="rno-mir-100";
chr8	.	miRNA	44525759	44525872	.	-	.	ID="rno-mir-3596a";
chr8	.	miRNA	44525769	44525864	.	+	.	ID="rno-let-7a-2";
chr8	.	miRNA	44570155	44570241	.	+	.	ID="rno-mir-125b-1";
chr8	.	miRNA	54422052	54422128	.	-	.	ID="rno-mir-34c";
chr8	.	miRNA	54422570	54422653	.	-	.	ID="rno-mir-34b";
chr8	.	miRNA	71549023	71549107	.	-	.	ID="rno-mir-190";
chr8	.	miRNA	94692573	94692649	.	-	.	ID="rno-mir-184";
chr9	.	miRNA	19401985	19402068	.	+	.	ID="rno-mir-206";
chr9	.	miRNA	19405870	19405953	.	+	.	ID="rno-mir-133b";
chr9	.	miRNA	22142889	22142959	.	+	.	ID="rno-mir-30a";
chr9	.	miRNA	22162630	22162713	.	+	.	ID="rno-mir-30c-2";
chr9	.	miRNA	73734062	73734146	.	+	.	ID="rno-mir-26b";
chr9	.	miRNA	74233499	74233573	.	-	.	ID="rno-mir-375";
chrX	.	miRNA	101800145	101800214	.	-	.	ID="rno-mir-361";
chrX	.	miRNA	139740651	139740737	.	-	.	ID="rno-mir-363";
chrX	.	miRNA	139740803	139740893	.	-	.	ID="rno-mir-92a-2";
chrX	.	miRNA	139740932	139741027	.	-	.	ID="rno-mir-19b-2";
chrX	.	miRNA	139741071	139741142	.	-	.	ID="rno-mir-20b";
chrX	.	miRNA	139741444	139741521	.	-	.	ID="rno-mir-17-2";
chrX	.	miRNA	139994947	139995037	.	-	.	ID="rno-mir-450a";
chrX	.	miRNA	139996190	139996268	.	-	.	ID="rno-mir-542";
chrX	.	miRNA	139999130	139999210	.	-	.	ID="rno-mir-351";
chrX	.	miRNA	139999870	139999940	.	-	.	ID="rno-mir-503";
chrX	.	miRNA	140000161	140000255	.	-	.	ID="rno-mir-322";
chrX	.	miRNA	145928976	145929087	.	+	.	ID="rno-mir-3589";
chrX	.	miRNA	145928998	145929064	.	-	.	ID="rno-mir-505";
chrX	.	miRNA	14935056	14935158	.	+	.	ID="rno-mir-222";
chrX	.	miRNA	14935617	14935725	.	+	.	ID="rno-mir-221";
chrX	.	miRNA	152821786	152821861	.	-	.	ID="rno-mir-743a";
chrX	.	miRNA	152822276	152822352	.	-	.	ID="rno-mir-743b";
chrX	.	miRNA	152829269	152829345	.	-	.	ID="rno-mir-742";
chrX	.	miRNA	152829659	152829735	.	-	.	ID="rno-mir-883";
chrX	.	miRNA	152840380	152840457	.	-	.	ID="rno-mir-471";
chrX	.	miRNA	152844306	152844383	.	-	.	ID="rno-mir-463";
chrX	.	miRNA	152850266	152850343	.	-	.	ID="rno-mir-880";
chrX	.	miRNA	152851739	152851815	.	-	.	ID="rno-mir-878";
chrX	.	miRNA	152852188	152852264	.	-	.	ID="rno-mir-881";
chrX	.	miRNA	152856065	152856141	.	-	.	ID="rno-mir-871";
chrX	.	miRNA	158348507	158348588	.	+	.	ID="rno-mir-224";
chrX	.	miRNA	27323147	27323225	.	+	.	ID="rno-mir-532";
chrX	.	miRNA	27323547	27323626	.	+	.	ID="rno-mir-188";
chrX	.	miRNA	27331140	27331251	.	-	.	ID="rno-mir-3560";
chrX	.	miRNA	27331151	27331234	.	+	.	ID="rno-mir-501";
chrX	.	miRNA	27334609	27334688	.	+	.	ID="rno-mir-500";
chrX	.	miRNA	31053516	31053627	.	-	.	ID="rno-mir-448";
chrX	.	miRNA	35821324	35821404	.	-	.	ID="rno-mir-652";
chrX	.	miRNA	41376943	41377025	.	+	.	ID="rno-let-7f-2";
chrX	.	miRNA	41377546	41377653	.	+	.	ID="rno-mir-98";
chrX	.	miRNA	83869053	83869162	.	+	.	ID="rno-mir-223";
chrX	.	miRNA	91563416	91563494	.	-	.	ID="rno-mir-421";
chrX	.	miRNA	91563572	91563639	.	-	.	ID="rno-mir-374";
chrX	.	miRNA	92107908	92107987	.	-	.	ID="rno-mir-672";
chrX	.	miRNA	93446892	93446974	.	-	.	ID="rno-mir-384";
chrX	.	miRNA	93480419	93480516	.	-	.	ID="rno-mir-325";
