# Supplementary material for: Small RNA expression and strain specificity in the rat
Source: BMC Genomics. 2010 Apr 19;11:249. doi: 10.1186/1471-2164-11-249 (PMC2864251; doi:10.1186/1471-2164-11-249)
Supplement: Additional file 5 — File S3. GFF of all homologous pre-miRNAs. [file 1471-2164-11-249-S5.TXT]

# File S3. GFF: homologous pre-miRNAs in the rat
chr1	.	miRNA	199758111	199758226	.	-	.	ID="rno-mir-202";
chr1	.	miRNA	202824489	202824599	.	-	.	ID="rno-mir-675";
chr1	.	miRNA	64272841	64272928	.	-	.	ID="rno-mir-295";
chr1	.	miRNA	64273309	64273420	.	-	.	ID="rno-mir-293";
chr1	.	miRNA	64274052	64274159	.	-	.	ID="rno-mir-291b";
chr1	.	miRNA	73183800	73183887	.	+	.	ID="rno-mir-295";
chr11	.	miRNA	33538456	33538565	.	+	.	ID="rno-mir-802";
chr11	.	miRNA	82536253	82536370	.	-	.	ID="rno-mir-1224";
chr12	.	miRNA	20861557	20861663	.	+	.	ID="rno-mir-702";
chr14	.	miRNA	109655043	109655144	.	+	.	ID="rno-mir-216b";
chr14	.	miRNA	46393625	46393742	.	+	.	ID="rno-mir-328b";
chr15	.	miRNA	33078016	33078127	.	-	.	ID="rno-mir-208b";
chr17	.	miRNA	79266511	79266603	.	-	.	ID="rno-mir-466d";
chr17	.	miRNA	88441489	88441573	.	+	.	ID="rno-mir-511";
chr2	.	miRNA	40714094	40714201	.	+	.	ID="rno-mir-582";
chr2	.	miRNA	44416738	44416836	.	+	.	ID="rno-mir-449c";
chr4	.	miRNA	28517611	28517723	.	-	.	ID="rno-mir-653";
chr4	.	miRNA	63815380	63815487	.	+	.	ID="rno-mir-490";
chr6	.	miRNA	134177278	134177394	.	+	.	ID="rno-mir-665";
chr6	.	miRNA	134203856	134203937	.	+	.	ID="rno-mir-1188";
chr6	.	miRNA	134395196	134395315	.	+	.	ID="rno-mir-1193";
chr6	.	miRNA	134397005	134397121	.	+	.	ID="rno-mir-666";
chr6	.	miRNA	134400488	134400607	.	+	.	ID="rno-mir-667";
chr6	.	miRNA	134410238	134410343	.	+	.	ID="rno-mir-544";
chr6	.	miRNA	134420356	134420462	.	+	.	ID="rno-mir-496";
chr7	.	miRNA	122973514	122973633	.	-	.	ID="rno-mir-1249";
chrX	.	miRNA	152868871	152868967	.	-	.	ID="rno-mir-465";
chrX	.	miRNA	154169122	154169241	.	-	.	ID="rno-mir-201";
chrX	.	miRNA	154169434	154169531	.	-	.	ID="rno-mir-547";
chrX	.	miRNA	27330423	27330542	.	+	.	ID="rno-mir-362";
chrX	.	miRNA	31207233	31207341	.	-	.	ID="rno-mir-764";
