# Supplementary material for: Small RNA expression and strain specificity in the rat
Source: BMC Genomics. 2010 Apr 19;11:249. doi: 10.1186/1471-2164-11-249 (PMC2864251; doi:10.1186/1471-2164-11-249)
Supplement: Additional file 6 — File S4. GFF of all novel pre-miRNAs. [file 1471-2164-11-249-S6.TXT]

# File S4. GFF: novel pre-miRNAs in the rat
chr1	.	miRNA	115319456	115319553	.	-	.	ID="rno-mir-344b-1";
chr1	.	miRNA	115328332	115328402	.	-	.	ID="rno-mir-344b-2";
chr1	.	miRNA	248574570	248574658	.	+	.	ID="rno-mir-3085";
chr1	.	miRNA	253307488	253307568	.	-	.	ID="rno-mir-3584";
chr1	.	miRNA	63873993	63874100	.	-	.	ID="rno-mir-3572";
chr1	.	miRNA	85634969	85635044	.	+	.	ID="rno-mir-3569";
chr10	.	miRNA	105897773	105897885	.	+	.	ID="rno-mir-3577";
chr10	.	miRNA	10778320	10778420	.	-	.	ID="rno-mir-3568";
chr10	.	miRNA	109476482	109476546	.	-	.	ID="rno-mir-3594";
chr10	.	miRNA	109478589	109478700	.	-	.	ID="rno-mir-3562";
chr10	.	miRNA	14493066	14493175	.	-	.	ID="rno-mir-3547";
chr17	.	miRNA	15151552	15151668	.	+	.	ID="rno-mir-3542";
chr17	.	miRNA	29445701	29445809	.	+	.	ID="rno-mir-3566";
chr18	.	miRNA	28178215	28178311	.	+	.	ID="rno-mir-1949";
chr19	.	miRNA	24884930	24885043	.	+	.	ID="rno-mir-3550";
chr19	.	miRNA	52056159	52056270	.	+	.	ID="rno-mir-3564";
chr2	.	miRNA	172272165	172272274	.	-	.	ID="rno-mir-2985";
chr2	.	miRNA	181255559	181255662	.	+	.	ID="rno-mir-3541";
chr5	.	miRNA	152608900	152608989	.	-	.	ID="rno-mir-3583";
chr6	.	miRNA	10867923	10868036	.	+	.	ID="rno-mir-3558";
chr6	.	miRNA	76163538	76163628	.	-	.	ID="rno-mir-3593";
chr7	.	miRNA	22452263	22452371	.	-	.	ID="rno-mir-3561";
chrX	.	miRNA	152841101	152841182	.	-	.	ID="rno-mir-3551";
chrX	.	miRNA	152842633	152842728	.	-	.	ID="rno-mir-741";
chrX	.	miRNA	152867129	152867209	.	-	.	ID="rno-mir-3580";
chrX	.	miRNA	154164067	154164184	.	-	.	ID="rno-mir-3585";
chrX	.	miRNA	31199363	31199450	.	-	.	ID="rno-mir-1912";
chrX	.	miRNA	31209114	31209218	.	-	.	ID="rno-mir-3552";
chrX	.	miRNA	87164921	87164992	.	+	.	ID="rno-mir-3573";
chrX	.	miRNA	92588220	92588334	.	-	.	ID="rno-mir-3559";
