# Supplementary material for: Small RNA expression and strain specificity in the rat
Source: BMC Genomics. 2010 Apr 19;11:249. doi: 10.1186/1471-2164-11-249 (PMC2864251; doi:10.1186/1471-2164-11-249)
Supplement: Additional file 7 — File S5. fastafile of miRNAs without known seeds in vertebrates. [file 1471-2164-11-249-S7.TXT]

#File S5 miRNAs with seeds unknown in vertebrates
>rno-mir-344b-2_3P
GGTATAACCAAAGCCCGA
>rno-mir-3120_3P
CACAGCAAGTGTAGACAGGCA
>rno-mir-664-1_5P
CTGGCTGGGGAAAAAGATTGG
>rno-mir-412_5P
TGGTCGACCAGCTGGAAAGT
>rno-mir-3558_5P
CCATAGAAGTCATCCCACAGTGC
>rno-mir-141_5P
TCCATCTTCCAGTGCAGTGTT
>rno-mir-3583_5P
agcatgaagagttcagatca
>rno-mir-211_3P
GCAAGGACAGCAAAGGGGG
>rno-mir-3547_3P
TGAGCACCACCCCTCTCTCAGA
>rno-mir-3578_3P
GCGAATATAACACGGTCGATCT
>rno-mir-3555_5P
GAACGAAATCCAAGTGCAGCT
>rno-mir-381_5P
AGCGAGGTTGCCCTTTGTATAT
>rno-mir-3593_5P
TGGCCTCCGCAGGGTTGAAGCT
>rno-mir-3572_3P
TTACACTTGCCCTTTTTTCCCCA
>rno-mir-3597-2_5P
TTCGGTTATCTAGCTTTAT
>rno-mir-511_3P
AATGTGTAGCAAAAGACAGGA
>rno-mir-3543_5P
CAGGAGTCGAGTGATGGTTCAAA
>rno-mir-3556b_5P
ACCGATTTCAAATGGTGCTA
>rno-mir-874_5P
CGGCCCCACGCACCAGGGTAAGA
>rno-mir-1912_5P
TGCTCATTGCATGGGCTATGT
>rno-mir-7a-2_3P
CAACAAGTCCCAGTCTGCCACA
>rno-mir-871_3P
TGACTGGCACCATACTGGATAA
>rno-mir-3542_3P
AAGGCTCTTCTTTCCTTGCAG
>rno-mir-337_5P
CGGCGTCATGCAGGAGTTGATT
>rno-mir-3545_3P
TTGAACTGTTAAGAACCACTGGA
>rno-mir-201_3P
TGAACAGCGCCTTTCTGTGTAG
>rno-mir-146a_3P
ACCTGTGAAGTTCAGTTCTTTA
>rno-mir-192_3P
CTGCCAGTTCCATAGGTCACA
>rno-mir-3562_5P
TTGGGGCAGTGGCTGGATGGGA
>rno-mir-3597-1_5P
TTCGGTTATCTAGCTTTAT
>rno-mir-3551_3P
TGAAATTCACCATGGTGGGTAA
>rno-mir-298_3P
AGGAACTAGCCTTCTCTCTGCT
>rno-mir-3597-3_3P
ATACAGCTAGATAACCAA
>rno-mir-451_3P
atggtaatggttctcttgctgct
>rno-mir-673_3P
TCCGGGACTGAGTTCTGTGCAC
>rno-mir-3546_3P
ATAACCCGGGCCAAAAGCTCAC
>rno-mir-3567_3P
TACCAAAAGTAATAATGTGCTG
>rno-mir-672_3P
ACACACAGTCGCCATCTTCGAA
>rno-mir-152_5P
AGGTTCTGTGATACACTCCGACTC
>rno-mir-541_3P
AGTGGCGAACACAGAATCCATAC
>rno-mir-3597-2_3P
ACACTCATACAGCTAGATAACCA
>rno-mir-3597-3_5P
TTCGGTTATCTAGCTTTAT
>rno-mir-181a-2_3P
ACCACCAACCGTTGACTGTACCT
>rno-mir-377_3P
TGAATCACACAAAGGCAACTTTT
>rno-mir-3065_3P
TCAGCACCAGGATATTGTTGGGGA
>rno-mir-3549_3P
ATCTTGCCCGCAAAGACCC
>rno-mir-3584_3P
GCCCGCATCTCTGGATCCC
>rno-mir-449c_3P
TAGAACTTCGTCCCAAC
>rno-mir-802_3P
ACGGAGAGTCTTTGTCACTCAGT
>rno-mir-134_3P
CTGTGGGCCACCTAGTCACCAA
>rno-mir-652_5P
ACAACCCTAGGAGGGGGTGCCAT
>rno-mir-383_3P
CCACAGCACTGCCTGGTCAGA
>rno-mir-3577_3P
TCTGTCCCTCTTGGCCCTTA
>rno-mir-3579_3P
GCGCATGTTCTATGGTCAACCA
>rno-mir-190b_3P
AACTAAATGTCAAACATTCT
>rno-mir-3541_3P
TCCCTCCCCCTCACTGCACAGA
>rno-mir-1912_3P
CACAGAACATGCAGTGAGAA
>rno-mir-3566_3P
CTGCCTAACAATGAACTACC
>rno-mir-544_5P
CTTGTTAAAAAGCAGATTCT
>rno-mir-3586_3P
ATACTAGACTGTGAGCTCCTCGA
>rno-mir-3559_5P
TGACAGACTTAGTACTACATGA
>rno-mir-3596b_3P
AACTATGCAACCTACTACCT
>rno-mir-101b_5P
CGGTTATCATGGTACCGATGCT
>rno-mir-3597-1_3P
ATACAGCTAGATAACCAA
>rno-mir-3592_5P
AAGTGTTGTCCGTGAATGATT
>rno-mir-3560_5P
CAAATCCTTGCCCGGGTGCATT
>rno-mir-3561_3P
TATCCAGGGTAGACACTCAGA
>rno-mir-702_5P
GTGAGTGGGGTGGTTGGCATG
>rno-mir-128-1_5P
CGGGGCCGTAGCACTGTCTGAGA
>rno-mir-3590_3P
TAGCACAATGTGAAAAGAGCTC
>rno-mir-2964_5P
AGATGTCCAGCCACAATTCT
>rno-mir-3574_5P
TCAGCCGCTGTCACACGCACAG
>rno-mir-547_5P
TCACTTCAGGATGTACCACCCA
>rno-mir-1193_5P
TGGTAAACCGGTGACGTGC
>rno-mir-489_5P
TGTCGTATGCGTGATGACACGTTC
>rno-mir-3580_3P
TGACTAGGGTAGTATGAGTAGA
>rno-mir-653_3P
TTCACTGGGGTTTGTTTCACT
