# Supplementary material for: Small RNA expression and strain specificity in the rat
Source: BMC Genomics. 2010 Apr 19;11:249. doi: 10.1186/1471-2164-11-249 (PMC2864251; doi:10.1186/1471-2164-11-249)
Supplement: Additional file 10 — Table S2. Optimization qPCR for mir-377. [file 1471-2164-11-249-S10.XLS]

## Sheet: Sheet1
Table S2. Specific and avoidant miRNAs in six rat tissues. Minimal fold difference is 5. av: avoidant; sp_ specific
brain_av	brain_sp	heart_av	heart_sp	kidney_sp	liver_av	liver_sp	spleen_sp	testes_sp
rno-mir-214-3p	rno-mir-129-1-5p	rno-mir-466b-1-3p	rno-mir-133b-3p	rno-mir-200c-5p	rno-mir-7a-1-3p	rno-mir-31-3p	rno-mir-130b-5p	rno-mir-883-3p
rno-mir-339-3p	rno-mir-370-3p		rno-mir-499-3p	rno-mir-141-3p		rno-mir-31-5p	rno-mir-301b-5p	rno-mir-883-5p
rno-mir-199a-5p	rno-mir-218-2-3p		rno-mir-499-5p	rno-mir-429-5p		rno-mir-290-5p	rno-mir-150-3p	rno-mir-463-3p
	rno-mir-376a-3p		rno-mir-208-3p	rno-mir-10b-3p		rno-mir-122-3p	rno-mir-217-3p	rno-mir-463-5p
	rno-mir-376a-5p		rno-mir-208-5p	rno-mir-196c-3p		rno-mir-122-5p	rno-mir-217-5p	rno-mir-34c-3p
	rno-mir-337-3p		rno-mir-133a-3p	rno-mir-196c-5p		rno-mir-802-3p	rno-mir-216a-5p	rno-mir-34c-5p
	rno-mir-337-5p		rno-mir-133a-5p	rno-mir-196b-3p		rno-mir-802-5p	rno-mir-223-3p	rno-mir-449a-3p
	rno-mir-708-5p		rno-mir-1-3p	rno-mir-196b-5p		rno-mir-675-3p	rno-mir-211-3p	rno-mir-449a-5p
	rno-mir-9-3-3p		rno-mir-1-5p	rno-mir-200b-3p		rno-mir-3559-3p	rno-mir-92a-2-5p	rno-mir-881-3p
	rno-mir-9-3-5p		rno-mir-208b-5p	rno-mir-196a-5p			rno-mir-17-2-3p	rno-mir-881-5p
	rno-mir-124-1-3p			rno-mir-205-5p			rno-mir-142-3p	rno-mir-743a-3p
	rno-mir-124-1-5p			rno-mir-653-5p			rno-mir-216b-3p	rno-mir-871-3p
	rno-mir-219-2-3p						rno-mir-3558-3p	rno-mir-34b-3p
	rno-mir-128-2-3p							rno-mir-742-3p
	rno-mir-128-2-5p							rno-mir-296-3p
	rno-mir-127-3p							rno-mir-743b-3p
	rno-mir-127-5p							rno-mir-743b-5p
	rno-mir-136-3p							rno-mir-471-3p
	rno-mir-136-5p							rno-mir-471-5p
	rno-mir-383-3p							rno-mir-880-3p
	rno-mir-383-5p							rno-mir-880-5p
	rno-mir-9-2-3p							rno-mir-878-3p
	rno-mir-9-2-5p							rno-mir-547-3p
	rno-mir-412-3p							rno-mir-547-5p
	rno-mir-412-5p							rno-mir-449c-3p
	rno-mir-206-5p							rno-mir-201-3p
	rno-mir-879-3p							rno-mir-201-5p
	rno-mir-409-5p							rno-mir-465-3p
	rno-mir-539-5p							rno-mir-202-3p
	rno-mir-487b-3p							rno-mir-202-5p
	rno-mir-379-5p							rno-mir-3551-3p
	rno-mir-129-2-5p							rno-mir-3580-3p
	rno-mir-336-5p							rno-mir-3580-5p
	rno-mir-758-3p							rno-mir-3585-3p
	rno-mir-92b-3p							rno-mir-741-3p
	rno-mir-382-5p
	rno-mir-488-3p
	rno-mir-488-5p
	rno-mir-124-2-3p
	rno-mir-124-2-5p
	rno-mir-598-3p
	rno-mir-190b-3p
	rno-mir-377-3p
	rno-mir-377-5p
	rno-mir-329-3p
	rno-mir-329-5p
	rno-mir-138-2-3p
	rno-mir-138-2-5p
	rno-mir-673-3p
	rno-mir-384-3p
	rno-mir-384-5p
	rno-mir-154-5p
	rno-mir-551b-3p
	rno-mir-551b-5p
	rno-mir-326-5p
	rno-mir-137-3p
	rno-mir-137-5p
	rno-mir-9-1-3p
	rno-mir-9-1-5p
	rno-mir-369-3p
	rno-mir-369-5p
	rno-mir-495-3p
	rno-mir-493-3p
	rno-mir-134-3p
	rno-mir-134-5p
	rno-mir-410-3p
	rno-mir-300-3p
	rno-mir-300-5p
	rno-mir-124-3-3p
	rno-mir-124-3-5p
	rno-mir-3563-3p
	rno-mir-431-3p
	rno-mir-431-5p
	rno-mir-128-1-3p
	rno-mir-128-1-5p
	rno-mir-543-3p
	rno-mir-543-5p
	rno-mir-344a-1-3p
	rno-mir-153-3p
	rno-mir-153-5p
	rno-mir-344a-2-3p
	rno-mir-873-3p
	rno-mir-138-1-3p
	rno-mir-138-1-5p
	rno-mir-485-3p
	rno-mir-485-5p
	rno-mir-770-3p
	rno-mir-770-5p
	rno-mir-135a-3p
	rno-mir-135a-5p
	rno-mir-7a-2-3p
	rno-mir-433-3p
	rno-mir-433-5p
	rno-mir-448-3p
	rno-mir-448-5p
	rno-mir-323-3p
	rno-mir-323-5p
	rno-mir-376b-3p
	rno-mir-376b-5p
	rno-mir-346-5p
	rno-mir-380-3p
	rno-mir-380-5p
	rno-mir-434-3p
	rno-mir-132-3p
	rno-mir-132-5p
	rno-mir-338-3p
	rno-mir-338-5p
	rno-mir-665-3p
	rno-mir-1193-5p
	rno-mir-667-3p
	rno-mir-667-5p
	rno-mir-544-3p
	rno-mir-764-3p
	rno-mir-764-5p
	rno-mir-582-3p
	rno-mir-1188-3p
	rno-mir-1188-5p
	rno-mir-1224-5p
	rno-mir-666-3p
	rno-mir-666-5p
	rno-mir-496-3p
	rno-mir-496-5p
	rno-mir-344b-2-3p
	rno-mir-344b-2-5p
	rno-mir-3085-3p
	rno-mir-1912-3p
	rno-mir-1912-5p
	rno-mir-344b-1-3p
	rno-mir-344b-1-5p
	rno-mir-3552-5p
	rno-mir-2985-3p
	rno-mir-3594-3p
	rno-mir-3547-3p
