# Supplementary material for: Small RNA expression and strain specificity in the rat
Source: BMC Genomics. 2010 Apr 19;11:249. doi: 10.1186/1471-2164-11-249 (PMC2864251; doi:10.1186/1471-2164-11-249)
Supplement: Additional file 11 — Table S3. Strain specific and avoidant miRNAs in six rat tissues. [file 1471-2164-11-249-S11.XLS]

## Sheet: Sheet1
Table S3. Optimization qPCR for miR377
Assay to verify the specificity of the primers. Cycle threshold (Ct) values obtained by qPCR on diluted synthetic miRNAs. The consensus miRNA is most efficiently amplified by the consenus-recognizing primer, whereas the edited miRNA is most efficiently amplified by the edited-recognizing primer. Na: not applicable (Ct value not determined due to low concentration of amplicons)
				dilution
synthetic miRNA	primer	10^3	10^4	10^5	10^6	10^7
consensus	consensus	25.33	29.88	34.7433	38.9067	44.5	Ct value
consensus	edited	30.4033	34.5133	40.0233	43.0133	51.92
edited	consensus	38.1567	41.2933	48.7433	48.1	na
edited	edited	25.74	29.09	33.27	36.65	42.175
consensus	consensus	0.298161	0.513907	0.748487	0.834286	1.03238	sd (n = 3)
consensus	edited	0.234592	0.150444	1.44597	0.829237	na
edited	consensus	0.984344	1.21878	3.4396	na	na
edited	edited	0.571664	0.317648	0.461844	0.771492	1.53442
