# Supplementary material for: Small RNA expression and strain specificity in the rat
Source: BMC Genomics. 2010 Apr 19;11:249. doi: 10.1186/1471-2164-11-249 (PMC2864251; doi:10.1186/1471-2164-11-249)
Supplement: Additional file 14 — Table S4. piRNA clusters. [file 1471-2164-11-249-S14.TXT]

#Table S4 piRNA clusters: chr, start, end, strand
#mapped to RGSC3.4
chr10	36512951	36521590	-
chr10	48508049	48508667	-
chr10	59659822	59666691	-
chr10	92610558	92617280	-
chr10	94574932	94583881	-
chr10	97742436	97748755	-
chr10	15550114	15554172	+
chr10	15706197	15717543	+
chr10	59967283	59974921	+
chr10	84467735	84475770	+
chr10	90641081	90647976	+
chr10	92616057	92640295	+
chr10	94557122	94563558	+
chr10	94581144	94582790	+
chr10	95451439	95454886	+
chr11	82895639	82912866	-
chr11	84931788	84973669	-
chr11	85518313	85520202	-
chr11	82907609	82913789	+
chr11	84961493	84973847	+
chr11	84985948	84991835	+
chr12	11120287	11124729	-
chr12	11129298	11129774	-
chr12	27559223	27564399	-
chr12	43044162	43049193	-
chr12	44254521	44276965	-
chr12	44279848	44321866	-
chr12	5595818	5636897	+
chr12	11103823	11108945	+
chr12	11110596	11112637	+
chr12	20775767	20775864	+
chr12	20779276	20779496	+
chr12	20787520	20793532	+
chr12	27573639	27576343	+
chr12	43044126	43077994	+
chr12	44204899	44209394	+
chr12	44271939	44274746	+
chr12	44281590	44328556	+
chr13	45889931	45895474	-
chr13	71877429	71880541	-
chr13	73584798	73597034	-
chr13	73605393	73627274	-
chr13	73628760	73642633	-
chr13	37640451	37645459	+
chr13	73628774	73647641	+
chr14	3286458	3288414	-
chr14	20909797	20913214	-
chr14	42001702	42007852	-
chr14	86160680	86161585	-
chr14	103209273	103211074	-
chr15	184144	259915	-
chr15	44174298	44181516	-
chr15	249610	261881	+
chr15	84141882	84148430	+
chr16	48553750	48555904	-
chr16	71299798	71304340	+
chr17	17490759	17494484	-
chr17	17498023	17500476	-
chr17	17501924	17507456	-
chr17	17518458	17552248	-
chr17	17554671	17556365	-
chr17	18976897	18983580	-
chr17	18999584	19000530	-
chr17	20164855	20168164	-
chr17	20354613	20362376	-
chr17	20426756	20428255	-
chr17	20450952	20458355	-
chr17	20483369	20490723	-
chr17	20793031	20802507	-
chr17	47220129	47221971	-
chr17	62932516	62933473	-
chr17	12615527	12620232	+
chr17	17498024	17498839	+
chr17	17502131	17507253	+
chr17	20185133	20198099	+
chr17	20748641	20749848	+
chr17	20758785	20772647	+
chr17	20774422	20792079	+
chr18	25032440	25036549	-
chr18	63546163	63584880	-
chr18	63570969	63588427	+
chr18	71511096	71520783	+
chr19	11529919	11533295	-
chr19	15899277	15932538	-
chr19	39605868	39612814	-
chr19	55060216	55066332	-
chr19	15927430	15945720	+
chr19	39996475	39998305	+
chr19	40004355	40013719	+
chr19	41059235	41063195	+
chr19	47313107	47321369	+
chr1	13900499	13919865	-
chr1	13921059	13928307	-
chr1	13929331	13936881	-
chr1	13941989	13958259	-
chr1	15601422	15605518	-
chr1	48277504	48279390	-
chr1	48335658	48338758	-
chr1	48345156	48347633	-
chr1	48363616	48366678	-
chr1	48369383	48378863	-
chr1	49002753	49007244	-
chr1	49020615	49045730	-
chr1	49069366	49071829	-
chr1	50779069	50783598	-
chr1	50835119	50839237	-
chr1	92601040	92604251	-
chr1	92605546	92612435	-
chr1	92628373	92628471	-
chr1	92697170	92697355	-
chr1	102010615	102018286	-
chr1	102919754	102929153	-
chr1	102938343	102939069	-
chr1	124809243	124850157	-
chr1	128250564	128267690	-
chr1	128987071	129040044	-
chr1	184345431	184356303	-
chr1	184391663	184392496	-
chr1	187302933	187303228	-
chr1	192180379	192184137	-
chr1	208476819	208480017	-
chr1	241523635	241529867	-
chr1	241533871	241534198	-
chr1	22090286	22092739	+
chr1	47726146	47730684	+
chr1	47742375	47743778	+
chr1	47745210	47745817	+
chr1	47836633	47839806	+
chr1	47847561	47866197	+
chr1	47965507	47969605	+
chr1	47970964	47974101	+
chr1	47984262	47987115	+
chr1	51022112	51036656	+
chr1	65590574	65606120	+
chr1	102750187	102750897	+
chr1	102758850	102769397	+
chr1	124833922	124875908	+
chr1	128256016	128300780	+
chr1	128302095	128304479	+
chr1	128310612	128318849	+
chr1	128999766	129024426	+
chr1	129025490	129040485	+
chr1	129042459	129058966	+
chr1	129065200	129073769	+
chr1	129082578	129088677	+
chr1	179034348	179037204	+
chr1	184398965	184403631	+
chr1	227069708	227073713	+
chr20	2085641	2091740	-
chr20	3041416	3042797	-
chr20	5478714	5565377	-
chr20	13179735	13218551	-
chr20	13219707	13222343	-
chr20	29558271	29561015	-
chr20	4259749	4275795	+
chr20	5498701	5588531	+
chr20	13190805	13223039	+
chr20	17933870	17946752	+
chr20	21878860	21881273	+
chr20	22747249	22752388	+
chr20	29897795	29918830	+
chr20	29920722	29942311	+
chr20	29946328	29959084	+
chr2	44390030	44413114	-
chr2	105652182	105654182	-
chr2	105656139	105657743	-
chr2	105659808	105659961	-
chr2	105661273	105662588	-
chr2	105665464	105668469	-
chr2	105675411	105678136	-
chr2	105685306	105685848	-
chr2	105711401	105724725	-
chr2	105726101	105732079	-
chr2	105733415	105746670	-
chr2	105748591	105771626	-
chr2	105772744	105782616	-
chr2	191038483	191043600	-
chr2	221194541	221195957	-
chr2	221200167	221200337	-
chr2	221203434	221204853	-
chr2	221205898	221206669	-
chr2	221215396	221216153	-
chr2	221221439	221221599	-
chr2	121160235	121162499	+
chr2	121194893	121202631	+
chr2	123868918	123875020	+
chr2	191062814	191068222	+
chr2	204557741	204562356	+
chr3	556409	556997	-
chr3	17325523	17334940	-
chr3	18528818	18532590	-
chr3	76919394	76941519	-
chr3	76955462	76970004	-
chr3	133018232	133021251	-
chr3	140473695	140488110	-
chr3	140672306	140673754	-
chr3	140674782	140686784	-
chr3	141058036	141065354	-
chr3	141066421	141087858	-
chr3	141684739	141691085	-
chr3	141692340	141692946	-
chr3	76928640	76979619	+
chr3	76989223	77005069	+
chr3	115211047	115214348	+
chr3	115216056	115216400	+
chr3	115224644	115225848	+
chr3	115226925	115236188	+
chr3	137425445	137426971	+
chr3	140146332	140155258	+
chr3	140161276	140169687	+
chr3	141752275	141764768	+
chr4	2227589	2230674	-
chr4	116139200	116146288	-
chr4	116147344	116148133	-
chr4	116151218	116151519	-
chr4	119282384	119287063	-
chr4	119293791	119294875	-
chr4	119333569	119338043	-
chr4	119342052	119342767	-
chr4	119356030	119356686	-
chr4	120123446	120131742	-
chr4	120133057	120139634	-
chr4	122156194	122183741	-
chr4	122184763	122186545	-
chr4	122187918	122198057	-
chr4	122597940	122599227	-
chr4	135102641	135105192	-
chr4	152578760	152578913	-
chr4	164218865	164284511	-
chr4	164680888	164686862	-
chr4	164764925	164771713	-
chr4	164894740	164898613	-
chr4	165223893	165225588	-
chr4	4833186	4835646	+
chr4	119314655	119317107	+
chr4	119769248	119772183	+
chr4	122179647	122183386	+
chr4	122188241	122202679	+
chr4	126344991	126348796	+
chr4	149619159	149625608	+
chr4	149627587	149631840	+
chr4	157289884	157294981	+
chr4	161313509	161315946	+
chr4	164236598	164303795	+
chr4	164704753	164710182	+
chr4	164771148	164771571	+
chr4	164791739	164798053	+
chr4	164815074	164817943	+
chr4	165456648	165458398	+
chr4	165459717	165468033	+
chr4	184112320	184112563	+
chr5	25403616	25431124	-
chr5	58056103	58059588	-
chr5	63093302	63094936	-
chr5	63115717	63118152	-
chr5	75285626	75292587	-
chr5	75294817	75298304	-
chr5	79193308	79197752	-
chr5	79240391	79242693	-
chr5	114515889	114536175	-
chr5	114537396	114568459	-
chr5	129337096	129342777	-
chr5	143145334	143153357	-
chr5	143181019	143187735	-
chr5	150678954	150693235	-
chr5	166246286	166249530	-
chr5	167074109	167079396	-
chr5	2318032	2319233	+
chr5	25424477	25429123	+
chr5	25620246	25637353	+
chr5	79241997	79242686	+
chr5	79244109	79252484	+
chr5	114563633	114568309	+
chr5	121703115	121704706	+
chr5	154397688	154403602	+
chr5	172454001	172457286	+
chr6	93594917	93601396	-
chr6	93603919	93612010	-
chr6	122354876	122355669	-
chr6	122535553	122588782	-
chr6	26481608	26484817	+
chr6	93605428	93614357	+
chr6	106295902	106297267	+
chr6	122578008	122617332	+
chr6	122618347	122623098	+
chr6	122625549	122628696	+
chr7	16141568	16153399	-
chr7	17356966	17361595	-
chr7	17803433	17808365	-
chr7	18781145	18786706	-
chr7	18788276	18789811	-
chr7	18797015	18800322	-
chr7	18801582	18807092	-
chr7	19364518	19366646	-
chr7	20500884	20509010	-
chr7	22459054	22464915	-
chr7	22475504	22481976	-
chr7	31856289	31865612	-
chr7	91159578	91162798	-
chr7	94677507	94710734	-
chr7	96010584	96021726	-
chr7	96022944	96060643	-
chr7	99315188	99315320	-
chr7	110818551	110826976	-
chr7	112727381	112741808	-
chr7	112742834	112751660	-
chr7	115440818	115458133	-
chr7	116583659	116631286	-
chr7	122564801	122570414	-
chr7	142101047	142107782	-
chr7	11365197	11368859	+
chr7	18834552	18845015	+
chr7	19449275	19450568	+
chr7	94705681	94718730	+
chr7	96048465	96072311	+
chr7	96076655	96089528	+
chr7	112736366	112765391	+
chr7	113562302	113572997	+
chr7	115449187	115476424	+
chr7	116627653	116658959	+
chr7	121555093	121556992	+
chr7	121565342	121569986	+
chr8	38526046	38534662	-
chr8	47128264	47135849	-
chr8	57705692	57752523	-
chr8	72043744	72094089	-
chr8	103116620	103137438	-
chr8	127472904	127487828	-
chr8	127494667	127504338	-
chr8	57746846	57758951	+
chr8	72066568	72085382	+
chr8	72087362	72099101	+
chr8	72102523	72110324	+
chr8	72113052	72118362	+
chr8	72121211	72126233	+
chr8	80236988	80247582	+
chr8	93871069	93874537	+
chr8	114914555	114920766	+
chr9	5956567	5963052	-
chr9	42251825	42253558	-
chr9	90630780	90634342	-
chr9	92260476	92270750	-
chr9	92272618	92274692	-
chr9	104920198	104936518	-
chr9	104939934	104945714	-
chr9	105029841	105032675	-
chr9	105063057	105069839	-
chr9	105138400	105139619	-
chr9	105237329	105246366	-
chr9	105308374	105325582	-
chr9	7093947	7096352	+
chr9	19677992	19681545	+
chr9	74839095	74842801	+
chr9	90774227	90779905	+
chr9	104922400	104936502	+
chr9	104943018	104950568	+
chr9	104980615	104984847	+
chr9	105067392	105096543	+
chr9	105103924	105107881	+
chr9	105173507	105178626	+
chr9	105242602	105243447	+
chr9	105245581	105246379	+
chr9	105247631	105252413	+
chr9	105315377	105338339	+
chr9	105339816	105345850	+
